# Supplementary material for: Dynamic Modularity of Host Protein Interaction Networks in Salmonella Typhi Infection
Source: PLoS One. 2014 Aug 21;9(8):e104911. doi: 10.1371/journal.pone.0104911 (PMC4140748; doi:10.1371/journal.pone.0104911)
Supplement: Table S1 — List of common hubs present in all the studied datasets with their respective Avg. PCC. (XLSX) [file pone.0104911.s004.xlsx]

## Sheet: Sheet1
Table S1 : List of common hubs present in all the studied datasets with their respective Avg. PCC
	Sal_acute	Sal_conval		Bac_acute	Bac_conval		Ecoli _infect	Ecoli sterl		Mangts diseases	Mangts contrl		Leukemia	Leukemia contrl
TP53	0.684828	0.671729	0.0130991	0.092305	0.338599	-0.246294	0.67173	0.799098	-0.127369	0.875788	0.565657	0.310131	0.314949	0.111073	0.203876
EP300	0.0604907	0.679198	-0.618707	0.394984	0.410251	-0.015267	0.356103	0.794179	-0.438076	0.842855	0.463459	0.379397	0.341731	-0.132895	0.474626
SRC	0.235849	0.753662	-0.517813	0.584049	0.563032	0.0210173	0.12106	0.874607	-0.753547	0.774293	0.42278	0.351513	0.501057	0.362124	0.138933
CREBBP	0.100479	0.72595	-0.625472	0.343837	0.452857	-0.10902	0.505234	0.860653	-0.355419	0.853379	0.484405	0.368974	0.451692	-0.0936278	0.54532
GRB2	0.523404	0.783021	-0.259617	0.497893	0.558976	-0.0610828	0.43722	0.692798	-0.255578	0.819622	0.529953	0.289669	0.276496	0.380253	-0.103757
ESR1	-0.153908	0.647692	-0.8016	0.492986	0.271843	0.221143	0.725406	0.890315	-0.16491	0.59425	0.303848	0.290402	0.432374	0.135346	0.297028
SMAD3	0.437876	0.56988	-0.132003	0.229161	0.313826	-0.0846643	0.554889	0.721456	-0.166567	0.720937	0.510889	0.210047	0.420113	0.256592	0.163521
PRKCA	0.334894	0.713567	-0.378672	0.595153	0.435456	0.159697	0.613655	0.596149	0.0175063	0.75407	0.400892	0.353178	0.439967	0.282685	0.157281
CSNK2A1	0.588111	0.669121	-0.0810102	-0.329892	0.356595	-0.686487	0.723894	0.852548	-0.128654	0.84155	0.496438	0.345111	0.329291	0.249876	0.0794143
SMAD2	0.311577	0.736966	-0.425389	0.506657	0.174303	0.332354	0.690252	0.889575	-0.199322	0.612857	0.195876	0.416981	0.523323	0.21852	0.304803
EGFR	0.376412	0.568903	-0.192492	0.599787	0.460644	0.139143	0.635745	0.872713	-0.236968	0.823907	0.334102	0.489806	0.477242	0.31019	0.167052
MAPK1	0.479318	0.820664	-0.341346	0.579203	0.527564	0.051639	0.460341	0.82504	-0.364699	0.834079	0.480303	0.353776	0.43415	0.295696	0.138454
ATXN1	0.556876	0.636035	-0.0791592	0.508988	0.224896	0.284093	0.54082	0.896166	-0.355347	0.44972	0.268244	0.181475	0.444256	0.142283	0.301973
FYN	0.595153	0.782283	-0.18713	-0.173033	0.270842	-0.443875	0.617683	0.858169	-0.240486	0.818967	0.612776	0.206191	0.425949	-0.229178	0.655127
SMAD4	0.448192	0.668598	-0.220406	-0.2164	-0.0145102	-0.20189	0.697261	0.891404	-0.194142	0.709668	0.0255372	0.684131	0.471267	0.131475	0.339791
UBQLN4	0.196203	0.668064	-0.471861	0.374525	-0.319135	0.693661	0.252652	0.127122	0.12553	0.853711	0.358643	0.495067	0.26639	-0.216516	0.482905
PRKACA	0.270016	0.754696	-0.48468	0.569653	0.482336	0.0873167	0.439637	0.777969	-0.338331	0.753116	0.543194	0.209921	0.528897	0.303623	0.225274
RB1	0.684187	0.631786	0.0524006	0.45289	-0.356812	0.809702	0.714034	0.892835	-0.178801	0.842215	0.438414	0.4038	0.305751	0.143639	0.162112
CTNNB1	0.422324	0.285655	0.136669	0.564574	-0.350032	0.914605	0.565025	0.934234	-0.36921	0.749528	0.461356	0.288172	-0.238621	-0.0787909	-0.15983
CASP3	0.660533	0.776579	-0.116046	0.537926	-0.519001	1.05693	0.506812	0.903177	-0.396365	0.770506	0.528059	0.242447	0.291872	-0.00358056	0.295452
HDAC1	0.727711	0.756023	-0.0283125	0.545938	0.397784	0.148154	0.651908	0.780202	-0.128294	0.832357	0.484154	0.348202	0.394233	-0.0398023	0.434035
PIK3R1	0.247342	0.716167	-0.468825	-0.255443	0.170275	-0.425718	0.442005	0.869099	-0.427094	0.791491	0.494276	0.297215	-0.371819	0.220812	-0.592631
CCDC85B	0.525197	0.652126	-0.126929	0.465308	0.433738	0.0315697	0.491577	0.848072	-0.356495	0.730028	0.581204	0.148824	-0.223623	0.121779	-0.345403
YWHAB	0.517221	0.77104	-0.253819	0.554903	0.502647	0.0522559	0.622985	0.79231	-0.169325	0.459562	0.447081	0.0124806	0.423378	0.0448712	0.378506
EWSR1	0.129815	0.685572	-0.555757	0.45343	0.437348	0.0160814	0.673294	0.926305	-0.253011	0.847926	0.493635	0.354291	0.292206	0.155434	0.136772
AKT1	0.428619	0.779304	-0.350685	-0.0106004	0.58198	-0.592581	0.214407	0.894916	-0.680509	0.798631	0.651203	0.147428	0.358808	0.262054	0.0967538
SHC1	0.481911	0.806818	-0.324908	0.560083	0.529584	0.0304989	0.669511	0.864929	-0.195418	0.837061	0.513157	0.323904	0.556328	0.155586	0.400742
MAPK3	-0.188453	0.776002	-0.964455	0.470261	0.48339	-0.0131288	0.407724	0.68011	-0.272386	0.798438	0.561187	0.237251	0.205183	0.0988469	0.106336
JUN	0.379749	0.737905	-0.358157	0.497748	0.336124	0.161624	0.616691	-0.117246	0.733936	0.798383	0.107184	0.6912	0.0757357	-0.0220379	0.0977736
CALM1	0.274563	0.545668	-0.271106	0.43882	0.328908	0.109912	0.563381	0.900762	-0.33738	0.833186	0.479665	0.35352	0.553859	-0.237134	0.790994
RELA	0.542136	0.746771	-0.204636	-0.195109	0.487773	-0.682882	0.644205	0.851747	-0.207542	0.452965	0.581476	-0.128511	-0.0548722	0.161636	-0.216508
VIM	0.66858	0.701723	-0.0331424	0.570101	0.503097	0.0670044	0.430712	0.877015	-0.446303	0.656461	-0.252168	0.908629	-0.0199675	-0.0205437	0.000576257
SMAD1	-0.196794	-0.270483	0.073689	0.48193	-0.125595	0.607525	0.6818	0.905102	-0.223302	0.853349	0.319407	0.533942	0.147107	0.0758959	0.0712111
SMAD9	-0.453905	-0.502023	0.0481185	0.546524	0.385588	0.160936	-0.161744	0.862284	-1.02403	0.843356	0.500474	0.342882	0.5231	0.014864	0.508236
PTPN11	0.49279	0.635759	-0.142968	0.386649	-0.331871	0.71852	0.647564	0.861868	-0.214304	0.210734	0.19845	0.0122839	0.400825	0.131854	0.268971
BRCA1	0.698692	-0.0108801	0.709572	0.395954	0.0786142	0.31734	0.644762	0.900804	-0.256042	0.773622	0.317067	0.456555	0.458954	0.0894726	0.369481
LCK	0.642006	0.78406	-0.142054	-0.236819	0.327894	-0.564713	0.363964	0.30872	0.0552436	0.735387	0.450471	0.284915	0.58271	0.170596	0.412113
UBE2I	0.642103	0.683748	-0.0416449	0.456966	0.421479	0.0354872	0.703828	0.881389	-0.177561	0.80804	0.50177	0.306269	0.27154	0.140116	0.131423
PRKCD	0.603058	0.74992	-0.146863	0.573304	0.518424	0.0548799	0.520481	0.891124	-0.370642	0.810385	0.428773	0.381612	0.458138	0.314344	0.143794
MDFI	-0.489887	-0.286392	-0.203496	0.0816375	0.567454	-0.485817	0.0376	0.872573	-0.834973	0.857238	0.573187	0.284051	0.192703	0.202559	-0.00985619
STAT3	0.603541	0.772812	-0.169271	0.457209	0.500308	-0.0430985	0.408038	0.821642	-0.413604	0.510401	0.484046	0.026355	0.41972	0.186154	0.233566
DLG4	0.158625	0.73884	-0.580215	0.622216	0.638934	-0.0167185	0.551951	0.852225	-0.300274	0.411034	0.487573	-0.0765392	0.492598	0.364334	0.128264
PLCG1	0.132666	0.780952	-0.648286	-0.294891	0.168697	-0.463588	0.495574	0.102433	0.39314	0.751564	0.525697	0.225867	0.381796	0.327166	0.0546297
PTPN6	0.616108	0.803217	-0.187109	0.482271	0.551198	-0.0689266	0.622975	0.82084	-0.197865	0.577011	0.138985	0.438025	0.484639	-0.0794434	0.564082
RAF1	0.649745	0.806479	-0.156734	0.543173	0.460081	0.0830921	0.568826	0.78623	-0.217404	0.47115	0.645119	-0.173969	0.42551	-0.0389364	0.464446
ACTA1	0.182667	0.0591422	0.123525	0.493109	0.083113	0.409996	0.673615	0.869816	-0.196201	0.840697	0.479299	0.361398	0.53976	0.155451	0.384309
HSP90AA1	0.59366	0.156934	0.436725	0.424589	-0.112037	0.536626	0.732705	0.831106	-0.0984005	0.781899	0.477108	0.304791	0.101224	-0.0669465	0.168171
EEF1A1	0.625261	0.378824	0.246437	-0.324935	-0.250558	-0.0743771	0.620215	0.740136	-0.119921	0.774009	0.146055	0.627954	0.282172	-0.0126816	0.294853
TRAF6	0.389458	0.768499	-0.379042	0.499705	0.332501	0.167204	0.551111	0.936122	-0.38501	0.810397	0.306629	0.503768	0.265513	0.283022	-0.0175094
NR3C1	0.513894	0.850127	-0.336233	0.505977	0.604675	-0.0986984	0.357763	0.790784	-0.433021	0.687118	0.253429	0.433689	0.35971	0.180358	0.179352
SP1	0.512395	0.820428	-0.308033	0.450395	0.277393	0.173001	0.590594	0.722822	-0.132228	0.582808	0.180444	0.402364	0.404948	0.272955	0.131992
ATN1	0.317839	0.689721	-0.371882	0.475197	0.399211	0.0759862	0.559754	0.867023	-0.307269	0.796901	0.507683	0.289217	0.512749	0.385345	0.127404
CBL	0.284512	0.903431	-0.61892	0.539318	0.506327	0.0329917	0.390503	0.719617	-0.329114	0.693196	0.476252	0.216944	0.551358	0.376557	0.174801
SETDB1	0.636011	0.802981	-0.166971	0.440165	0.433482	0.00668207	0.620383	0.875207	-0.254824	0.854138	0.485764	0.368374	0.39799	0.0461537	0.351837
TBP	0.686478	0.739545	-0.053067	0.619689	0.217554	0.402135	0.473933	0.83687	-0.362937	0.799349	0.492263	0.307086	0.35706	0.0114234	0.345637
APP	-0.116092	0.538491	-0.654582	0.604265	0.62003	-0.0157648	0.730003	0.770466	-0.0404628	0.815925	0.52233	0.293595	0.394071	-0.0978119	0.491883
MAPK14	0.324798	0.770028	-0.445231	0.613653	-0.459372	1.07303	0.434266	0.802915	-0.368649	0.799849	0.363446	0.436403	0.423224	0.293089	0.130135
ZBTB16	0.441488	0.791591	-0.350103	0.546225	0.555817	-0.00959203	0.495865	0.593579	-0.0977149	0.73558	0.226075	0.509505	0.154857	0.0322104	0.122647
CDC42	0.528808	0.766574	-0.237765	0.487662	0.468446	0.0192162	0.448695	0.850164	-0.401469	0.7888	0.0904381	0.698362	-0.288328	0.289004	-0.577332
UNC119	0.679555	0.699759	-0.0202049	0.118872	0.278982	-0.16011	0.152599	0.767894	-0.615296	0.837019	0.503345	0.333675	0.519322	0.0929861	0.426335
YWHAQ	0.511341	0.65294	-0.141599	0.193434	-0.361907	0.555341	0.61537	0.89686	-0.28149	0.804143	0.421365	0.382778	-0.442763	-0.211778	-0.230986
STAT1	0.651427	0.645275	0.0061521	-0.352157	-0.422441	0.0702835	0.694846	0.841459	-0.146613	0.81076	0.433145	0.377616	-0.00769378	0.213898	-0.221592
PCNA	0.745893	0.195185	0.550708	0.4901	0.141847	0.348253	0.712068	0.930936	-0.218868	0.745707	0.47193	0.273777	0.192707	0.111007	0.0817006
INSR	0.300183	0.737954	-0.437771	-0.064528	-0.289584	0.225056	0.656509	0.886064	-0.229555	0.840942	0.571639	0.269304	0.455726	0.249899	0.205828
CDK2	-0.239634	-0.4016	0.161966	0.14265	0.147877	-0.00522699	0.435634	0.871837	-0.436203	0.863799	0.473717	0.390082	0.359351	0.25719	0.102161
BCL2	0.580614	0.797919	-0.217305	-0.116912	0.361601	-0.478514	0.319516	0.0511277	0.268388	0.811163	-0.0509485	0.862111	0.11604	0.0955924	0.0204476
SKIL	0.139399	0.780309	-0.64091	0.453544	-0.314743	0.768287	0.273091	0.824695	-0.551604	0.796916	0.310758	0.486158	0.371141	0.0962705	0.274871
GSK3B	0.606261	0.676978	-0.070717	0.542601	0.435798	0.106804	0.652632	0.872229	-0.219597	0.828613	0.399691	0.428922	0.273101	-0.0251764	0.298278
CAV1	-0.0542587	0.304632	-0.358891	0.634543	0.644106	-0.00956295	0.534341	0.893607	-0.359266	0.829192	0.407591	0.421601	-0.117583	0.192728	-0.310311
FN1	0.0785122	0.759691	-0.681178	0.447598	0.674044	-0.226447	0.569944	0.855532	-0.285588	0.771245	0.446598	0.324646	0.174074	0.497278	-0.323204
CHD3	0.197172	0.719993	-0.522821	0.0891949	0.327457	-0.238262	0.444662	0.556513	-0.111852	0.858373	0.204112	0.654262	0.374436	0.0765943	0.297841
NFKB1	0.648798	0.796239	-0.147441	0.589046	0.513197	0.0758493	0.749677	0.81656	-0.0668834	0.82614	0.539113	0.287027	-0.0676833	0.192945	-0.260628
COPS6	0.593458	0.688558	-0.0950998	0.443661	0.392954	0.0507068	0.506177	0.915909	-0.409732	0.854956	0.443229	0.411727	0.414336	0.126884	0.287453
PLSCR1	0.180829	0.716134	-0.535305	0.568052	-0.61815	1.1862	0.394689	0.804443	-0.409754	0.80903	0.27091	0.538119	0.34353	-0.0791331	0.422663
SVIL	0.519148	0.733614	-0.214466	0.534652	0.518902	0.0157501	0.457954	0.810204	-0.35225	0.84745	0.593576	0.253874	0.469069	-0.00272762	0.471797
CASP8	-0.129883	0.738896	-0.86878	0.611195	0.046894	0.564301	0.563342	0.866118	-0.302776	0.792416	0.584581	0.207836	0.450738	0.447629	0.00310862
PPP1CA	0.577163	0.651724	-0.074561	0.233421	0.317772	-0.0843506	0.495088	0.894876	-0.399787	0.795567	0.597314	0.198253	0.221041	0.269863	-0.0488222
CSNK2A2	0.478998	0.702818	-0.22382	0.326656	0.220706	0.10595	0.726691	0.7894	-0.0627088	0.846731	0.446171	0.40056	0.243893	0.0798022	0.164091
MAPK8	0.520043	0.299896	0.220147	0.585821	-0.469368	1.05519	0.308595	0.287533	0.0210618	0.818658	0.525364	0.293294	0.460407	0.269154	0.191253
XRCC6	0.638695	0.682838	-0.0441426	0.477916	0.579213	-0.101297	0.670228	0.741387	-0.0711589	0.634604	0.329969	0.304634	0.0682595	-0.00680684	0.0750664
YWHAE	0.494661	0.780089	-0.285428	0.714688	0.446417	0.268271	0.707363	0.925455	-0.218092	0.783283	0.370787	0.412496	0.0197783	0.138504	-0.118725
HRAS	0.589887	0.850278	-0.260391	0.370535	0.467071	-0.0965361	0.608677	0.916584	-0.307907	0.779077	0.375469	0.403607	0.10063	-0.179329	0.279959
DLG1	0.354918	0.454255	-0.0993366	-0.24591	-0.502258	0.256348	0.621723	0.826547	-0.204824	0.486044	0.512894	-0.0268496	0.356516	-0.0422309	0.398747
EEF1G	0.678593	0.516113	0.16248	-0.192977	0.513686	-0.706662	0.742393	0.920464	-0.178071	0.741943	0.6205	0.121444	-0.0568224	0.0225526	-0.079375
PRKCZ	0.617677	0.88379	-0.266114	0.568382	0.652086	-0.0837048	0.621625	0.885926	-0.264301	0.70453	0.540923	0.163607	-0.0473435	0.0851453	-0.132489
RHOA	0.587809	0.717508	-0.1297	0.607558	0.563533	0.0440254	0.375992	0.883354	-0.507362	0.804472	0.390319	0.414153	0.0889387	-0.16529	0.254228
DYNLL1	-0.214963	0.791734	-1.0067	-0.416344	0.367441	-0.783786	0.66029	0.897646	-0.237356	0.817414	0.267167	0.550246	0.282475	-0.0129853	0.29546
JAK1	0.651055	0.783493	-0.132438	-0.0251278	0.376993	-0.40212	0.683591	0.858061	-0.174471	0.76537	0.404397	0.360974	0.517331	0.00913513	0.508196
HDAC2	0.76589	0.272649	0.493241	0.520233	-0.093945	0.614178	0.748663	0.92315	-0.174487	0.78309	0.273025	0.510065	0.309066	0.173191	0.135875
PAK1	0.266687	0.773368	-0.506681	0.510585	0.577629	-0.0670448	0.693252	0.850845	-0.157592	0.849885	0.566786	0.283099	0.563432	0.166799	0.396633
SMURF2	0.622842	-0.340579	0.963421	-0.362503	-0.0279486	-0.334555	0.659223	0.814237	-0.155014	0.793237	0.457871	0.335366	0.449006	-0.000877413	0.449883
PRPF40A	0.588144	0.347097	0.241047	0.496483	-0.18003	0.676513	0.752923	0.788264	-0.035341	0.652456	0.371567	0.28089	0.445506	0.0472443	0.398261
PXN	0.28127	0.828105	-0.546835	0.434867	-0.285216	0.720083	0.441131	0.839843	-0.398713	0.460796	-0.328284	0.789079	0.54167	0.0905525	0.451118
CRK	0.521118	0.779142	-0.258025	-0.236483	0.308266	-0.544749	0.321116	0.815149	-0.494033	0.585756	0.313576	0.27218	0.467939	0.495152	-0.0272129
NCK1	0.502759	0.833905	-0.331146	0.471673	-0.373516	0.84519	0.650229	0.882239	-0.23201	0.746114	0.505888	0.240226	0.351898	0.309284	0.0426143
ATF7IP	0.584271	0.682509	-0.098238	0.635331	0.470776	0.164555	0.435872	0.823937	-0.388065	0.797142	0.556338	0.240803	0.434848	0.22308	0.211768
HDAC3	0.552572	0.704084	-0.151512	-0.0439388	0.515074	-0.559013	0.627698	0.852633	-0.224934	0.838675	0.58872	0.249954	0.362437	0.077435	0.285002
ITGB1	0.39107	0.751108	-0.360038	0.291646	-0.334172	0.625818	0.377424	0.871171	-0.493747	0.792249	0.560258	0.231991	0.367713	-0.133227	0.50094
RASA1	0.619115	0.784571	-0.165456	0.553047	0.0590916	0.493955	0.717824	0.860161	-0.142337	0.857716	0.524728	0.332988	0.410161	-0.0597412	0.469902
VAV1	0.743681	0.825002	-0.0813211	0.54736	0.583106	-0.0357465	0.768946	0.778266	-0.00932	0.836772	0.571323	0.265449	0.487985	0.158376	0.329609
NFKBIA	0.456407	0.802168	-0.34576	0.339237	0.528037	-0.1888	0.339852	0.549964	-0.210112	0.80716	0.609358	0.197802	0.0816077	-0.0285369	0.110145
IRS1	0.654602	0.719692	-0.0650897	0.378719	0.419427	-0.040708	0.65894	0.902603	-0.243663	0.868197	0.319831	0.548366	0.523881	0.00417938	0.519702
BMPR1B	0.532411	0.699399	-0.166988	0.528857	0.459512	0.0693449	0.664633	0.859979	-0.195346	0.7768	0.532979	0.24382	0.463864	0.202652	0.261212
NCOA1	0.548651	0.808087	-0.259436	0.778842	0.585641	0.1932	0.555512	0.771608	-0.216096	0.790969	0.433208	0.357761	0.521643	0.0537249	0.467918
ACVR1	0.298959	0.615007	-0.316048	-0.0643994	-0.128059	0.0636591	0.679096	0.828306	-0.14921	0.769659	0.513772	0.255887	0.398399	-0.188163	0.586562
SUMO1	0.609331	0.708937	-0.0996063	0.488507	0.172225	0.316282	0.629564	0.853502	-0.223938	0.837695	0.576866	0.260829	0.295779	-0.0757854	0.371565
NCOR2	0.233722	0.873662	-0.63994	0.630924	0.637359	-0.00643437	0.327889	0.860136	-0.532247	0.841095	0.48987	0.351225	0.467654	0.0487717	0.418883
GNB2L1	0.490172	0.837181	-0.347008	-0.104604	0.392698	-0.497302	0.527738	0.854562	-0.326824	0.604081	0.430128	0.173953	-0.196322	-0.070316	-0.126006
UBB	-0.476452	0.662376	-1.13883	-0.545753	0.398056	-0.943809	0.628242	0.829396	-0.201154	0.690545	0.432177	0.258369	0.0731573	-0.052608	0.125765
CDKN1A	0.683096	0.647926	0.0351702	0.587672	0.3787	0.208972	0.562992	0.869792	-0.3068	0.848366	0.53509	0.313276	0.153385	-0.241992	0.395378
YWHAH	0.0906472	0.776135	-0.685488	0.591601	0.354551	0.23705	0.680932	0.873073	-0.192141	0.811564	0.476339	0.335225	0.439488	-0.256138	0.695626
POLR2A	-0.621957	0.0606651	-0.682622	0.459221	0.299764	0.159457	0.727528	0.940282	-0.212753	0.699377	0.0642818	0.635095	0.386879	0.131313	0.255566
HAP1	0.0188331	0.517906	-0.499073	0.154684	0.283214	-0.12853	0.350244	0.852999	-0.502755	0.848342	0.469772	0.37857	0.160197	-0.0628133	0.22301
NCOR1	0.481351	0.797339	-0.315988	0.433136	0.455057	-0.0219207	0.717859	0.927819	-0.209961	0.824802	0.505623	0.319179	0.510521	0.250319	0.260202
MDM2	0.234973	0.741179	-0.506205	0.465187	0.206554	0.258633	0.721484	0.850534	-0.12905	0.428728	0.256509	0.172219	0.096282	-0.035378	0.13166
PML	0.765264	0.813879	-0.0486147	0.51978	0.381316	0.138464	0.691405	0.888035	-0.19663	0.835063	0.228646	0.606418	0.495227	0.286781	0.208446
CRMP1	-0.195137	0.780182	-0.97532	0.60212	0.1955	0.40662	0.744255	0.868267	-0.124012	0.840374	0.450812	0.389562	0.288341	-0.102015	0.390355
PPP2CA	0.598298	0.693705	-0.0954067	0.53438	-0.143883	0.678263	0.603596	0.886913	-0.283317	0.836852	0.543065	0.293787	-0.0685123	-0.16397	0.0954581
HCK	0.630065	0.806054	-0.17599	0.559104	0.683198	-0.124094	0.581533	0.771256	-0.189723	0.819604	0.593589	0.226015	0.531272	0.198995	0.332277
KIT	0.332592	0.777623	-0.44503	0.408175	0.580644	-0.17247	0.535773	0.799892	-0.26412	0.76698	-0.244754	1.01173	-0.0366625	0.212702	-0.249365
PIN1	0.53898	0.687536	-0.148557	0.440321	0.399053	0.0412679	0.73594	0.859749	-0.123809	0.760058	0.327525	0.432533	-0.0112946	-0.382198	0.370903
LRP1	0.102569	0.684167	-0.581598	0.115698	0.722089	-0.60639	0.680975	0.62855	0.0524248	0.767454	0.216565	0.550889	0.354326	0.389165	-0.0348388
RNF11	-0.337984	0.551918	-0.889902	-0.420559	0.126786	-0.547345	0.612726	0.869271	-0.256545	0.817314	0.44431	0.373004	-0.324196	0.162153	-0.48635
FXR2	-0.220597	0.724678	-0.945275	0.361185	0.504009	-0.142824	0.761864	0.870102	-0.108237	0.759061	0.474038	0.285022	0.475321	0.0792925	0.396029
SRF	0.508121	0.750336	-0.242215	0.528444	0.488868	0.039576	0.336139	0.922651	-0.586512	0.809313	0.383466	0.425847	0.486372	0.0937113	0.392661
PDGFRB	0.617617	0.0031359	0.614482	-0.274541	0.443929	-0.71847	0.370721	0.872198	-0.501477	0.194424	0.169391	0.0250327	0.0273648	0.35574	-0.328375
RARA	0.216469	0.723318	-0.506849	0.622411	0.401178	0.221232	0.484981	0.874863	-0.389882	0.564707	-0.056007	0.620714	0.498597	0.236163	0.262434
COIL	0.627866	0.01611	0.611756	-0.00808533	0.339499	-0.347585	0.69844	0.87508	-0.17664	0.689813	0.127567	0.562246	0.337213	-0.219264	0.556476
FOS	0.204089	0.617486	-0.413397	0.393454	-0.297638	0.691093	0.265149	-0.475726	0.740875	0.844945	0.0805353	0.76441	0.339265	0.12971	0.209555
CHUK	0.6777	0.513888	0.163812	0.398113	0.545944	-0.147831	0.704885	0.877252	-0.172367	0.779292	0.609449	0.169842	0.466146	0.0758175	0.390329
STAT5A	0.523064	0.67747	-0.154406	0.599604	0.49801	0.101595	0.546329	0.856567	-0.310238	0.808227	0.576142	0.232085	0.130139	0.316913	-0.186774
DVL2	0.548168	0.883995	-0.335827	0.0773367	0.426864	-0.349528	0.758883	0.918962	-0.160079	0.847047	0.439589	0.407458	0.162865	0.174245	-0.0113802
PSEN1	0.550888	0.774903	-0.224014	0.630152	0.481373	0.148779	0.453284	0.910663	-0.457379	0.808568	0.48251	0.326058	0.355327	0.332919	0.0224078
BCL2L1	-0.199121	0.674634	-0.873756	-0.472722	0.550554	-1.02328	0.7178	0.886133	-0.168334	0.819452	0.409827	0.409624	0.287387	0.0174822	0.269904
HMGB1	0.449984	0.476267	-0.026283	0.499407	-0.469725	0.969132	0.758222	0.876157	-0.117935	0.827671	0.439685	0.387986	0.210402	-0.131918	0.34232
IGF1R	0.106767	0.663745	-0.556978	0.620506	0.373336	0.247171	0.480344	0.810324	-0.32998	0.822643	0.506869	0.315774	0.077677	0.302576	-0.224899
HSPA8	0.67141	0.678636	-0.00722658	0.0722312	0.244032	-0.171801	0.691866	0.729993	-0.0381271	0.7622	0.439879	0.32232	0.306159	0.216746	0.0894133
GNAI1	0.325419	0.79761	-0.472191	0.346847	-0.111138	0.457985	0.524024	0.862685	-0.33866	0.357833	-0.192603	0.550437	-0.135678	0.169035	-0.304714
C14orf1	0.717466	0.699842	0.0176241	0.645711	0.348787	0.296925	0.59286	0.494133	0.0987269	0.743451	0.602975	0.140476	0.453064	0.179748	0.273316
CALCOCO2	0.47729	0.72707	-0.24978	0.29584	0.535473	-0.239633	0.73727	0.919083	-0.181813	0.708624	0.559143	0.149481	0.387014	0.161591	0.225423
NCOA3	0.245741	0.736232	-0.490491	0.770066	0.622113	0.147953	0.713719	0.900326	-0.186607	0.518533	0.305257	0.213276	0.562606	0.389273	0.173333
CEBPB	0.399927	0.815445	-0.415518	0.464521	0.427069	0.0374523	0.515253	0.587866	-0.0726134	0.675718	0.170035	0.505682	0.164052	-0.0562615	0.220313
ESR2	-0.275699	0.463375	-0.739074	0.480486	0.316223	0.164263	0.65462	0.893328	-0.238709	0.857865	0.453661	0.404204	0.495069	0.0712853	0.423784
MED31	0.51222	0.478298	0.0339217	0.237153	0.081772	0.155381	0.248053	0.79632	-0.548267	0.770518	0.382184	0.388334	0.385692	0.216367	0.169325
PIAS1	0.300391	0.779644	-0.479254	0.558791	0.321081	0.23771	0.0164286	0.883569	-0.86714	0.84862	0.489027	0.359592	0.522298	0.0627499	0.459548
ZAP70	0.607133	0.905571	-0.298438	-0.222096	0.563986	-0.786083	0.156758	0.699366	-0.542608	0.723529	0.582796	0.140734	0.432812	-0.105318	0.53813
HGS	0.544758	0.845222	-0.300464	0.5333	0.350152	0.183149	0.48067	0.717452	-0.236782	0.804552	0.495237	0.309315	-0.114355	0.237146	-0.351501
ACTN1	0.460278	0.745141	-0.284863	0.556882	0.718286	-0.161404	0.503893	0.589346	-0.0854534	0.733996	0.283016	0.45098	0.344265	0.395451	-0.0511856
KRT15	-0.367415	-0.543157	0.175743	0.519634	0.416238	0.103396	0.355084	0.358352	-0.0032683	0.811405	0.456061	0.355344	0.475492	0.376201	0.0992901
SHBG	0.456344	0.676557	-0.220213	0.432222	0.491819	-0.0595968	0.469291	0.87005	-0.400758	0.781019	0.585484	0.195535	0.194359	-0.0304922	0.224852
ERBB2	-0.155355	-0.254872	0.0995174	-0.0303537	0.565269	-0.595623	0.525817	0.702418	-0.176601	0.789205	0.528017	0.261187	0.441695	0.305127	0.136568
CRKL	0.536036	0.873898	-0.337862	0.543015	0.622683	-0.0796678	0.730338	0.665558	0.0647808	0.750127	0.232626	0.517502	0.439839	0.336659	0.10318
MAPT	-0.217296	-0.113374	-0.103922	0.546866	0.288064	0.258802	0.508675	0.86955	-0.360875	0.673565	0.179776	0.493789	0.38681	0.15364	0.23317
PRKCG	-0.120098	0.582772	-0.702871	0.519555	0.374529	0.145026	0.696963	0.88473	-0.187767	0.796098	0.59787	0.198228	0.356465	0.274477	0.0819884
GNAI2	0.174943	0.682428	-0.507485	0.666436	0.47033	0.196106	0.460497	0.861425	-0.400928	0.852362	0.524745	0.327617	0.411676	0.397569	0.0141078
FEZ1	0.805714	0.649626	0.156087	-0.358426	0.311369	-0.669795	0.469513	0.88021	-0.410697	0.758603	0.447297	0.311306	0.395917	0.278779	0.117138
DAXX	0.540294	0.882149	-0.341855	-0.0580285	0.509901	-0.567929	0.74514	0.770071	-0.0249309	0.754935	0.103006	0.651929	0.344797	0.325129	0.0196681
PLG	-0.118427	-0.320892	0.202465	0.611831	0.674431	-0.0626003	0.688794	0.854407	-0.165613	0.76523	0.418136	0.347094	0.413056	0.311178	0.101878
PLK1	0.839958	0.714872	0.125086	0.616803	0.266469	0.350333	0.196205	0.911276	-0.715071	0.831123	0.426962	0.404161	0.173496	-0.0181343	0.19163
SOS1	0.487048	0.781598	-0.29455	0.484675	0.485592	-0.0009179	0.7275	0.883044	-0.155545	0.78825	0.328533	0.459716	0.476216	0.0969844	0.379232
PRKCE	0.443371	0.755162	-0.311791	0.54561	0.509496	0.0361147	0.652674	0.960084	-0.307409	0.797152	0.556523	0.240629	0.313891	0.271639	0.042252
GIT1	-0.315169	0.428806	-0.743975	0.351766	0.400461	-0.0486944	-0.0949388	0.879715	-0.974654	0.308417	-0.159355	0.467773	0.407109	0.147724	0.259385
CASP7	0.654468	0.125794	0.528674	0.617394	-0.425346	1.04274	0.490083	0.699466	-0.209383	0.547317	0.512414	0.0349028	0.402063	0.134292	0.267771
XPO1	0.698799	0.475724	0.223074	0.506796	-0.0661496	0.572945	0.771976	0.917266	-0.145291	0.347414	0.146471	0.200943	0.302993	0.248488	0.0545049
MYOD1	-0.0974741	0.821662	-0.919136	0.46521	0.538707	-0.0734976	0.328536	0.879905	-0.551369	0.832835	0.485958	0.346877	0.298885	0.0793724	0.219513
SMAD7	-0.258112	0.718809	-0.976921	0.525103	0.407072	0.118031	-0.671533	0.949911	-1.62144	0.720076	-0.161079	0.881155	0.105347	-0.0814374	0.186785
KDR	0.110411	0.67334	-0.562929	0.54643	0.310495	0.235935	0.445192	0.898774	-0.453581	0.726608	0.509743	0.216865	0.471556	0.162151	0.309405
MAP3K7	0.575857	0.701806	-0.125949	0.494311	-0.23417	0.728481	0.668415	0.871145	-0.202729	0.567624	0.255712	0.311912	0.570463	0.238765	0.331698
HIF1A	0.450514	0.714338	-0.263824	0.605725	-0.649951	1.25568	0.449928	0.84197	-0.392041	0.786516	0.385198	0.401318	-0.0197406	0.147684	-0.167424
SLC9A3R1	0.378937	0.672847	-0.29391	0.235145	0.426898	-0.191753	0.548057	0.947466	-0.399409	0.788906	0.554495	0.234411	-0.232922	0.497016	-0.729938
LRP2	0.259929	0.662053	-0.402124	-0.253449	-0.190998	-0.0624507	0.741885	0.791458	-0.0495734	0.705704	0.0787224	0.626982	0.557307	0.262434	0.294873
E2F1	0.754554	0.814718	-0.0601644	-0.426994	0.294531	-0.721526	0.638229	0.921676	-0.283447	0.823384	-0.021243	0.844627	0.0312724	0.158591	-0.127318
TNFRSF1A	0.826536	0.796027	0.0305089	0.446156	0.437919	0.00823648	0.406462	0.638925	-0.232463	0.627029	0.192045	0.434984	0.392148	0.12901	0.263139
TRIP13	0.494514	0.567837	-0.0733228	0.439577	0.411802	0.0277751	0.718517	0.918116	-0.199598	0.798539	0.565811	0.232729	0.351517	0.307956	0.0435604
KRT18	0.133627	0.564584	-0.430957	0.847038	-0.36221	1.20925	0.587392	0.843531	-0.256139	0.835186	0.580911	0.254275	-0.217068	0.179527	-0.396596
MBP	0.207473	0.736459	-0.528987	0.468602	0.503969	-0.0353669	0.453876	0.843206	-0.38933	0.712089	0.427661	0.284428	0.513353	-0.167413	0.680766
TCF3	0.0792849	0.757737	-0.678452	-0.556819	0.650184	-1.207	0.453718	0.863121	-0.409403	0.741999	0.436545	0.305454	0.323332	-0.0288092	0.352141
PICK1	0.469432	0.700874	-0.231442	0.594634	0.548081	0.0465539	-0.547093	0.875057	-1.42215	0.842157	0.489311	0.352846	0.377951	0.179547	0.198404
THRB	0.578574	0.657022	-0.0784486	0.462261	0.270228	0.192034	0.824226	0.94401	-0.119784	0.525482	0.330865	0.194617	0.523974	0.045776	0.478198
GAPDH	0.394127	0.673944	-0.279817	0.444447	0.57701	-0.132563	0.661084	0.918688	-0.257604	0.687796	0.501007	0.186789	0.00675095	0.0315631	-0.0248122
PRMT1	0.639261	0.807458	-0.168197	0.169207	0.482291	-0.313085	0.550838	0.892972	-0.342134	0.585904	0.582398	0.00350624	0.0796406	0.131934	-0.0522933
CLTC	0.555373	0.694036	-0.138662	0.558684	-0.430577	0.989261	0.604848	0.88307	-0.278221	0.407426	0.393152	0.0142734	0.388844	-0.261125	0.649969
PTPRC	0.782318	0.792551	-0.0102322	0.166604	-0.39609	0.562693	0.402519	0.651957	-0.249438	0.738239	-0.0666916	0.80493	0.561994	0.194766	0.367228
KPNB1	0.679425	0.807368	-0.127944	0.538584	0.398469	0.140115	0.553517	0.67534	-0.121823	0.414325	0.442656	-0.0283303	0.394482	0.411355	-0.0168732
STAT5B	0.291954	0.742366	-0.450413	0.556582	0.484047	0.0725348	0.438291	0.87863	-0.440339	0.803956	0.453494	0.350462	0.285953	0.314375	-0.028422
RAN	0.608505	0.528002	0.0805036	0.566638	0.500556	0.0660815	0.650781	0.784862	-0.134082	0.850204	0.537154	0.31305	0.106551	-0.0122324	0.118783
PAK2	0.563632	0.77231	-0.208679	0.47253	0.533443	-0.0609124	0.34353	0.811814	-0.468284	0.587739	0.442998	0.144741	0.479485	0.233115	0.246371
CAPN1	0.496672	0.826858	-0.330186	-0.112083	0.506917	-0.618999	0.478315	0.883961	-0.405647	0.470684	0.51508	-0.0443963	0.466623	0.31087	0.155753
ACTG1	0.566745	0.666991	-0.100246	0.371654	0.226359	0.145296	0.629467	0.892908	-0.26344	0.847021	0.454583	0.392438	0.25997	0.0514098	0.20856
USP7	0.548665	0.853067	-0.304403	0.579456	0.530438	0.0490184	0.677584	0.891918	-0.214334	0.776909	0.518398	0.258511	0.497714	0.220689	0.277025
PARP1	0.804181	0.811893	-0.00771221	0.278405	0.554074	-0.275669	0.684389	0.861349	-0.176961	0.806668	0.40026	0.406408	0.312435	0.225414	0.0870204
BMPR2	0.33043	0.536885	-0.206455	0.54658	0.086137	0.460443	0.493474	0.832848	-0.339374	0.823605	0.601444	0.222161	0.57311	0.231846	0.341264
ACTN2	0.522848	0.615044	-0.0921963	-0.171049	-0.10838	-0.0626694	0.814064	0.868912	-0.0548483	0.735899	0.560437	0.175462	0.524745	0.421926	0.102819
CDK4	0.656307	0.663029	-0.00672192	-0.418108	0.383809	-0.801916	0.548007	0.910726	-0.36272	0.696372	0.556008	0.140363	-0.1186	0.277584	-0.396184
ATM	0.534618	0.795889	-0.261272	-0.000701683	0.394959	-0.395661	0.783121	0.870085	-0.0869645	0.769416	0.229446	0.53997	0.533666	0.167011	0.366655
PIAS4	0.530696	0.620671	-0.0899743	0.448714	0.18766	0.261054	0.668969	0.818873	-0.149904	0.861344	0.587788	0.273555	0.429323	-0.0744308	0.503753
KHDRBS1	0.688814	0.847666	-0.158852	0.520183	0.128934	0.391249	0.670981	0.869137	-0.198156	0.758866	0.562915	0.195951	0.14825	0.214618	-0.0663679
NRIP1	0.531629	-0.210995	0.742625	0.591481	-0.578631	1.17011	0.756844	0.598555	0.158289	0.812416	0.236508	0.575908	0.155617	-0.194356	0.349973
HDAC4	0.687186	0.760707	-0.0735211	0.517953	0.381483	0.13647	0.539486	0.755118	-0.215632	0.852651	0.581111	0.27154	0.501822	0.0651219	0.4367
CCND1	0.62338	0.623693	-0.000313184	0.502732	0.179354	0.323377	0.763366	0.926856	-0.16349	0.658285	0.619439	0.0388463	0.238889	0.033392	0.205497
F2	0.175593	0.49963	-0.324037	0.622701	0.784357	-0.161656	0.638625	0.583011	0.0556142	0.837907	0.369517	0.46839	0.309932	0.480814	-0.170881
CDH1	-0.210316	-0.437444	0.227127	-0.472261	0.142487	-0.614747	0.292031	0.955295	-0.663264	0.845625	0.5502	0.295424	0.381994	0.142093	0.239901
SMARCA4	0.342191	0.716577	-0.374386	0.533402	0.356126	0.177277	0.474239	0.903973	-0.429734	0.853397	0.530254	0.323143	0.13877	-0.305345	0.444114
TRAF3	0.627289	0.585377	0.041912	0.357555	0.369306	-0.0117513	0.548281	0.744994	-0.196713	0.595059	0.176218	0.418841	0.580336	0.201301	0.379034
TRIP6	0.428422	0.6967	-0.268278	0.493999	0.669256	-0.175257	0.529777	0.834341	-0.304565	0.742701	0.265606	0.477096	0.468188	0.21154	0.256648
GDF9	0.561987	0.449059	0.112928	-0.291148	-0.213333	-0.0778145	0.524161	0.9398	-0.415639	0.796675	0.505007	0.291668	0.412163	-0.033835	0.445998
CSK	0.614468	0.820724	-0.206256	0.464863	0.331876	0.132987	0.573022	0.834512	-0.26149	0.845901	0.560208	0.285693	0.478834	-0.155732	0.634566
FGFR3	0.382911	0.55975	-0.176839	0.609042	0.484364	0.124677	0.592547	0.81877	-0.226223	0.836157	0.607894	0.228262	0.330517	0.432937	-0.10242
DAZAP2	0.489413	0.688699	-0.199286	0.479191	-0.0239873	0.503179	0.499964	0.886279	-0.386315	0.749487	0.474554	0.274933	0.378955	0.221784	0.15717
MAPK9	0.0689044	-0.64272	0.711624	-0.303697	-0.366687	0.0629898	0.653739	0.800419	-0.14668	0.851233	0.54601	0.305222	0.504481	-0.0109557	0.515437
FHL2	-0.122093	0.718851	-0.840944	-0.454195	0.407605	-0.861801	0.518434	0.914032	-0.395598	0.708735	0.285289	0.423446	0.299876	0.0618816	0.237994
CDKN1B	0.673451	0.536865	0.136587	0.532133	-0.0811189	0.613252	0.48394	0.895234	-0.411294	0.756082	0.589613	0.166469	0.288419	-0.0994297	0.387848
CANX	0.451295	0.548276	-0.0969808	0.465367	-0.0901606	0.555527	0.661379	0.863291	-0.201912	0.700179	0.322862	0.377317	0.236302	0.0909515	0.14535
CASP9	0.623407	0.7247	-0.101293	0.500577	0.355929	0.144649	0.607757	0.884211	-0.276454	0.847831	0.603663	0.244168	0.566524	0.251662	0.314863
CCR5	0.756711	0.820723	-0.0640123	0.18795	0.560422	-0.372472	0.448649	0.774586	-0.325937	0.719434	0.464859	0.254575	0.513209	0.213671	0.299537
MYOC	0.512673	0.867211	-0.354538	0.472739	0.775188	-0.302449	-0.71212	0.894872	-1.60699	0.810007	0.56559	0.244418	0.405043	0.231537	0.173506
ARF1	0.829276	0.866617	-0.0373418	0.519064	0.539397	-0.0203334	0.652357	0.886449	-0.234092	0.752101	0.512596	0.239504	0.101168	0.281815	-0.180648
JUP	-0.511149	0.547819	-1.05897	0.373914	0.523234	-0.14932	-0.469979	0.878818	-1.3488	0.807202	-0.0359898	0.843192	-0.539882	0.27709	-0.816972
SLC2A4	-0.359576	0.595228	-0.954804	-0.0787031	0.390615	-0.469318	0.605638	0.853899	-0.248261	0.812302	0.490833	0.321469	0.321706	0.0742392	0.247466
SNCA	-0.4159	0.756721	-1.17262	-0.655591	0.669054	-1.32465	0.694786	0.872554	-0.177768	0.76855	0.530555	0.237995	0.276518	0.199362	0.0771562
PTPN1	0.575884	0.692812	-0.116928	0.65202	0.526976	0.125044	0.650713	0.932815	-0.282102	0.803548	0.536034	0.267515	0.491216	0.193769	0.297447
NCOA6	0.474013	0.801482	-0.327469	0.636344	0.221207	0.415137	0.617217	0.942889	-0.325672	0.624693	-0.0172525	0.641945	0.341713	-0.0818564	0.423569
MAP3K5	0.653383	0.802001	-0.148617	0.637538	-0.191404	0.828942	0.585507	0.83174	-0.246233	0.821938	0.322633	0.499305	0.360642	0.185123	0.17552
ITGB2	0.606827	0.855218	-0.248391	0.515577	0.626841	-0.111265	0.674281	0.857646	-0.183365	0.828955	0.45517	0.373785	0.361173	0.254575	0.106599
FADD	0.661774	0.667588	-0.00581379	0.465491	0.416765	0.0487256	0.645319	0.82343	-0.178111	0.862537	0.577027	0.285511	0.511349	0.0760811	0.435267
MET	0.574073	0.631234	-0.057161	0.601248	0.355922	0.245325	0.755271	0.879559	-0.124288	0.76436	0.315507	0.448853	0.478907	0.38194	0.0969669
ADRBK1	0.186564	0.860437	-0.673873	0.600178	0.675907	-0.0757292	0.571113	0.878521	-0.307409	0.773956	0.327365	0.446591	0.615837	0.470124	0.145712
CREB1	0.558212	0.800104	-0.241893	0.491747	0.268111	0.223636	0.531074	0.858201	-0.327127	0.625785	0.440266	0.18552	0.454824	0.242903	0.211921
NEDD4	0.506619	0.369037	0.137582	0.49318	0.341522	0.151659	0.344508	0.869595	-0.525087	0.828945	0.360241	0.468704	0.108662	0.290278	-0.181616
TGFBR2	0.539954	0.729753	-0.189799	0.400351	-0.378178	0.778529	0.319606	0.860409	-0.540803	0.58958	0.274147	0.315433	0.226887	0.113044	0.113844
HDAC5	0.523543	0.640195	-0.116652	0.575458	0.644001	-0.0685436	0.646786	0.8758	-0.229014	0.776559	0.392495	0.384064	-0.049739	0.0320709	-0.08181
PDPK1	0.62382	0.705089	-0.0812691	0.438468	0.488763	-0.0502947	0.442903	0.816069	-0.373166	0.857422	0.538556	0.318866	0.455726	0.0117752	0.443951
ITGB3	0.39985	0.795409	-0.395559	-0.317523	0.689034	-1.00656	0.591513	0.814208	-0.222695	0.408851	0.514247	-0.105396	0.32982	0.410543	-0.0807231
DLG2	-0.420664	0.779663	-1.20033	0.712228	0.429521	0.282708	0.305706	0.863206	-0.5575	0.861431	0.528387	0.333044	0.595541	0.484979	0.110562
SQSTM1	0.0338184	0.812864	-0.779045	0.0143279	0.562384	-0.548056	0.750047	0.931608	-0.181561	0.618224	0.488497	0.129728	0.478591	0.0869596	0.391631
GRIN2B	0.634396	-0.106533	0.740928	0.234302	0.413205	-0.178902	0.706411	0.637143	0.0692678	0.757597	0.638194	0.119403	0.355245	0.355053	0.000191913
CD44	0.337955	0.746678	-0.408723	0.440115	0.670025	-0.229911	0.329028	0.858583	-0.529555	0.683625	0.521801	0.161824	-0.0137848	0.144799	-0.158584
SOCS1	0.531453	0.670497	-0.139044	0.378535	0.399931	-0.0213959	0.703277	0.43921	0.264066	0.847262	0.634782	0.21248	0.392836	0.303844	0.088992
GTF2B	0.580015	0.28088	0.299136	0.605362	-0.430608	1.03597	0.540094	0.836552	-0.296458	0.803354	0.240547	0.562807	0.0868537	0.177789	-0.090935
CASP1	0.599893	0.469518	0.130375	0.626774	-0.477175	1.10395	0.685377	0.927867	-0.24249	0.84851	0.489368	0.359142	0.439097	0.0735626	0.365535
EIF2AK2	0.7747	0.70056	0.07414	-0.419095	-0.256972	-0.162124	0.504445	0.32167	0.182775	0.825089	0.506033	0.319055	0.400152	0.536406	-0.136253
IMMT	0.570272	0.808654	-0.238382	0.297539	0.264543	0.0329959	0.727741	0.906566	-0.178825	0.890268	0.0671602	0.823108	0.486137	0.170174	0.315963
PPARG	0.228067	0.682182	-0.454115	0.772906	0.323783	0.449123	0.619577	0.873682	-0.254105	0.646326	0.317233	0.329093	0.386811	0.135269	0.251542
CD247	0.733808	0.741437	-0.00762835	-0.0209496	0.480632	-0.501582	0.356647	0.719805	-0.363158	0.766387	0.483852	0.282536	0.330187	0.161422	0.168765
TJP1	0.113943	0.693536	-0.579593	0.664121	0.791496	-0.127375	0.5735	0.905279	-0.33178	0.651507	0.275832	0.375675	0.588141	0.60022	-0.0120793
LUC7L2	0.645462	0.764704	-0.119242	0.193413	0.346142	-0.152729	0.417792	0.907697	-0.489906	0.801566	0.129492	0.672075	0.4968	0.132751	0.364049
TP73	-0.351356	0.659253	-1.01061	0.34761	0.0960398	0.25157	0.65105	0.83201	-0.18096	0.884573	0.398172	0.486401	0.364069	0.216509	0.14756
ARRB2	0.510188	0.921076	-0.410888	0.431403	0.631815	-0.200411	0.295319	0.881256	-0.585936	0.842526	0.486258	0.356268	0.148523	0.238522	-0.0899992
EPOR	-0.419425	0.845247	-1.26467	0.692129	0.630474	0.0616552	0.699841	0.802435	-0.102594	0.822718	0.360145	0.462572	0.480761	0.476561	0.00420021
EPB41	-0.186775	0.82228	-1.00905	-0.419578	0.572303	-0.991881	0.698981	0.84603	-0.14705	0.822547	0.520059	0.302488	0.434711	0.204426	0.230285
BCR	0.639382	0.891304	-0.251921	0.579523	0.525635	0.0538872	0.72178	0.867134	-0.145355	0.839706	0.57506	0.264646	-0.292202	0.138965	-0.431166
MAP3K14	0.666353	0.663447	0.00290581	-0.0273124	0.356777	-0.384089	0.693131	0.853994	-0.160863	0.837699	0.639759	0.19794	0.413786	0.136475	0.27731
HNF4A	0.543128	0.60907	-0.0659417	0.404515	0.170396	0.234119	0.623959	0.909134	-0.285175	0.754271	0.239592	0.514679	0.525335	0.0585343	0.466801
FAS	0.519656	-0.575948	1.0956	0.420343	-0.550479	0.970822	0.322099	0.838829	-0.51673	0.135358	0.232136	-0.0967782	0.618971	0.320483	0.298489
MCM2	0.913827	0.713094	0.200733	0.369079	0.298449	0.0706297	0.762912	0.886762	-0.123849	0.867448	0.395199	0.472249	0.030812	0.420613	-0.389801
SH3GL3	0.233179	0.70626	-0.47308	0.417677	0.432831	-0.0151541	-0.617279	0.49994	-1.11722	0.526498	0.447238	0.0792607	0.280104	0.363842	-0.0837387
SMAD5	0.576689	0.537746	0.0389427	-0.0829411	0.52129	-0.604231	0.657089	0.881934	-0.224845	0.783729	0.266249	0.517479	0.370884	0.185029	0.185855
RBL1	0.733108	0.319936	0.413172	0.417614	0.39366	0.0239535	0.710063	0.901797	-0.191734	0.805993	0.540625	0.265368	0.280316	-0.00184593	0.282162
IRS2	0.0959502	0.829661	-0.733711	0.538636	0.475908	0.0627279	0.578359	0.243157	0.335202	0.738826	-0.0599655	0.798792	0.422518	-0.0968675	0.519386
THBS1	0.544254	0.676941	-0.132687	0.697979	0.718536	-0.0205564	0.59405	0.815845	-0.221795	0.836539	0.260411	0.576128	-0.0447237	0.412917	-0.457641
MAP2K1	0.426384	0.783688	-0.357305	0.586353	0.0734481	0.512904	0.694472	0.89077	-0.196298	0.534135	0.637188	-0.103053	0.283358	-0.080989	0.364347
NIF3L1	0.639615	0.293851	0.345764	-0.279169	-0.314315	0.0351468	0.640773	0.82332	-0.182546	0.637077	0.094712	0.542365	0.428267	0.271074	0.157193
HIST3H3	0.644374	0.639548	0.00482549	0.272178	0.279164	-0.00698569	0.671003	0.879511	-0.208508	0.876255	0.579816	0.296439	0.0819471	0.0834999	-0.00155278
MLLT4	-0.115177	0.0812896	-0.196466	0.686841	-0.527224	1.21407	0.514699	0.721366	-0.206667	0.579602	0.282914	0.296688	0.380775	0.243386	0.13739
SFN	0.435992	0.729788	-0.293795	0.606626	0.256805	0.349822	0.707792	0.0833736	0.624418	0.790447	0.164559	0.625888	0.480061	0.175924	0.304137
BAD	0.528827	0.903702	-0.374876	0.497332	0.442032	0.0553002	0.754979	0.745971	0.00900819	0.548053	0.5009	0.0471535	0.427777	-0.0187285	0.446505
ZFYVE9	-0.14454	0.69385	-0.83839	0.281304	-0.374201	0.655506	0.569142	0.865014	-0.295872	0.619072	0.512235	0.106837	0.305331	0.178132	0.127199
EPHB2	0.465526	0.795233	-0.329707	0.539247	0.606087	-0.0668399	0.420679	0.826659	-0.40598	0.615064	-0.0684862	0.68355	0.54918	0.517635	0.0315444
VDR	0.384197	0.701761	-0.317564	0.517662	0.44565	0.0720122	0.715935	0.816862	-0.100927	0.735111	0.534806	0.200305	0.405454	-0.0953176	0.500772
RABAC1	0.671703	0.742702	-0.0709988	0.593506	0.359154	0.234352	0.637947	0.786674	-0.148726	0.837185	0.424221	0.412964	0.159554	0.0151259	0.144428
NTRK1	0.11433	0.775125	-0.660795	0.474424	0.672383	-0.19796	0.507303	0.849728	-0.342425	0.75804	0.528415	0.229624	0.411549	-0.115779	0.527328
AXIN1	0.462951	0.767834	-0.304883	0.149825	0.516501	-0.366677	0.194197	0.912855	-0.718658	0.79555	0.131281	0.664269	0.520019	0.236035	0.283984
NCK2	-0.268468	0.274761	-0.543229	0.471189	0.568631	-0.0974425	0.614799	0.701926	-0.0871273	0.686794	0.55834	0.128454	0.333343	0.130475	0.202868
CALR	0.303784	0.552681	-0.248897	0.477086	0.590665	-0.113579	0.675095	0.86146	-0.186365	0.861861	0.34656	0.515301	-0.242032	-0.0856377	-0.156394
RPA1	0.58858	0.627463	-0.0388823	-0.18663	0.548071	-0.734701	0.660981	0.814093	-0.153113	0.819918	0.340479	0.479438	0.455043	-0.133215	0.588258
MMP2	0.34659	0.64613	-0.299541	0.619648	0.730121	-0.110473	0.711533	0.87795	-0.166417	0.83978	0.449064	0.390717	-0.394733	0.0775238	-0.472257
RAP1A	0.436169	0.827357	-0.391188	0.562498	0.27852	0.283978	0.496672	0.868206	-0.371534	0.810505	0.372503	0.438002	0.47185	-0.108845	0.580695
TGFB1	0.436944	0.709448	-0.272504	0.609198	0.585955	0.0232432	0.579598	0.893092	-0.313494	0.789085	0.373991	0.415094	-0.28056	0.349651	-0.630211
PSEN2	0.57691	0.851498	-0.274588	-0.0329698	0.565506	-0.598476	0.594912	0.936655	-0.341743	0.654626	-0.0793244	0.73395	0.25236	0.236793	0.0155668
RIPK1	0.519921	0.674954	-0.155033	0.451947	0.463756	-0.0118088	0.704536	0.883714	-0.179178	0.675817	0.600666	0.0751512	0.548029	0.221339	0.32669
CD4	0.714577	0.730038	-0.0154614	0.172316	0.45733	-0.285014	0.534754	0.785827	-0.251073	0.7905	0.547077	0.243423	0.466638	0.00509931	0.461538
GNAO1	0.233722	0.606914	-0.373192	0.675918	0.735128	-0.0592107	0.505543	0.88275	-0.377208	0.751889	0.448265	0.303624	0.532559	0.549392	-0.0168332
THRA	0.0587644	0.802426	-0.743662	0.599836	0.435224	0.164612	0.565558	0.900694	-0.335135	0.56709	0.550994	0.0160962	0.449982	0.0680631	0.381918
PRNP	-0.309062	0.80591	-1.11497	0.616631	0.669164	-0.0525326	0.711567	0.900577	-0.18901	0.833684	0.474274	0.359409	0.0495577	-0.196509	0.246067
PTMA	0.655217	0.758882	-0.103665	0.190984	0.465134	-0.274151	0.690905	0.877906	-0.187001	0.879779	0.612898	0.266881	0.21188	0.05849	0.15339
ASCC2	-0.334509	0.57785	-0.912359	-0.417497	0.471039	-0.888536	0.662946	0.424988	0.237959	0.878	0.52241	0.355589	0.137868	-0.0566148	0.194483
GRIN2D	-0.115871	0.85487	-0.970741	0.536526	0.431502	0.105024	0.765828	0.915877	-0.150049	0.64783	0.423775	0.224055	0.443695	0.22077	0.222925
PPP2R1A	0.606429	0.753448	-0.147019	0.209553	0.482069	-0.272517	0.742128	0.909633	-0.167505	0.817796	0.434738	0.383058	-0.00707888	0.0951681	-0.102247
RET	0.20281	0.763864	-0.561055	0.520155	0.540649	-0.0204945	0.520172	0.842303	-0.322132	0.832223	0.567089	0.265134	0.36744	0.58194	-0.214501
JAK3	0.641379	0.306322	0.335056	0.484775	0.458467	0.0263082	0.730062	0.853292	-0.123231	0.841647	0.549532	0.292115	0.507691	0.31105	0.196641
EFEMP2	0.411221	0.830919	-0.419699	0.147502	0.0788356	0.0686666	0.16035	0.578315	-0.417965	0.850884	0.592188	0.258696	0.418192	0.392118	0.0260735
PIK3R2	0.448189	0.73964	-0.291451	0.211193	0.721946	-0.510753	0.591319	0.445024	0.146295	0.722335	0.229997	0.492338	0.484362	0.198883	0.285479
PLCG2	0.715692	0.879868	-0.164176	0.423076	0.508086	-0.0850099	0.115161	0.734845	-0.619683	0.807306	0.642226	0.16508	0.556835	0.0219749	0.53486
CTBP1	0.669988	0.671342	-0.00135412	0.274117	0.363648	-0.0895312	0.717778	0.915408	-0.197631	0.779813	0.50694	0.272873	0.470972	0.246839	0.224133
CAMK2A	0.147371	0.635428	-0.488057	0.658461	0.635643	0.0228178	0.494798	0.833141	-0.338343	0.352176	0.110289	0.241887	0.64385	0.535238	0.108613
NFKB2	0.763599	0.73525	0.0283484	0.510755	0.457893	0.0528611	0.731223	0.902903	-0.17168	0.861143	0.329946	0.531197	0.358849	0.177637	0.181212
XRCC5	0.699067	0.724881	-0.025814	0.482533	0.473318	0.00921563	0.78705	0.906679	-0.11963	0.694219	0.433035	0.261184	0.335388	0.190928	0.14446
PRKAR2A	0.560812	0.6323	-0.0714876	0.485282	0.0848797	0.400402	0.241562	0.89144	-0.649878	0.872018	0.519979	0.352038	0.650687	0.176968	0.473719
RPS6KA1	0.509599	0.835282	-0.325683	0.787534	0.650079	0.137455	0.589897	0.868492	-0.278595	0.789625	0.13273	0.656895	0.375943	0.0959823	0.279961
ATF2	0.618498	0.665344	-0.0468462	0.378279	-0.0801678	0.458447	0.714828	0.812406	-0.0975781	0.805697	0.412161	0.393536	0.282408	0.342476	-0.0600683
RBBP4	0.83872	0.606177	0.232543	-0.311551	-0.449227	0.137676	0.710135	0.865149	-0.155015	0.805216	0.362748	0.442468	0.498249	0.191559	0.30669
RPA2	0.839739	0.616107	0.223632	0.0416988	0.351869	-0.310171	0.62121	0.902212	-0.281002	0.874041	0.430039	0.444002	0.435846	0.0666515	0.369195
CSNK1A1	0.72658	0.780664	-0.0540839	0.554237	0.0332956	0.520941	0.735979	0.914945	-0.178966	0.827952	0.439074	0.388877	0.423826	0.248587	0.175239
AP2B1	-0.482588	0.75177	-1.23436	-0.336712	0.295318	-0.63203	0.668704	0.882005	-0.213301	0.525364	0.418959	0.106405	0.151419	0.211301	-0.0598828
ACTC1	0.530965	0.834358	-0.303394	0.351277	0.713737	-0.36246	-0.0386241	0.890069	-0.928693	0.77809	0.463946	0.314145	0.281488	-0.0205325	0.302021
NGFR	0.0229248	0.57237	-0.549445	0.0631059	0.352766	-0.28966	0.58391	0.875518	-0.291608	0.842405	0.363928	0.478477	0.15065	0.293589	-0.142939
TSG101	0.182204	0.789716	-0.607512	0.163952	0.332497	-0.168546	0.591188	0.893742	-0.302554	0.746157	0.598861	0.147296	0.442859	0.162896	0.279963
DOK1	0.438643	0.871121	-0.432478	0.507615	0.558691	-0.0510759	0.73161	0.839487	-0.107876	0.742774	0.15078	0.591994	0.26636	0.147491	0.118868
PARK2	-0.101949	0.677761	-0.77971	0.396501	0.468611	-0.0721101	0.66755	0.88751	-0.21996	0.775827	0.377684	0.398143	0.316741	0.184429	0.132312
PPARA	0.632033	0.743446	-0.111414	-0.5604	0.645477	-1.20588	0.472152	0.894403	-0.422251	0.798482	0.423792	0.37469	0.514863	0.137864	0.376999
SLC9A3R2	-0.515003	-0.288265	-0.226738	0.565756	0.296343	0.269413	0.659333	0.475268	0.184064	0.760832	0.544455	0.216377	0.571811	0.0610643	0.510747
AP2M1	0.00464705	0.69947	-0.694823	-0.394284	0.659684	-1.05397	0.689667	0.878505	-0.188837	0.872947	0.617293	0.255655	-0.101674	0.395886	-0.497561
PTPN12	0.0867428	0.757293	-0.670551	0.445647	-0.428112	0.873759	0.459638	0.782949	-0.323311	0.719233	0.286369	0.432864	0.531032	0.171042	0.35999
MMP9	0.194949	0.492567	-0.297618	0.609752	0.770166	-0.160414	0.185795	0.358472	-0.172677	0.814045	0.214484	0.599561	0.303375	-0.258206	0.56158
RPS6KB1	0.59687	0.201345	0.395525	0.130488	-0.236985	0.367472	0.638391	0.896068	-0.257677	0.809915	0.472671	0.337244	0.511218	0.0513871	0.45983
EXOSC10	0.791531	0.799175	-0.00764371	0.292211	0.64456	-0.35235	0.704711	0.946435	-0.241724	0.78711	0.507043	0.280067	0.449838	-0.106593	0.556431
STUB1	0.242144	0.768282	-0.526137	0.141845	0.511164	-0.369319	0.722418	0.90929	-0.186873	0.836548	0.159366	0.677182	-0.0551777	0.0351309	-0.0903085
CHEK2	0.817821	0.820631	-0.0028103	0.392547	0.331121	0.0614263	0.693339	0.91652	-0.223181	0.834579	0.534536	0.300043	0.56954	0.389124	0.180416
ETS1	0.573092	0.881707	-0.308615	-0.0659423	0.583683	-0.649626	0.331191	0.488021	-0.15683	0.804858	0.591206	0.213652	0.441149	0.136205	0.304944
POU2F1	0.562702	0.677954	-0.115252	0.570199	0.531422	0.038777	0.666568	0.896556	-0.229988	0.352389	-0.0271096	0.379499	0.342012	0.255671	0.0863413
NEDD9	0.608196	0.79828	-0.190085	-0.0841072	0.365229	-0.449336	0.515085	0.801526	-0.286441	0.747976	-0.11805	0.866026	0.660659	0.257209	0.40345
SIAH1	0.542884	0.0118287	0.531055	0.432404	-0.365713	0.798117	0.372877	0.861697	-0.48882	0.204482	0.111154	0.093328	0.387706	0.062445	0.325261
CASP6	0.558643	0.73936	-0.180718	-0.400426	0.386077	-0.786503	0.549695	0.915764	-0.366069	0.790454	0.237565	0.552888	-0.165609	-0.217599	0.0519906
PFN2	0.232732	0.645725	-0.412992	0.231729	0.319452	-0.0877229	0.595066	0.356938	0.238128	0.765281	0.601231	0.16405	0.272616	0.0539634	0.218652
GNA13	0.464206	0.662429	-0.198224	0.587813	-0.648003	1.23582	0.378435	0.868929	-0.490494	0.811569	0.487915	0.323655	-0.166583	0.258205	-0.424788
CEBPA	-0.138718	0.781131	-0.91985	0.698145	0.483311	0.214833	0.598161	0.879077	-0.280917	0.855617	0.388765	0.466853	-0.154585	0.200944	-0.355529
TSC2	0.626686	0.928778	-0.302092	-0.190593	0.506071	-0.696664	0.637014	0.862176	-0.225163	0.842778	0.517795	0.324983	0.513973	0.0654956	0.448477
NOS1	-0.266009	0.718464	-0.984473	0.43098	0.407867	0.0231127	0.695765	0.889565	-0.1938	0.815916	0.227622	0.588294	0.557013	0.459947	0.0970655
EPS15	0.336307	0.543454	-0.207147	0.517457	0.408113	0.109343	0.759381	0.966059	-0.206678	0.827724	0.283047	0.544678	0.26791	-0.000652333	0.268562
SUMO2	0.669307	0.468806	0.2005	0.48135	0.00836508	0.472985	0.562564	0.770146	-0.207581	0.82643	0.358552	0.467878	0.367233	0.00858734	0.358646
PPP2R1B	0.749937	0.0957873	0.65415	0.280382	0.0595242	0.220858	0.577266	0.711769	-0.134503	0.753751	0.324611	0.42914	0.385352	0.0823798	0.302973
PAFAH1B3	0.800413	0.816204	-0.0157904	0.500826	0.523678	-0.0228514	0.720525	0.85439	-0.133864	0.859585	0.532817	0.326768	0.04216	-0.104668	0.146828
BIN1	0.441827	0.718306	-0.27648	-0.420898	0.446374	-0.867273	0.413647	0.482388	-0.068741	0.824713	0.334823	0.489891	0.277983	0.183218	0.0947642
PGR	-0.415289	-0.513509	0.0982198	0.236799	0.432775	-0.195976	0.59298	0.939167	-0.346187	0.828125	0.581347	0.246779	0.425325	0.162789	0.262536
SKP2	0.400092	-0.116901	0.516993	0.0495945	0.429275	-0.37968	0.655596	0.864395	-0.208799	0.324692	0.40203	-0.0773377	0.261604	0.271048	-0.009444
PRKCI	0.551171	-0.220193	0.771364	0.0177463	0.0897492	-0.0720029	0.5455	0.9353	-0.3898	0.841106	0.598409	0.242696	0.159206	0.18024	-0.0210347
LMNA	-0.146589	0.767599	-0.914188	0.529547	0.527839	0.00170798	0.348054	0.814614	-0.46656	0.823289	0.429571	0.393718	0.193057	0.0543876	0.13867
TYK2	0.716182	0.820095	-0.103913	0.321068	0.512266	-0.191197	0.734753	0.8715	-0.136747	0.767038	0.328636	0.438402	0.648563	0.233912	0.414651
LCP2	0.703964	0.729657	-0.0256933	0.317523	0.545017	-0.227494	0.494944	0.69569	-0.200746	0.448921	0.624373	-0.175452	0.635097	0.10247	0.532626
YES1	0.205128	-0.420921	0.626048	0.558755	-0.0173932	0.576148	0.695706	0.687479	0.00822719	0.751676	0.595227	0.156449	-0.324248	0.226057	-0.550304
ERBB4	0.485697	0.708745	-0.223048	0.655728	0.461336	0.194392	0.383429	0.936871	-0.553442	0.778812	0.664894	0.113919	0.505033	0.578878	-0.0738452
GNAI3	0.384909	0.695974	-0.311065	0.738997	-0.586044	1.32504	0.253218	0.889385	-0.636167	0.820771	0.00818497	0.812586	0.0919364	-0.145113	0.237049
DHX9	0.809383	0.760874	0.048509	0.690452	0.438866	0.251587	0.730263	0.879115	-0.148852	0.73186	0.571025	0.160835	0.0153055	0.25805	-0.242744
TGM2	-0.43795	0.789987	-1.22794	-0.302093	0.44403	-0.746123	0.339262	0.906292	-0.56703	0.74042	0.476006	0.264414	0.25749	-0.016177	0.273666
ERBB3	-0.413029	0.0631499	-0.476179	0.411836	0.582332	-0.170496	0.781894	0.818735	-0.0368406	0.862172	0.244754	0.617418	0.422078	0.443795	-0.0217173
DNM2	0.491322	0.866314	-0.374992	0.497273	0.595464	-0.0981911	0.669756	0.880706	-0.21095	0.851917	0.586014	0.265903	0.160332	0.317449	-0.157117
COL1A1	-0.112685	-0.294752	0.182067	0.640282	0.738888	-0.0986066	0.671206	0.57891	0.0922961	0.862113	0.539491	0.322622	0.351184	0.324196	0.0269882
RANBP9	0.412007	0.398607	0.0134002	0.579732	-0.470424	1.05016	0.508735	0.820949	-0.312214	0.634679	-0.142094	0.776774	-0.357689	0.209087	-0.566776
RAD51	0.729561	0.458284	0.271277	0.450267	0.339849	0.110418	0.525517	0.269463	0.256054	0.83283	0.445907	0.386923	0.391134	0.232951	0.158184
SNRPB	0.780898	0.749132	0.0317653	0.633774	0.457165	0.17661	0.753226	0.917389	-0.164163	0.737794	0.601431	0.136362	-0.193723	0.214702	-0.408425
ARRB1	0.509688	0.852588	-0.3429	-0.539386	0.649998	-1.18938	-0.278295	0.921644	-1.19994	0.782565	0.482217	0.300348	0.311414	0.171815	0.139599
NFKBIB	0.681289	0.793087	-0.111798	-0.497135	0.555637	-1.05277	0.703663	0.912454	-0.20879	0.809414	0.44089	0.368524	0.217957	-0.0627178	0.280675
STAU1	-0.316559	0.712976	-1.02954	-0.354894	0.471932	-0.826826	0.576277	0.937155	-0.360879	0.798043	0.504215	0.293828	0.267246	0.265172	0.00207362
TRIM37	0.601249	0.41599	0.185259	0.453163	-0.237807	0.69097	0.685022	0.882659	-0.197637	0.874013	-0.282057	1.15607	0.324528	-0.0303707	0.354899
CTTN	-0.537853	0.732292	-1.27015	-0.222974	0.342681	-0.565655	0.721889	0.812691	-0.0908026	0.829229	0.550711	0.278518	0.397631	0.196169	0.201462
CCNB1	0.646705	0.456243	0.190462	0.368927	-0.298216	0.667143	0.69007	0.90277	-0.2127	0.613643	-0.28403	0.897673	0.497055	0.106282	0.390774
GRAP2	0.454181	0.859585	-0.405404	-0.364184	0.419276	-0.78346	0.455899	0.950548	-0.494649	0.808297	0.458246	0.350051	0.469173	0.0371024	0.432071
INPP5D	0.688331	0.853786	-0.165455	0.625087	0.762183	-0.137097	0.822029	0.807814	0.0142149	0.250632	0.17699	0.0736425	0.535291	0.456835	0.0784558
RUNX2	0.758183	0.671134	0.0870496	-0.318193	0.442558	-0.760751	0.745491	0.76538	-0.0198887	0.804001	0.154359	0.649642	0.447601	0.293804	0.153797
RUNX1	0.560301	0.812173	-0.251872	0.559159	0.567509	-0.00834989	0.665545	0.80666	-0.141115	0.883797	0.268215	0.615583	0.197317	0.327919	-0.130602
PSMD11	0.777408	0.811228	-0.0338199	0.490525	0.377412	0.113113	0.735583	0.920678	-0.185095	0.89122	0.496285	0.394935	0.237583	0.100196	0.137387
CALM2	0.305812	0.438697	-0.132885	0.470981	-0.449423	0.920404	0.0899394	0.892301	-0.802361	0.641619	0.252324	0.389295	0.486515	-0.260297	0.746812
PPARGC1A	0.434207	0.699639	-0.265432	0.544471	0.546487	-0.00201659	0.469478	0.853443	-0.383965	0.744414	0.283663	0.460751	0.569858	0.345771	0.224087
MCM10	0.820994	0.392345	0.428648	0.286011	-0.0496419	0.335653	0.653899	0.938072	-0.284174	0.777739	0.192485	0.585254	0.263368	0.506074	-0.242706
GAB1	0.264373	0.780751	-0.516378	0.420326	0.00173448	0.418591	0.490886	0.898359	-0.407473	0.773458	0.29556	0.477898	0.183455	0.536932	-0.353478
ACTN4	0.102442	0.534895	-0.432453	0.537884	0.577779	-0.0398948	0.348809	0.848593	-0.499784	0.764355	0.514313	0.250042	0.347942	0.304349	0.043593
SNIP1	-0.20384	0.498333	-0.702173	0.455669	0.496584	-0.0409149	0.789563	0.920904	-0.131341	0.74988	0.582795	0.167085	-0.0684592	0.0794139	-0.147873
A2M	0.356484	0.432559	-0.0760755	-0.068489	0.621511	-0.69	0.601725	0.280967	0.320758	0.848243	0.542758	0.305485	0.390745	-0.0343138	0.425059
KNG1	0.118985	0.651635	-0.53265	0.486493	0.692495	-0.206001	0.548207	0.820519	-0.272312	0.486817	0.383129	0.103687	0.535734	0.324829	0.210906
BTRC	0.533378	0.692763	-0.159384	0.315798	0.481787	-0.165989	0.612626	0.83908	-0.226454	0.889083	0.393094	0.495989	0.396002	0.214332	0.18167
COL2A1	0.277503	0.66485	-0.387347	0.373451	0.760957	-0.387506	0.740879	0.826218	-0.085339	0.9023	0.525997	0.376303	-0.26084	0.517198	-0.778038
CXCR4	0.821764	0.870736	-0.0489716	0.0616115	0.362479	-0.300867	0.659371	0.580022	0.0793488	0.831148	0.443986	0.387162	0.369013	0.0692791	0.299734
FGF2	0.125677	0.581303	-0.455627	0.639566	0.568732	0.070834	0.586167	0.904747	-0.31858	0.820269	0.58787	0.232399	0.454553	0.361653	0.0929
PARD3	-0.350366	0.612707	-0.963073	0.184267	0.40029	-0.216023	0.5827	0.844911	-0.262211	0.64613	0.38011	0.266021	0.521816	0.157089	0.364727
GIPC1	0.067491	0.610859	-0.543368	0.595107	0.537762	0.057345	0.609222	0.341472	0.267749	0.25967	0.467337	-0.207668	0.41813	0.074046	0.344084
MAP3K3	0.450229	0.852209	-0.40198	0.741771	0.435047	0.306725	0.75783	0.83293	-0.0751002	0.474734	0.291858	0.182876	0.339943	0.0584012	0.281541
MED8	0.76307	0.775346	-0.0122755	0.300813	0.550939	-0.250126	0.792455	0.905467	-0.113012	0.885305	0.475637	0.409668	0.441911	0.374741	0.0671699
CBX5	0.817883	0.458649	0.359234	0.648977	0.362454	0.286522	0.503002	0.850857	-0.347855	0.888271	-0.165693	1.05396	0.376816	-0.0287319	0.405548
IL6ST	0.234954	-0.0824627	0.317417	-0.288025	-0.496109	0.208084	0.451681	0.423765	0.0279152	0.754434	0.463318	0.291116	0.537973	0.369055	0.168919
SPI1	0.641707	0.777337	-0.13563	0.442836	0.550641	-0.107805	0.282001	0.802467	-0.520466	0.862965	0.0794569	0.783508	0.236879	0.238843	-0.00196432
ITPR1	0.580657	0.581714	-0.00105696	0.352748	-0.398352	0.7511	0.447057	0.609564	-0.162507	0.821411	0.297159	0.524252	0.436222	-0.101853	0.538076
ITGAV	0.481949	0.0495717	0.432377	0.21534	-0.672006	0.887345	0.720841	0.918709	-0.197867	0.834334	0.528913	0.305421	0.163074	-0.176855	0.339929
RRAS2	0.540514	-0.0918535	0.632368	0.00977283	0.486483	-0.47671	0.598817	0.686086	-0.087269	0.684509	0.0849554	0.599554	0.106498	0.388261	-0.281763
FURIN	-0.180495	0.856193	-1.03669	-0.261138	0.755705	-1.01684	0.339538	0.928127	-0.588589	0.814569	0.551004	0.263565	-0.224313	0.51476	-0.739073
RBL2	0.619257	0.658583	-0.0393261	0.45459	-0.157393	0.611983	0.731485	0.877164	-0.145679	0.821067	0.436618	0.384449	0.407819	0.332977	0.0748414
ID2	0.530023	0.804579	-0.274556	-0.414031	0.037764	-0.451795	0.65834	0.958894	-0.300553	0.790846	0.28607	0.504776	-0.223634	-0.342509	0.118875
RGS2	-0.0510232	0.652134	-0.703157	0.338693	-0.484087	0.822781	0.447859	0.646015	-0.198156	0.773797	0.469388	0.304409	0.405311	0.146903	0.258408
SNAP25	0.239865	0.619458	-0.379593	0.625706	0.595496	0.0302099	0.559749	0.937628	-0.37788	0.872353	0.458407	0.413946	0.444065	0.357058	0.0870078
DCTN1	0.576996	0.607087	-0.0300905	0.562259	0.21934	0.342919	0.785441	0.925908	-0.140468	0.706132	0.369404	0.336728	0.261482	-0.0561113	0.317593
SNAP23	0.362406	0.730292	-0.367886	0.622796	0.605412	0.0173846	0.425752	0.923742	-0.49799	0.80882	0.604123	0.204697	0.619391	0.22912	0.390271
C3	0.504268	0.620837	-0.116569	0.794826	0.75724	0.0375857	0.558038	0.774067	-0.216029	0.751329	0.198186	0.553143	0.600578	0.428531	0.172047
MTNR1A	0.302334	0.665827	-0.363493	0.38065	0.0766467	0.304003	0.692254	0.952438	-0.260184	0.76929	0.246724	0.522566	0.358468	-0.121368	0.479836
HSPG2	0.0490135	-0.223822	0.272836	0.59875	0.385151	0.213599	0.747725	0.886071	-0.138346	0.633834	0.513998	0.119836	0.343929	0.409722	-0.0657928
CAMK2G	0.54855	0.598036	-0.0494856	-0.169157	0.502236	-0.671393	0.33544	0.790396	-0.454956	0.790678	0.519232	0.271446	0.52495	0.0603675	0.464583
TRIM24	0.481073	0.309135	0.171938	0.603185	-0.167326	0.770512	-0.704687	0.873375	-1.57806	0.895454	0.552775	0.34268	0.511888	0.218722	0.293166
DVL3	0.174291	0.681281	-0.50699	0.471228	0.487447	-0.0162198	0.707348	0.815438	-0.10809	0.833989	0.573244	0.260745	0.2351	0.25354	-0.0184392
UPF2	0.714524	0.702865	0.0116592	0.310809	0.296081	0.014728	0.615847	0.845742	-0.229895	0.796365	0.563541	0.232824	0.116022	0.357246	-0.241224
ADRB2	0.319418	0.729099	-0.409681	-0.20529	-0.103007	-0.102284	0.0365965	0.892303	-0.855706	0.842701	0.513572	0.329128	0.21627	0.238861	-0.0225913
FASLG	0.76517	0.781681	-0.0165109	-0.334146	0.340291	-0.674436	0.514402	0.886688	-0.372286	0.762827	0.601947	0.16088	0.284161	0.245624	0.0385375
CCNA2	0.719492	0.539734	0.179758	0.498179	0.0989056	0.399273	0.655142	0.859966	-0.204824	0.77051	0.535198	0.235311	0.539136	0.306492	0.232644
NR4A1	0.189124	0.839066	-0.649942	0.597118	0.477984	0.119134	0.494681	0.890845	-0.396164	0.793855	0.474106	0.319749	0.432239	0.194346	0.237893
INADL	0.34815	0.642093	-0.293943	0.90266	0.759115	0.143545	0.352687	0.338473	0.0142144	0.860857	0.516465	0.344392	0.286908	0.241222	0.0456859
CSF2RB	0.104534	0.817278	-0.712744	0.635347	0.473277	0.16207	0.493154	0.672753	-0.179599	0.80943	0.462708	0.346722	0.314218	0.26919	0.0450281
CCNE1	0.670362	0.471652	0.19871	0.614074	0.214209	0.399865	0.662915	0.804031	-0.141116	0.629421	0.294224	0.335197	0.165772	0.179457	-0.0136852
SOX10	0.522592	0.695429	-0.172837	0.783347	0.377948	0.405399	0.575139	0.829727	-0.254587	0.851989	0.694361	0.157627	0.344108	0.162206	0.181902
UPF1	0.597121	0.831948	-0.234827	0.634202	0.404187	0.230015	0.417602	0.632339	-0.214736	0.787971	0.413534	0.374437	0.160387	-0.297816	0.458203
CBLB	0.648454	0.780651	-0.132197	-0.181762	0.112721	-0.294483	0.142063	0.81617	-0.674107	0.857033	0.340586	0.516447	0.205116	0.0332176	0.171899
DCN	0.114531	-0.0638265	0.178358	0.74921	0.76116	-0.0119498	0.70276	0.912111	-0.20935	0.804527	0.323492	0.481034	0.510574	0.551794	-0.0412199
CTBP2	0.442064	0.776556	-0.334492	0.643836	0.558787	0.0850487	0.501525	0.869327	-0.367802	0.824221	0.461442	0.362779	0.513354	0.234635	0.278719
U2AF2	0.706728	0.809781	-0.103054	0.391854	0.0746449	0.317209	0.671448	0.873149	-0.201701	0.686129	0.364173	0.321956	0.452783	0.134012	0.318772
CALM3	0.146451	0.780417	-0.633966	0.432181	0.573638	-0.141457	0.446135	0.929602	-0.483466	0.839936	0.524209	0.315727	0.571442	0.107172	0.46427
GTF2H1	0.742279	0.360241	0.382038	0.40445	-0.157754	0.562203	0.822978	0.891034	-0.0680553	0.887506	0.396578	0.490929	0.423668	0.338271	0.0853966
PDGFRA	-0.183767	-0.267358	0.0835909	0.436867	0.132717	0.30415	0.314063	0.833213	-0.519151	0.795358	0.622717	0.172641	0.178098	0.315882	-0.137784
VTN	0.106046	-0.361079	0.467125	0.652181	0.842185	-0.190004	0.498734	0.752635	-0.253901	0.729151	0.504518	0.224633	0.47156	0.188977	0.282583
VASP	0.288022	0.851571	-0.563549	0.505545	0.604566	-0.0990213	0.677436	0.808277	-0.130841	0.875473	0.485857	0.389616	0.647808	0.403818	0.24399
SOCS3	0.229863	0.150622	0.0792413	0.392803	-0.0950005	0.487803	0.47412	0.43791	0.0362099	0.836255	0.42042	0.415835	0.34844	0.0717948	0.276645
TERF1	0.666748	0.682611	-0.0158626	-0.265353	0.261969	-0.527322	0.525198	0.887317	-0.362119	0.727803	0.513813	0.21399	0.588307	0.207262	0.381044
STX4	0.25273	0.693088	-0.440358	0.465111	0.449484	0.0156268	0.75152	0.93996	-0.18844	0.772801	0.384317	0.388484	0.634428	-0.108547	0.742975
SNW1	0.507169	0.53326	-0.0260905	0.626198	-0.187353	0.813551	0.764873	0.895443	-0.13057	0.858669	0.417066	0.441603	0.267754	-0.0683839	0.336138
BRMS1	0.671726	0.747627	-0.0759009	0.554611	0.0660293	0.488582	0.780167	0.87143	-0.0912632	0.631875	0.0178163	0.614058	0.340696	-0.371869	0.712565
AHR	0.722399	0.551486	0.170912	0.525969	-0.159172	0.68514	0.789927	0.913257	-0.12333	0.827331	0.479172	0.348159	0.265167	0.370998	-0.105831
DVL1	0.554041	0.830113	-0.276072	0.165109	0.612149	-0.447039	0.103999	0.88942	-0.785422	0.514657	0.102684	0.411973	0.151601	0.153465	-0.00186373
NRXN1	0.347942	0.757684	-0.409742	0.035372	0.426151	-0.390779	0.464246	0.908798	-0.444552	0.737368	0.56577	0.171597	0.638661	0.595495	0.0431662
RAB27A	0.27541	0.741186	-0.465776	0.579464	0.33497	0.244495	0.197822	0.850664	-0.652842	0.721297	0.41687	0.304427	0.467394	0.149013	0.318381
IL2RB	0.699902	0.644339	0.0555632	-0.580066	0.488652	-1.06872	0.510561	0.824162	-0.3136	0.300787	0.596254	-0.295468	0.29788	0.280607	0.0172722
CCND3	0.701238	0.613683	0.0875544	0.578767	0.362191	0.216576	0.489512	0.917898	-0.428386	0.791318	0.571779	0.21954	0.094364	0.0531675	0.0411965
GRIN2A	-0.234181	0.768209	-1.00239	0.44227	0.564485	-0.122215	-0.0105976	0.864516	-0.875114	0.679714	0.594987	0.0847273	0.611181	0.589715	0.021466
MYD88	0.741476	0.714393	0.0270827	0.676456	0.196635	0.479821	0.678826	0.921159	-0.242333	0.867824	0.644994	0.22283	0.58917	0.322857	0.266313
TEC	0.506234	0.34641	0.159824	0.620486	0.625568	-0.00508172	0.466292	0.802222	-0.33593	0.73902	0.484575	0.254445	0.432646	0.372083	0.0605635
ROCK1	0.58457	0.751174	-0.166604	0.56439	-0.523997	1.08839	0.68628	0.84472	-0.15844	0.449152	0.322215	0.126937	0.624512	0.0222203	0.602292
BARD1	0.604999	0.488008	0.11699	-0.44459	0.243264	-0.687854	0.696632	0.866707	-0.170076	0.832576	0.433711	0.398865	0.571292	0.0625761	0.508716
PRKG1	0.556251	0.733777	-0.177526	-0.118825	0.294588	-0.413413	0.256575	0.875898	-0.619323	0.852394	0.479624	0.37277	0.413719	0.174699	0.23902
UBTF	0.60837	0.737456	-0.129086	-0.190767	0.311767	-0.502534	0.719238	0.845662	-0.126424	0.00676759	0.379852	-0.373084	0.416032	0.273299	0.142733
NCL	0.745141	0.695777	0.0493635	0.208655	0.380576	-0.171922	0.461207	0.808061	-0.346853	0.694792	0.0509252	0.643867	0.032571	0.205255	-0.172684
HIPK3	0.467113	0.676728	-0.209615	0.710007	0.550159	0.159848	0.655358	0.936409	-0.281052	0.78838	0.461483	0.326897	0.458123	0.423593	0.0345299
PLD2	-0.336513	0.338999	-0.675512	0.467276	0.102435	0.364842	0.71697	0.769864	-0.0528941	0.673606	0.628365	0.0452415	0.50266	0.371437	0.131224
YBX1	-0.235927	0.781834	-1.01776	-0.224698	0.290894	-0.515592	0.439191	0.943228	-0.504036	0.843892	0.317577	0.526315	-0.0897954	0.0735963	-0.163392
BCL3	0.537451	0.827829	-0.290377	0.586762	0.297592	0.289169	0.450295	0.703896	-0.253602	0.887573	-0.0685154	0.956088	-0.10688	0.00705344	-0.113934
WASF1	-0.390982	0.938521	-1.3295	0.598194	0.335959	0.262235	0.447514	0.839846	-0.392332	0.685425	0.436353	0.249072	0.0660023	0.275663	-0.20966
ARNT	0.185735	0.578846	-0.393111	0.26302	0.448537	-0.185517	0.751512	0.933579	-0.182067	0.509096	0.357834	0.151262	0.481401	0.338706	0.142694
MAX	0.255664	0.756203	-0.500539	0.334406	0.23275	0.101656	0.65853	0.862863	-0.204333	0.795321	-0.00437723	0.799699	0.240179	0.275019	-0.0348404
PIAS3	0.170162	0.717228	-0.547065	0.447568	0.496921	-0.0493535	0.764244	0.887059	-0.122815	0.819374	0.537555	0.281819	0.547458	-0.169925	0.717383
DDX24	-0.107626	0.761717	-0.869343	-0.321789	0.768017	-1.08981	0.484967	0.714196	-0.229229	0.751356	0.535067	0.21629	0.245087	0.133848	0.111239
POLA2	0.509884	0.716794	-0.20691	-0.110518	0.54152	-0.652039	0.65885	0.878274	-0.219423	0.790687	0.54345	0.247237	0.531015	0.208836	0.322179
NSF	0.394654	0.755074	-0.36042	0.32947	0.112506	0.216965	0.640713	0.825547	-0.184834	0.803841	0.506393	0.297448	0.565492	0.0437399	0.521753
RXRB	0.138667	0.66728	-0.528613	0.782625	0.696858	0.0857666	0.62554	0.892264	-0.266724	0.825105	-0.0159553	0.84106	0.565016	0.454088	0.110928
MED9	0.690572	0.747044	-0.056472	0.423157	0.552577	-0.12942	0.477527	0.598836	-0.121309	0.863058	0.325875	0.537184	0.611454	0.129428	0.482027
CHEK1	0.752948	0.0850529	0.667895	0.228154	0.151253	0.0769018	0.666288	0.868688	-0.2024	0.663845	0.107636	0.556209	-0.0751173	0.0606223	-0.13574
RPS6KA5	0.171984	0.690245	-0.518261	-0.518928	-0.344039	-0.174889	0.069199	0.471115	-0.401916	0.450614	-0.0449846	0.495598	0.23384	-7.41e-05	0.233915
SERPINB9	0.494716	-0.714792	1.20951	0.651116	-0.0782394	0.729356	0.544101	0.875415	-0.331313	0.875591	0.529994	0.345597	0.36982	0.307413	0.0624065
TCERG1	0.697475	0.749956	-0.0524818	-0.115008	-0.41206	0.297052	0.640539	0.842934	-0.202395	0.85783	0.480195	0.377635	0.0224882	-0.0014338	0.023922
PTEN	-0.120686	0.784766	-0.905452	0.331411	-0.636337	0.967748	0.470137	0.822483	-0.352346	0.768924	0.2427	0.526224	0.511676	-0.206176	0.717852
PCBP1	-0.339529	0.679792	-1.01932	0.278378	0.282404	-0.00402563	0.625859	0.927707	-0.301848	0.854879	-0.133654	0.988533	0.019112	0.22163	-0.202518
DAB2	-0.175471	0.773437	-0.948908	0.366934	0.577688	-0.210755	0.646804	0.932396	-0.285593	0.741042	0.448044	0.292998	0.276509	0.232351	0.0441571
PRKCQ	0.696943	0.90682	-0.209877	-0.186809	0.281886	-0.468695	0.258454	0.826325	-0.567871	0.910605	0.551282	0.359323	0.198849	0.228857	-0.0300073
GAB2	-0.269627	0.914053	-1.18368	0.36454	0.621548	-0.257008	0.325371	0.859346	-0.533975	0.761086	0.591911	0.169176	0.115378	0.324429	-0.209051
CTSG	-0.427685	0.574324	-1.00201	-0.353865	0.65289	-1.00676	-0.507951	0.777031	-1.28498	0.826719	0.534128	0.292591	0.0886029	0.387429	-0.298826
PRKD1	0.5721	0.785477	-0.213378	0.430364	0.358398	0.0719657	0.573944	0.779869	-0.205925	0.818826	0.515884	0.302942	0.38748	0.214653	0.172828
PKN1	0.777215	0.872232	-0.0950164	0.728993	0.300855	0.428138	-0.151791	0.886221	-1.03801	0.69744	0.528682	0.168758	0.268003	-0.000611627	0.268615
PRKAR1A	0.556536	0.602652	-0.046116	0.385239	0.000541811	0.384697	0.332711	0.828827	-0.496116	0.77253	0.58476	0.187769	0.458136	0.240916	0.21722
PFN1	0.571036	0.84003	-0.268994	0.580403	0.573338	0.00706559	0.604411	0.898085	-0.293673	0.769065	0.539918	0.229147	0.213343	-0.0820912	0.295434
PAX6	0.0221171	0.779797	-0.75768	0.615172	0.645098	-0.0299253	0.53393	0.909614	-0.375684	0.840531	0.109211	0.73132	0.529304	0.269721	0.259582
EPS8	0.470147	0.607693	-0.137546	0.157907	0.545225	-0.387317	0.781573	0.908298	-0.126724	0.757348	0.35531	0.402038	0.33441	0.398296	-0.0638861
CCDC90B	0.529048	0.612939	-0.0838908	0.56576	-0.694834	1.26059	0.488337	0.932211	-0.443874	0.852249	-0.0756379	0.927887	0.0818779	0.0763764	0.00550151
GNAS	-0.0441324	0.688287	-0.73242	-0.0885071	0.638739	-0.727246	0.453884	0.899343	-0.445459	0.772416	0.592554	0.179862	-0.283605	-0.279846	-0.00375828
ING1	0.755826	0.818179	-0.0623531	0.674144	0.391412	0.282731	0.650793	0.855206	-0.204413	0.868748	0.238694	0.630054	0.2837	0.230575	0.0531244
APEX1	0.744149	0.759166	-0.0150178	-0.122099	0.299867	-0.421966	0.514038	0.757547	-0.243509	0.883428	0.664524	0.218905	-0.13383	0.346097	-0.479926
TERT	-0.125765	0.379957	-0.505722	0.39667	0.0331699	0.3635	0.831897	0.678859	0.153038	0.607992	0.625499	-0.0175073	0.285774	0.250896	0.0348779
VCL	-0.376922	0.7176	-1.09452	-0.547377	0.173869	-0.721246	0.628932	0.912358	-0.283426	0.477399	0.416405	0.0609941	0.547999	-0.17424	0.722239
CFTR	-0.00330074	0.51131	-0.51461	0.474184	0.250631	0.223553	0.377198	0.929854	-0.552655	0.822812	0.353864	0.468948	0.553029	0.421296	0.131733
PPARD	0.338469	0.659297	-0.320828	0.605138	0.36487	0.240268	0.324915	0.450283	-0.125368	0.875682	0.252711	0.622971	0.347364	0.17399	0.173374
MDM4	0.638612	0.866768	-0.228156	0.646522	0.202682	0.44384	0.81559	0.914728	-0.0991386	0.796157	0.312544	0.483613	0.329084	0.107501	0.221582
MCM3	0.811286	0.461863	0.349423	0.203839	0.325736	-0.121897	0.803323	0.85361	-0.050287	0.889628	0.473582	0.416047	0.401634	0.160665	0.240969
IL16	0.450692	0.617788	-0.167096	0.149573	0.235673	-0.0860996	0.504049	0.867667	-0.363617	0.868466	0.381999	0.486467	0.499426	0.232065	0.267361
NPM1	0.749379	-0.0684871	0.817866	-0.128384	-0.220916	0.0925318	0.480603	0.69894	-0.218337	0.857275	0.589158	0.268117	-0.0722132	-0.108417	0.0362039
MUC1	0.480726	0.0261534	0.454572	0.616734	0.264673	0.352061	0.623232	0.887784	-0.264552	0.721962	0.469779	0.252182	0.201924	0.358842	-0.156917
ADAM15	0.398361	0.741385	-0.343025	0.340718	0.506969	-0.166251	0.693016	0.853322	-0.160306	0.852314	0.654153	0.198161	-0.145382	0.413603	-0.558985
CDC25A	0.618103	0.371242	0.246861	0.775452	0.318536	0.456916	0.297734	0.866591	-0.568857	0.790805	0.479311	0.311493	0.415351	0.139071	0.27628
AURKA	0.91262	0.745672	0.166948	0.560455	0.20556	0.354894	0.457834	0.896325	-0.43849	0.872646	0.454435	0.418211	0.508901	0.197264	0.311637
PECAM1	0.649273	0.745675	-0.0964018	0.387846	0.535461	-0.147615	0.524714	0.828533	-0.303819	0.410273	0.361625	0.048648	0.336249	0.0317955	0.304453
TP53BP2	0.63937	0.713854	-0.0744837	0.32527	0.111899	0.213372	0.730349	0.907066	-0.176717	0.442171	0.418198	0.0239735	0.0332802	0.166446	-0.133166
ARIH2	0.696478	0.678002	0.0184763	0.249573	0.457799	-0.208226	0.609514	0.88668	-0.277166	0.90075	0.589062	0.311688	0.381199	0.339264	0.0419346
ARHGEF7	0.578448	0.915534	-0.337085	0.400655	0.200308	0.200347	0.623887	0.774526	-0.150639	0.707407	0.237812	0.469595	0.505209	-0.0667617	0.571971
ITK	0.813853	0.5548	0.259053	0.0403668	0.000752469	0.0396143	0.311639	0.380297	-0.0686581	0.805539	0.680568	0.124971	0.617676	0.141844	0.475832
PSMA3	0.743078	0.221059	0.522019	0.575645	-0.479383	1.05503	0.684485	0.882628	-0.198143	0.724202	0.486341	0.237861	0.346167	0.305655	0.0405119
PDE6D	0.493266	0.695035	-0.201769	0.497355	-0.169524	0.666879	0.723828	0.931999	-0.208171	0.792783	0.550584	0.242199	0.315299	0.131907	0.183391
BCL6	0.546857	0.844951	-0.298094	0.622127	-0.57931	1.20144	0.527964	0.782022	-0.254058	0.832134	0.621861	0.210272	0.38421	0.0247846	0.359426
MYB	0.7292	-0.337572	1.06677	-0.0532735	0.449311	-0.502584	-0.279219	0.342245	-0.621464	0.863444	-0.448452	1.3119	0.0943599	0.197054	-0.102694
GHR	0.153296	0.682609	-0.529313	0.607672	0.384718	0.222954	-0.0770808	0.871463	-0.948544	0.734066	0.47458	0.259486	0.438469	0.225563	0.212906
CFL1	0.628612	0.731866	-0.103254	0.647106	0.63445	0.0126562	0.856464	0.922357	-0.0658933	0.752315	0.246093	0.506222	0.276327	-0.110421	0.386748
CD40	0.748965	0.740995	0.00797043	0.432036	0.269777	0.162259	0.632082	0.832736	-0.200653	0.786495	0.563195	0.2233	0.418373	0.223556	0.194816
DAB1	-0.402747	0.742688	-1.14543	0.428305	0.474452	-0.046147	0.683432	0.868737	-0.185306	0.732283	0.344814	0.387469	0.426337	0.468147	-0.0418104
CTNND1	0.133808	0.301354	-0.167546	-0.490186	0.220128	-0.710314	0.508275	0.705781	-0.197506	0.859353	0.386174	0.473179	0.561444	0.424656	0.136789
APC	0.675584	0.609654	0.0659303	0.613335	0.44782	0.165515	0.604757	0.931169	-0.326412	0.743701	0.535992	0.207709	0.484055	0.335865	0.148189
MAP2K4	0.612674	0.708944	-0.0962694	0.56356	-0.125195	0.688755	0.465062	0.86407	-0.399008	0.894706	0.472718	0.421988	0.566314	0.338322	0.227993
TRADD	0.647246	0.617293	0.029953	0.585763	0.367128	0.218635	0.729041	0.826237	-0.0971959	0.736946	0.470115	0.266831	0.511337	-0.330853	0.84219
TCF4	0.386631	0.884988	-0.498356	-0.0410324	0.42685	-0.467882	0.448914	0.88998	-0.441066	0.853092	0.0665398	0.786552	0.135368	-0.183753	0.319121
RALA	0.549212	0.320656	0.228556	0.223411	-0.356285	0.579696	0.582476	0.927308	-0.344832	0.625111	0.47907	0.146041	-0.465556	0.160525	-0.626081
RIBC2	-0.10827	0.263519	-0.37179	0.166771	0.376613	-0.209842	0.455234	0.885149	-0.429914	0.84504	0.412484	0.432556	0.29028	-0.114183	0.404463
SET	0.888892	0.560594	0.328298	0.124576	0.457922	-0.333347	0.622875	0.923808	-0.300933	0.895475	0.432456	0.46302	-0.191402	0.369192	-0.560594
APLP1	-0.0612047	0.727475	-0.788679	0.539001	0.282167	0.256834	0.75613	0.894745	-0.138615	0.869887	0.527503	0.342384	0.242324	0.161825	0.0804988
PRSS23	0.605671	0.731799	-0.126128	0.0111332	0.333644	-0.32251	-0.721188	0.920591	-1.64178	0.836886	0.195854	0.641032	0.429425	0.0271807	0.402244
HSP90AB1	0.610148	0.751716	-0.141568	-0.340221	0.646171	-0.986391	0.469865	0.302297	0.167568	0.574884	0.539711	0.0351736	-0.195705	0.0917762	-0.287481
SYT1	0.569918	0.722709	-0.152791	0.659879	0.623116	0.0367624	0.406443	0.935601	-0.529158	0.835411	0.615878	0.219533	0.526232	0.260461	0.265771
PARD6A	0.565083	0.602039	-0.0369559	-0.186396	0.508905	-0.695301	0.303973	0.848183	-0.54421	0.854269	0.328014	0.526255	0.322567	0.249725	0.0728414
RAB5A	0.745291	0.69743	0.0478615	0.45341	-0.11577	0.569181	0.352827	0.856076	-0.503249	0.803234	0.56636	0.236874	0.634001	0.217308	0.416694
RAB1A	0.536274	0.688363	-0.152088	0.720145	-0.066471	0.786616	0.510215	0.942084	-0.431869	0.781037	0.369237	0.4118	0.431951	-0.137251	0.569202
MAPK8IP1	0.285692	0.625751	-0.340059	0.533335	0.507243	0.0260923	0.760152	0.830267	-0.0701148	0.845384	0.568918	0.276466	0.699007	0.472118	0.226888
CCNA1	-0.21082	0.523214	-0.734033	0.516457	0.44452	0.0719374	0.454591	0.917192	-0.462601	0.79459	0.0831003	0.71149	-0.110286	0.24907	-0.359356
UBE3A	0.447629	0.50418	-0.0565508	-0.0742226	-0.0737038	-0.000518863	0.447414	0.841855	-0.394441	0.862736	0.505159	0.357577	0.338703	0.260324	0.078379
CDC25C	0.65509	0.589779	0.0653107	0.648071	-0.413251	1.06132	0.381775	0.941362	-0.559586	0.759111	0.0222582	0.736853	0.479506	0.157437	0.322069
BRCA2	-0.30072	0.178233	-0.478953	-0.472142	0.0546566	-0.526798	0.415013	0.851754	-0.436741	0.523078	0.272819	0.250259	0.397536	-0.00767282	0.405209
MPHOSPH6	0.761573	0.212524	0.549049	0.676518	0.145073	0.531445	0.557601	0.913516	-0.355915	0.856176	0.567469	0.288707	0.306476	-0.00849438	0.31497
MPP6	0.695883	0.2997	0.396183	0.226883	0.276125	-0.0492417	0.744756	0.853141	-0.108385	0.76531	0.418973	0.346338	0.15341	-0.00701079	0.160421
RXRG	0.388509	0.780931	-0.392422	0.278124	0.804491	-0.526367	0.469279	0.830688	-0.361409	0.81367	0.514673	0.298997	0.616466	0.501283	0.115184
ABI1	0.331987	0.861613	-0.529626	0.451809	-0.402161	0.85397	0.481746	0.923045	-0.441299	0.823556	0.285052	0.538504	0.338613	0.0393767	0.299237
VHL	0.149106	-0.0719251	0.221031	0.56249	-0.307997	0.870488	0.655287	0.920303	-0.265015	0.712327	0.502098	0.21023	-0.130271	-0.0228174	-0.107454
DSP	0.230924	0.554742	-0.323818	-0.00627184	0.160304	-0.166576	0.498641	0.853706	-0.355065	0.79902	0.441086	0.357934	0.138658	0.363591	-0.224933
EXOSC8	0.775907	0.500351	0.275556	0.144509	-0.065385	0.209894	0.68202	0.868517	-0.186498	0.686294	0.18649	0.499804	0.362733	0.148136	0.214598
SNTA1	0.25756	0.858674	-0.601113	-0.227043	0.501221	-0.728264	0.735246	0.796435	-0.0611895	0.827869	0.468241	0.359628	0.208095	0.329875	-0.12178
ITGB5	0.0734349	0.779344	-0.705909	-0.435361	0.553737	-0.989098	0.866325	0.824025	0.0422994	0.815384	0.213115	0.602269	0.324351	0.344627	-0.0202758
TRAF4	0.706537	0.786374	-0.0798363	0.0762979	0.458381	-0.382083	0.627559	0.807268	-0.179709	0.898805	0.569068	0.329737	-0.131603	0.139216	-0.27082
TSHR	0.0826258	0.735684	-0.653058	0.493581	0.47994	0.0136406	-0.0913553	0.93588	-1.02724	0.66659	0.283022	0.383568	0.27097	0.185127	0.0858421
FLT1	0.556315	0.784973	-0.228658	0.317684	0.156599	0.161085	-0.0329235	0.813361	-0.846285	0.803697	0.621794	0.181903	0.298188	0.233553	0.0646344
MAP1B	0.446343	0.759259	-0.312917	0.425789	0.6531	-0.227311	0.488845	0.953985	-0.46514	0.63714	0.561956	0.0751843	0.308503	0.262036	0.0464671
GTF2F2	0.742076	0.69298	0.0490956	0.754539	0.0620909	0.692448	0.754735	0.839628	-0.0848935	0.77112	0.444235	0.326885	0.30124	0.103739	0.197501
JUND	-0.443622	0.396999	-0.840621	-0.304611	0.104949	-0.40956	0.695306	0.717722	-0.022416	0.893635	0.489015	0.40462	-0.00598547	-0.0788927	0.0729072
FBLN2	0.00412749	0.652633	-0.648506	-0.570971	0.0109409	-0.581911	0.631074	0.849212	-0.218139	0.772921	0.410908	0.362014	0.617126	0.695629	-0.0785029
TTN	0.125046	0.446866	-0.32182	-0.340743	-0.694653	0.35391	0.574005	0.242738	0.331267	0.829704	0.441619	0.388085	0.351407	0.136696	0.214711
TOM1L1	0.332105	0.721528	-0.389424	0.282099	0.428132	-0.146033	0.562322	0.84665	-0.284327	0.863629	0.638696	0.224933	-0.0915402	0.256639	-0.348179
TUBG1	0.633946	0.707075	-0.0731287	-0.317875	0.162259	-0.480134	0.330798	0.901585	-0.570787	0.908443	0.575028	0.333415	0.264485	-0.162912	0.427397
APOA1	0.601812	0.827438	-0.225626	0.497633	0.555381	-0.0577484	0.584341	0.959761	-0.37542	0.803513	0.652185	0.151328	0.496777	0.274668	0.22211
SAP30	0.728312	0.50742	0.220893	0.603086	0.206962	0.396124	0.712185	0.921665	-0.20948	0.893512	0.507973	0.385539	0.0719261	0.319515	-0.247589
TFAP2A	0.644216	0.633013	0.0112024	-0.0165763	-0.0466962	0.0301199	0.541845	0.859963	-0.318118	0.86398	0.149351	0.71463	0.203809	-0.164955	0.368764
PKD1	0.0923508	0.62321	-0.530859	0.576028	0.428218	0.14781	-0.0767118	0.616739	-0.69345	0.778795	0.413032	0.365763	0.30163	0.187868	0.113762
NUMB	0.456655	0.828978	-0.372323	0.431233	-0.20136	0.632593	0.451206	0.853509	-0.402304	0.73338	0.0934367	0.639943	0.465396	0.244865	0.220531
CFLAR	0.718845	0.880966	-0.162121	0.47725	0.428672	0.0485788	0.529639	0.737472	-0.207832	0.520332	0.41608	0.104252	0.52852	0.265364	0.263156
WWP2	0.630486	0.864487	-0.234001	0.733129	0.747116	-0.0139876	0.480417	0.926866	-0.446448	0.604193	0.000113309	0.60408	0.341893	0.435805	-0.0939126
HLA-A	0.484873	0.656143	-0.171271	0.596412	0.537699	0.0587129	0.464459	0.932223	-0.467765	0.728343	0.557184	0.171159	0.630629	0.38833	0.2423
MCL1	0.58786	0.611495	-0.0236349	0.491152	0.645876	-0.154724	0.69509	0.916538	-0.221448	0.884546	0.558372	0.326174	0.322936	0.245823	0.0771131
PTPRS	0.351643	0.502613	-0.15097	0.48607	-0.443329	0.929399	0.330995	0.883682	-0.552687	0.738962	0.459655	0.279307	0.268272	0.511563	-0.243291
BRD7	0.421425	0.545632	-0.124207	0.335745	-0.00653596	0.342281	0.558498	0.792567	-0.234069	0.789814	-0.326356	1.11617	0.280748	0.00574292	0.275005
C1QBP	0.631087	0.722221	-0.0911344	-0.694485	-0.440167	-0.254318	0.535426	0.800174	-0.264748	0.365392	0.504023	-0.138631	-0.231112	-0.196687	-0.0344244
POLR2C	0.706366	0.756	-0.0496334	0.51594	0.327958	0.187982	0.716402	0.912279	-0.195877	0.132387	0.411276	-0.278889	0.297144	0.150548	0.146596
BCL10	0.529809	0.725137	-0.195328	0.618264	0.33445	0.283814	0.615892	0.733095	-0.117203	0.606361	0.541253	0.065108	0.584131	0.191153	0.392978
NR1H2	0.345811	0.679206	-0.333395	0.826287	0.673996	0.152291	0.743843	0.897538	-0.153695	0.827011	0.380444	0.446567	-0.0186162	0.241359	-0.259976
EFNB2	0.50555	0.757028	-0.251478	0.705976	0.656478	0.0494986	0.661803	0.865158	-0.203355	0.725826	0.358665	0.367161	0.398747	0.531656	-0.132909
COL4A1	-0.204098	0.559102	-0.7632	0.688007	0.658771	0.0292366	0.718433	0.725369	-0.00693601	0.808297	0.567058	0.241238	0.622622	0.475951	0.14667
ITSN1	-0.331516	0.789304	-1.12082	-0.784546	0.500681	-1.28523	0.717134	0.936264	-0.21913	0.339888	0.258658	0.0812301	0.50131	0.297228	0.204083
BTBD2	-0.242796	0.767706	-1.0105	-0.337486	0.403558	-0.741044	0.708873	0.870893	-0.16202	0.585345	0.3875	0.197845	0.106711	0.193932	-0.087221
ITGB4	0.588923	0.451239	0.137684	0.378868	0.443556	-0.0646883	0.640926	0.843874	-0.202948	0.842937	0.529977	0.31296	0.36201	0.0209326	0.341077
CDC20	0.825355	0.716019	0.109335	0.50921	0.125438	0.383771	0.786197	0.951755	-0.165558	0.699025	0.369195	0.32983	0.409944	0.182616	0.227328
IL4R	0.768856	0.834305	-0.0654485	0.620342	0.491255	0.129087	0.586207	0.90428	-0.318072	0.775032	0.215462	0.55957	0.465458	0.00530298	0.460155
RASSF1	0.537318	0.668599	-0.131281	0.283128	0.493224	-0.210096	0.578492	0.934362	-0.35587	0.778804	0.461433	0.317371	-0.16292	0.199887	-0.362806
NMI	0.656611	0.808218	-0.151607	0.58509	-0.38749	0.97258	0.381925	0.779902	-0.397977	0.796756	0.657199	0.139557	0.289366	0.0765738	0.212792
PPP3CA	0.448428	0.832723	-0.384296	0.480638	-0.159284	0.639922	0.276925	0.852132	-0.575206	0.829263	0.480765	0.348498	0.296312	0.16284	0.133472
GNB1	0.215268	0.810439	-0.595171	0.566395	0.379707	0.186688	0.219846	0.802432	-0.582586	0.668161	0.548939	0.119222	0.103501	0.143748	-0.0402471
GRIA1	0.413954	0.642597	-0.228643	0.633908	0.540507	0.0934005	0.510763	0.823314	-0.312551	0.800959	0.468972	0.331986	0.382639	0.150893	0.231745
HSPB1	-0.416172	0.731954	-1.14813	-0.241888	0.353295	-0.595183	0.434563	0.915473	-0.48091	0.917541	0.422335	0.495206	0.0201661	0.156584	-0.136418
MEIS1	-0.130312	0.832214	-0.962526	-0.677279	-0.440592	-0.236686	-0.11152	0.573795	-0.685314	0.748026	0.473333	0.274693	0.634644	0.281659	0.352985
NXF1	0.548351	0.614358	-0.0660072	0.730445	0.31014	0.420305	0.494836	0.904167	-0.409331	0.631566	0.566752	0.0648144	0.138211	0.211357	-0.073146
CASP10	0.762407	0.716884	0.0455232	-0.414567	-0.105733	-0.308835	0.682519	0.734158	-0.0516389	0.615635	0.161354	0.45428	0.536364	0.345661	0.190703
STK11	-0.395061	0.914888	-1.30995	-0.418282	0.229569	-0.647851	-0.654733	0.343639	-0.998373	0.397294	0.169977	0.227317	0.706384	0.150729	0.555655
CD82	0.595789	0.777777	-0.181988	0.163042	0.494595	-0.331552	-0.117536	0.510005	-0.627541	0.803543	0.395784	0.407759	-0.173123	0.258336	-0.431459
NID1	0.386012	0.332354	0.053658	0.633056	0.651245	-0.018189	0.759968	0.303599	0.456369	0.465794	0.446572	0.0192221	0.476515	0.451401	0.0251139
SUPT5H	0.661158	0.881681	-0.220524	0.599784	0.668951	-0.0691671	0.817132	0.808058	0.00907466	0.773113	0.447951	0.325163	0.212465	0.147144	0.0653208
RACGAP1	0.849591	0.63132	0.218271	0.621942	-0.0317513	0.653693	0.709057	0.917151	-0.208095	0.717151	0.450676	0.266475	0.379361	0.158783	0.220578
CD2AP	0.620817	-0.0819112	0.702728	-0.249634	0.178195	-0.427829	0.469874	0.855885	-0.38601	0.803693	0.369598	0.434095	0.451132	0.20745	0.243682
TIAM1	-0.168579	0.866651	-1.03523	0.581019	0.604101	-0.0230827	0.610089	0.892824	-0.282734	0.811198	0.44908	0.362118	0.135031	0.194228	-0.0591974
REL	0.859188	0.800049	0.0591384	0.658794	0.515096	0.143698	0.609219	0.846263	-0.237044	0.619245	0.570652	0.0485921	0.306945	0.286623	0.0203221
ATP5C1	0.485198	0.367262	0.117936	0.0737179	-0.496591	0.570309	0.723564	0.909996	-0.186432	0.815195	0.541773	0.273422	0.177069	-0.0515513	0.22862
MAP4K1	0.603471	0.961529	-0.358058	-0.0443453	0.561177	-0.605522	0.523193	0.726855	-0.203662	0.676292	0.514513	0.161779	0.430767	-0.130846	0.561613
CD5	0.646743	0.93002	-0.283277	0.394157	0.287758	0.106399	0.683808	0.649112	0.0346966	0.659209	0.325517	0.333692	0.501239	0.34558	0.155659
NFYA	0.719598	0.574139	0.145459	0.625987	-0.0964254	0.722413	0.629349	0.859925	-0.230577	0.815603	0.404662	0.410941	0.520988	0.297941	0.223047
ITGA5	-0.294723	0.672867	-0.96759	0.540734	0.628995	-0.088261	0.449282	0.796736	-0.347454	0.719726	0.487782	0.231943	0.000359263	0.459623	-0.459264
HMGA1	0.396951	0.916062	-0.519112	-0.297929	-0.48048	0.182551	0.54794	0.521295	0.0266453	0.82039	0.207021	0.613369	-0.313434	0.0504653	-0.3639
PLD1	0.517145	0.761046	-0.243901	0.695743	0.716966	-0.0212233	0.632521	0.942082	-0.309561	0.44027	0.516181	-0.0759108	0.465774	0.267131	0.198643
CDK5R1	0.545342	0.641127	-0.0957849	0.660033	0.35855	0.301483	0.688646	0.944304	-0.255658	0.807679	0.292737	0.514943	0.516744	0.393581	0.123163
CDC37	0.615643	0.736465	-0.120822	0.245386	0.63171	-0.386324	0.746566	0.915036	-0.16847	0.661405	0.310997	0.350408	0.444411	0.341998	0.102413
PTPRF	-0.195553	0.537964	-0.733517	-0.436447	0.352331	-0.788778	0.444415	0.889081	-0.444666	0.837129	-0.101969	0.939098	0.503594	0.253039	0.250555
BID	0.644491	0.915435	-0.270944	0.424645	0.490686	-0.0660419	0.497771	0.761794	-0.264023	0.87141	0.592412	0.278998	0.369479	0.209597	0.159882
MARK3	-0.189171	0.830074	-1.01924	-0.0973364	0.445484	-0.54282	0.305974	0.870674	-0.5647	0.746792	0.451152	0.29564	0.549068	0.0345326	0.514536
PSMA1	0.795967	0.692388	0.103579	0.641767	0.186338	0.455429	0.69563	0.927645	-0.232015	0.622055	0.2724	0.349654	0.27978	0.248834	0.0309462
CDC6	0.805258	0.408485	0.396773	0.14302	-0.3271	0.47012	0.640095	0.876915	-0.23682	0.813233	0.465279	0.347955	0.236549	0.352816	-0.116267
MAPK8IP3	-0.306135	-0.271907	-0.0342271	0.76853	0.255951	0.512579	0.523563	0.825846	-0.302283	0.842909	0.188345	0.654564	0.563564	-0.0201	0.583664
EPHA2	0.291833	0.847456	-0.555623	0.410893	0.327129	0.0837638	0.536386	0.905928	-0.369542	0.797055	0.380613	0.416441	0.480355	0.437641	0.0427143
SNRPD2	0.732921	0.321062	0.411859	0.56574	-0.267179	0.83292	0.627868	0.85841	-0.230542	0.840999	0.537666	0.303333	-0.261953	0.224701	-0.486653
AKAP9	0.74003	0.635249	0.10478	0.481818	-0.288502	0.77032	0.72459	0.848179	-0.123589	0.698102	0.540786	0.157316	0.497016	-0.319005	0.816021
IQGAP1	0.531184	0.681294	-0.15011	0.627514	-0.531792	1.15931	0.388446	0.898712	-0.510265	0.711107	0.689006	0.0221012	0.52239	0.264301	0.258089
FHL3	-0.0631433	0.851265	-0.914409	0.467914	0.873356	-0.405442	-0.425219	0.877236	-1.30246	0.776884	0.438174	0.33871	0.351332	0.250163	0.101169
PDLIM7	0.225331	0.79744	-0.572109	0.43609	0.715401	-0.279311	0.41387	0.818419	-0.404549	0.785897	0.233839	0.552058	0.133813	0.429369	-0.295556
TRIM29	-0.00242362	0.659749	-0.662173	0.725216	0.560604	0.164611	0.753654	0.960322	-0.206667	0.835194	0.43713	0.398065	0.480383	0.489046	-0.00866305
CREM	0.612145	0.61794	-0.00579445	0.407611	-0.284122	0.691732	0.571573	0.931413	-0.359839	0.888024	0.464991	0.423032	0.546268	0.285071	0.261198
GSK3A	-0.405019	0.715182	-1.1202	0.751723	0.388494	0.363229	0.732734	0.851538	-0.118804	0.807315	0.526555	0.28076	0.422957	0.421149	0.00180798
RAB4A	0.506372	0.799635	-0.293263	-0.491037	0.313794	-0.80483	0.597177	0.88513	-0.287954	0.858789	0.282686	0.576103	0.528066	0.0337457	0.49432
APPBP2	0.604939	0.666672	-0.061733	0.437543	-0.000157351	0.437701	0.654707	0.806108	-0.151401	0.949612	0.247468	0.702144	0.667482	0.278769	0.388713
ZNF408	0.45755	0.693987	-0.236437	0.761553	0.62701	0.134543	0.823798	0.93262	-0.108822	0.824721	0.69449	0.130231	-0.0299574	0.00463751	-0.0345949
RBBP8	0.654166	0.255826	0.39834	0.471651	-0.322711	0.794362	0.843542	0.928508	-0.0849653	0.849344	0.516954	0.33239	0.430856	0.247508	0.183347
NR0B2	-0.0302138	-0.681676	0.651462	0.791593	0.649787	0.141806	0.570025	0.525005	0.0450201	0.803205	0.50734	0.295866	0.553111	0.643865	-0.0907541
STRN4	0.195865	0.534065	-0.3382	-0.0159355	0.110589	-0.126525	0.875232	0.902542	-0.0273099	0.887809	0.309973	0.577836	0.188779	0.0677185	0.121061
CCR1	0.364045	0.774478	-0.410433	0.738415	0.638888	0.0995267	0.507331	0.340828	0.166503	0.793968	0.492076	0.301892	0.456923	0.226376	0.230547
PDCD6IP	0.524166	0.654732	-0.130566	0.535388	0.150714	0.384674	0.553266	0.90931	-0.356045	0.772956	0.595519	0.177437	0.375663	-0.0245919	0.400255
TNFAIP3	0.546253	0.897584	-0.351331	0.552839	0.746929	-0.19409	0.802073	0.926791	-0.124718	0.73786	0.590576	0.147284	0.376971	0.139621	0.237351
SUMO3	0.689881	0.763254	-0.0733722	0.538575	0.427893	0.110682	0.560542	0.757125	-0.196583	0.809484	0.488552	0.320932	0.456173	-0.131692	0.587865
TRAF5	0.70221	0.419081	0.283129	-0.275049	-0.464771	0.189722	0.646942	0.443439	0.203503	0.312452	0.596482	-0.28403	0.0837018	0.167428	-0.0837264
MTNR1B	0.402833	0.784362	-0.381529	0.377994	0.219599	0.158395	-0.244928	0.914138	-1.15907	0.734072	0.292947	0.441125	0.236107	0.127233	0.108874
LEF1	0.278074	-0.27902	0.557094	-0.221232	-0.326779	0.105547	0.417594	-0.149211	0.566804	0.821455	0.491311	0.330144	0.192167	-0.0718368	0.264004
HSPA4	0.683021	0.820388	-0.137366	0.560532	0.58296	-0.0224276	0.64769	0.809345	-0.161655	0.635963	0.324578	0.311385	0.507055	0.0270022	0.480053
ANXA2	0.574192	0.797745	-0.223553	0.790851	0.740433	0.0504177	0.561097	0.883709	-0.322611	0.486023	0.177243	0.308779	0.496689	0.0025758	0.494113
ITCH	-0.00206663	0.537092	-0.539158	0.614835	-0.011243	0.626078	0.34158	0.884954	-0.543373	0.783183	0.490772	0.292412	0.484495	0.492434	-0.00793849
MAPKAPK2	-0.0183652	0.86168	-0.880045	0.509574	0.583829	-0.0742546	0.609962	0.760505	-0.150542	0.887286	0.549589	0.337697	-0.191406	0.296878	-0.488285
STRAP	0.635004	0.597071	0.037933	0.651755	0.0249778	0.626777	0.620791	0.924212	-0.303422	0.822197	0.523122	0.299075	-0.279097	0.145649	-0.424746
GFAP	-0.281471	-0.0311632	-0.250308	0.524429	0.573724	-0.0492951	0.653032	0.798487	-0.145454	0.736388	0.475879	0.26051	0.517618	0.330864	0.186754
TNK2	0.270388	0.668528	-0.39814	0.191813	0.616971	-0.425158	-0.29425	0.745481	-1.03973	0.71031	0.399875	0.310436	0.563577	0.385626	0.17795
ZNF24	0.702483	0.814874	-0.112392	0.338938	0.276436	0.062502	0.650675	0.903062	-0.252387	0.888058	0.548039	0.340018	0.487785	0.310531	0.177254
ERBB2IP	0.35888	0.568349	-0.209469	0.549992	-0.33839	0.888382	0.476597	0.935414	-0.458817	0.759377	0.545277	0.2141	0.48208	-0.0924635	0.574543
GZMB	0.872904	0.758643	0.114261	0.57924	0.306169	0.273071	-0.473004	0.883853	-1.35686	0.844991	0.35497	0.490021	0.670296	0.132147	0.538149
MST1R	0.382048	0.0172041	0.364844	0.602651	0.516729	0.0859221	0.297864	0.841288	-0.543425	0.880439	0.675069	0.205369	0.383021	0.27606	0.106961
LAPTM5	0.328914	0.639321	-0.310406	0.284696	0.579766	-0.29507	0.605131	0.878344	-0.273213	0.652719	0.176552	0.476167	0.421633	0.14872	0.272913
QKI	0.472201	0.796657	-0.324456	0.183818	-0.311352	0.49517	0.480231	0.943082	-0.462851	0.83233	0.349625	0.482705	0.42912	0.15799	0.27113
FBXW7	0.514975	0.162435	0.35254	-0.156469	-0.573412	0.416943	0.419947	0.660493	-0.240545	0.715754	-0.0723404	0.788094	0.370035	-0.15318	0.523215
CBX1	0.811778	0.747508	0.0642696	0.592712	0.280317	0.312394	0.60738	0.685468	-0.0780887	0.827524	0.275699	0.551825	0.354785	0.0411572	0.313628
S100A4	0.262611	0.752852	-0.49024	0.537694	0.549722	-0.0120281	0.661305	0.717528	-0.0562229	0.8863	0.325948	0.560352	0.393352	-0.120575	0.513927
CASP2	0.53967	0.744823	-0.205153	0.525453	0.372046	0.153407	0.763494	0.914327	-0.150833	0.818204	0.488924	0.32928	0.584366	0.364606	0.21976
PTPN13	0.319978	-0.449904	0.769882	0.411062	0.268097	0.142966	0.48955	0.926206	-0.436656	0.472217	0.409298	0.062919	-0.0793314	0.179559	-0.258891
TDG	0.405973	0.571792	-0.16582	0.795856	-0.349798	1.14565	0.329395	0.666421	-0.337027	0.79894	0.306789	0.492151	0.53782	0.159679	0.378142
SERPINA3	-0.104206	-0.572703	0.468497	0.762989	0.699067	0.0639219	0.418477	-0.253138	0.671616	0.81251	0.286154	0.526355	0.581738	0.366611	0.215127
FRS2	-0.423329	0.63139	-1.05472	0.552631	0.451151	0.10148	0.583547	0.75952	-0.175972	0.818308	0.350719	0.46759	0.639534	0.356342	0.283192
ARHGAP1	0.623554	0.783822	-0.160269	0.576353	0.376696	0.199658	0.375982	0.826497	-0.450515	0.808856	0.413564	0.395292	0.449986	0.331917	0.118069
AKT2	0.548856	0.76775	-0.218893	0.0658534	0.684495	-0.618641	0.667565	0.893345	-0.225779	0.905469	0.451571	0.453898	0.510591	0.466094	0.0444966
MYBL2	0.504698	0.720208	-0.21551	0.452601	0.826478	-0.373877	0.723959	0.844899	-0.12094	0.851643	0.660599	0.191044	-0.0484985	0.186374	-0.234873
S100B	-0.238195	-0.604985	0.36679	0.207298	0.538272	-0.330975	0.717065	-0.499583	1.21665	0.902449	0.590283	0.312166	0.499919	-0.0348021	0.534722
UBA52	-0.261044	0.831266	-1.09231	-0.285618	0.471759	-0.757377	0.638693	0.846583	-0.207889	0.844647	0.653099	0.191548	0.298604	0.0934964	0.205107
IFNAR1	0.729222	0.792315	-0.0630934	0.434463	0.453394	-0.0189301	0.255566	0.789559	-0.533992	0.750016	0.16021	0.589806	0.586212	0.35537	0.230842
TAF10	0.587311	0.562489	0.0248228	0.447992	0.225994	0.221999	0.593308	0.91805	-0.324741	0.869086	0.369191	0.499895	0.127149	0.407831	-0.280682
PIK3CA	0.773419	0.577676	0.195743	0.569006	-0.348589	0.917595	0.425901	0.856182	-0.430281	0.858675	0.37886	0.479814	0.129419	0.370084	-0.240666
F10	0.396403	0.48675	-0.0903468	0.633667	-0.0742714	0.707938	0.543676	0.947605	-0.403929	0.688315	0.483683	0.204632	0.436206	-0.121113	0.557319
CDH5	0.507528	-0.0110649	0.518592	0.529615	0.416764	0.11285	0.0231377	0.960117	-0.93698	0.79238	0.282547	0.509833	0.105355	0.346908	-0.241553
MAGI1	0.270908	0.76422	-0.493312	0.717526	0.371071	0.346455	0.52837	0.957013	-0.428643	0.772164	0.47738	0.294784	0.488225	0.31477	0.173455
MAP2K7	-0.24065	0.618914	-0.859563	0.824412	0.409804	0.414607	0.620909	0.864186	-0.243276	0.878766	0.514255	0.364512	0.592162	0.0332	0.558962
BAX	0.388396	0.797775	-0.409379	0.529394	0.588362	-0.0589686	0.630105	0.83188	-0.201775	0.828193	0.443993	0.3842	0.218677	0.140254	0.0784226
EIF2S2	0.697316	0.764435	-0.067119	0.378976	0.501877	-0.122902	0.734913	0.908006	-0.173092	0.836568	0.429516	0.407053	0.470265	0.336253	0.134013
RAD9A	0.582357	0.805138	-0.222781	0.3719	0.609505	-0.237605	0.578887	0.92187	-0.342984	0.797855	0.291335	0.50652	0.622927	0.0172008	0.605726
MAP3K4	0.654747	0.80086	-0.146114	0.00486301	0.566252	-0.561389	0.252052	0.290106	-0.0380539	0.583704	0.340562	0.243141	0.236829	0.215984	0.0208449
TOP2A	0.203025	0.686228	-0.483203	0.563134	-0.308719	0.871853	0.777816	0.885042	-0.107226	0.540012	0.564869	-0.0248563	0.371391	0.1211	0.250292
MMP14	0.208565	0.0939137	0.114651	0.49388	0.426627	0.0672536	0.587319	0.883283	-0.295965	0.778323	0.501744	0.276579	0.434246	0.429405	0.00484085
PSME3	0.694957	0.761834	-0.0668771	0.549411	0.463382	0.0860289	0.803524	0.890563	-0.0870394	0.815407	0.448998	0.366409	0.488384	0.176534	0.31185
TICAM1	0.750512	0.656918	0.0935942	0.653385	0.426824	0.226561	0.589215	0.904383	-0.315169	0.831261	0.492914	0.338347	0.45826	0.238725	0.219535
SORBS2	0.200497	0.763647	-0.56315	0.0439712	-0.103919	0.14789	0.507569	0.916341	-0.408772	0.805542	0.524455	0.281087	0.355401	0.423653	-0.068252
COPS2	0.637845	0.192984	0.444861	-0.46612	-0.318863	-0.147258	0.681548	0.809636	-0.128088	0.753748	0.304727	0.44902	0.140561	0.0931879	0.0473734
MCM6	0.759944	0.689234	0.0707098	0.378059	0.101808	0.276251	0.797954	0.947287	-0.149334	0.815905	0.447609	0.368296	0.39102	0.344303	0.0467171
RAP2A	0.296777	0.786238	-0.489462	-0.480728	-0.210106	-0.270623	0.693541	0.848136	-0.154595	0.799028	0.599886	0.199142	0.320256	0.408612	-0.0883561
SRPK1	0.665677	0.668942	-0.00326442	0.775322	-0.255394	1.03072	0.589443	0.733102	-0.143659	0.76263	0.590757	0.171873	0.5292	0.202637	0.326563
NEDD8	0.78058	0.740414	0.0401663	0.168725	0.226626	-0.0579015	0.527988	0.879876	-0.351888	0.838591	0.627376	0.211215	0.613395	0.248836	0.364559
CDC25B	0.396506	0.704928	-0.308422	-0.211413	0.241223	-0.452636	0.334801	0.451206	-0.116404	0.82245	0.43178	0.39067	0.378645	-0.146348	0.524993
LMO2	0.038339	0.614283	-0.575944	0.126553	-0.210601	0.337154	0.567052	0.806949	-0.239896	0.780865	-0.313206	1.09407	0.338901	-0.000876439	0.339777
PBX2	0.745255	0.812679	-0.0674239	0.41188	0.667547	-0.255668	0.517924	0.889691	-0.371767	0.875194	0.399478	0.475716	-0.0833941	0.099328	-0.182722
ARF6	0.670602	0.912491	-0.241889	0.0714261	0.287043	-0.215617	0.641076	0.965968	-0.324891	0.754328	0.48556	0.268769	0.0790087	-0.0631408	0.14215
RPLP1	0.51961	-0.036909	0.556519	0.0557566	0.157693	-0.101936	0.67142	0.874242	-0.202822	0.927835	0.533692	0.394143	0.000375784	0.39516	-0.394785
RAB11A	0.537973	0.832927	-0.294954	0.467812	0.511777	-0.0439642	0.691876	0.885673	-0.193797	0.530057	0.422497	0.10756	0.446961	0.125266	0.321694
AXL	-0.341576	0.881027	-1.2226	0.647322	0.445801	0.201521	0.491176	0.189523	0.301654	0.428292	0.444524	-0.0162315	0.563781	0.516534	0.0472474
UBC	0.523916	0.367265	0.156651	0.42119	0.518097	-0.0969073	0.708991	0.892857	-0.183866	0.42118	0.1308	0.29038	0.223787	0.254593	-0.0308055
HOOK2	0.4634	0.714957	-0.251557	0.408051	0.590503	-0.182452	0.32256	0.938775	-0.616215	0.807677	0.108983	0.698694	0.484164	0.227958	0.256206
STAMBP	0.498745	0.840936	-0.342191	0.59413	0.613025	-0.0188946	0.605443	0.956529	-0.351086	0.678143	0.533744	0.144399	0.472119	0.277796	0.194323
CCNK	0.214919	0.683617	-0.468698	0.658807	0.590443	0.0683637	0.480163	0.916576	-0.436413	0.875459	0.614612	0.260847	0.317196	0.547734	-0.230538
TGFB1I1	0.0888248	0.902397	-0.813572	-0.31347	0.39313	-0.7066	0.410789	0.630268	-0.219479	0.808711	0.494646	0.314065	0.0395795	0.0888293	-0.0492498
YAP1	0.325914	0.85963	-0.533716	0.53338	0.48628	0.0471003	0.348335	0.929378	-0.581043	0.80655	0.20089	0.60566	0.143367	0.318431	-0.175064
MEF2A	-0.0491966	0.816918	-0.866115	0.745989	0.375629	0.370359	0.575735	0.93354	-0.357806	0.647628	0.621293	0.0263351	0.34177	0.144404	0.197366
TRIM28	0.760381	0.545634	0.214747	0.342678	0.566889	-0.224211	0.494443	0.623976	-0.129532	0.875528	0.440439	0.435089	-0.323173	0.053282	-0.376455
MEF2C	0.379818	0.659957	-0.28014	-0.509335	-0.461903	-0.047432	-0.0636431	0.944003	-1.00765	0.759074	0.495307	0.263767	0.3718	0.0460833	0.325716
CD19	0.683781	0.964788	-0.281008	0.19458	0.711967	-0.517387	0.31241	0.250347	0.0620622	0.856542	0.527456	0.329086	0.0844601	-0.132085	0.216545
AES	0.302939	0.734542	-0.431603	-0.60348	-0.0915171	-0.511963	0.238979	0.529113	-0.290134	0.83924	0.532629	0.30661	-0.236343	-0.276021	0.0396782
MAP1A	0.285152	0.692614	-0.407462	0.748704	0.495034	0.25367	0.312708	0.923709	-0.611	0.738261	0.339835	0.398426	0.421912	0.376887	0.0450255
RTN4	0.441827	0.930783	-0.488956	0.570778	0.631839	-0.0610611	0.771159	0.801322	-0.0301637	0.750255	0.217797	0.532458	0.541555	0.0614857	0.480069
CDH2	0.058724	0.464179	-0.405455	0.633164	-0.145025	0.778188	0.264685	0.569147	-0.304463	0.821431	0.424484	0.396947	0.0968961	0.417885	-0.320989
TNNT1	0.354248	0.817041	-0.462793	0.488752	0.426892	0.0618597	0.361957	0.926508	-0.564551	0.805048	0.596145	0.208903	0.403986	-0.0704495	0.474435
RPS27A	0.639154	-0.176876	0.81603	0.088866	-0.372984	0.46185	0.629947	0.801901	-0.171954	0.78572	0.607233	0.178488	0.218486	-0.10675	0.325236
HSPD1	0.624643	0.815926	-0.191282	0.581868	-0.198013	0.779882	0.726788	0.71434	0.0124482	0.872986	0.645191	0.227796	0.177511	0.366602	-0.189091
CHGB	0.646263	0.841127	-0.194864	0.218448	0.359872	-0.141423	0.667985	0.895453	-0.227468	0.791323	0.26735	0.523973	0.345098	0.0448662	0.300232
NF2	0.637799	0.747291	-0.109491	0.330376	0.525447	-0.195071	0.63677	0.867576	-0.230806	0.798485	0.548764	0.249721	0.29146	0.182882	0.108578
LIMK1	0.475797	0.687178	-0.211381	-0.529729	0.354982	-0.88471	0.717698	0.554502	0.163196	0.829929	0.603132	0.226797	0.537668	0.0567269	0.480941
SH2B2	0.489497	0.884473	-0.394976	0.6105	0.672062	-0.0615622	0.745277	0.955813	-0.210536	0.83642	0.532992	0.303428	0.383596	0.231343	0.152253
CCR3	-0.448732	0.402836	-0.851569	0.747636	-0.226788	0.974424	-0.417359	0.801601	-1.21896	0.828692	0.410929	0.417764	0.291101	0.0127481	0.278353
VEGFA	0.0495818	0.363283	-0.313702	0.218012	0.647258	-0.429246	0.440431	0.868467	-0.428036	0.549533	0.335808	0.213725	0.0150884	0.282242	-0.267154
CD9	0.250809	0.855502	-0.604694	-0.295398	0.457533	-0.752931	-0.472272	0.687642	-1.15991	0.50436	0.623278	-0.118918	0.0395056	-0.247209	0.286715
DLEU1	0.734422	0.812927	-0.0785053	-0.430802	-0.250852	-0.17995	0.445786	0.858862	-0.413075	0.826228	0.311492	0.514736	0.341151	0.103513	0.237637
LAMA1	0.00287656	-0.0845346	0.0874112	0.678188	0.755322	-0.0771337	0.830719	0.627627	0.203092	0.791605	0.579885	0.21172	0.489836	0.510866	-0.0210304
MAPKAPK5	0.600366	0.59956	0.000806643	0.363197	-0.120482	0.483679	0.678672	0.871276	-0.192603	0.776365	0.593835	0.182531	0.455816	0.0816591	0.374156
FUS	0.416171	0.854861	-0.43869	0.476423	0.65784	-0.181417	0.853676	0.962997	-0.10932	0.729494	0.632829	0.0966651	0.368924	0.457173	-0.0882493
B2M	0.577388	0.241835	0.335554	0.417472	-0.611413	1.02889	0.643141	0.704151	-0.0610097	0.810005	0.367248	0.442756	0.616366	0.177313	0.439053
HES1	0.330403	0.623909	-0.293506	0.112222	0.184806	-0.0725835	0.422522	0.84348	-0.420959	0.835267	0.44622	0.389046	0.387722	-0.0171687	0.40489
FLNC	0.198221	0.843981	-0.645761	0.635534	0.547004	0.08853	0.569106	0.843659	-0.274552	0.732597	0.468218	0.264379	0.572777	0.590361	-0.0175841
SPP1	-0.00326092	0.844401	-0.847662	0.53351	0.582111	-0.048601	-0.151162	0.854	-1.00516	0.704899	0.0168951	0.688004	-0.0843692	0.139387	-0.223756
ID3	0.478196	0.906175	-0.427979	-0.369416	-0.114633	-0.254783	0.696568	0.866342	-0.169774	0.858456	0.412796	0.44566	-0.368312	-0.105426	-0.262886
GTF2I	0.645222	0.84628	-0.201058	0.0849366	0.50203	-0.417093	0.569028	0.848324	-0.279296	0.881341	0.246541	0.634801	0.481496	0.2871	0.194396
NR1H3	0.561053	0.352124	0.20893	0.792231	0.64956	0.142672	-0.26819	0.913273	-1.18146	0.823905	0.299794	0.524112	0.426769	0.24705	0.17972
BAIAP2	-0.432829	0.833445	-1.26627	0.763096	0.62971	0.133386	0.600909	0.856641	-0.255732	0.722972	0.328622	0.39435	0.446516	0.352165	0.0943503
S100A1	-0.170429	0.554875	-0.725304	0.463901	0.600146	-0.136245	0.73315	0.749633	-0.0164829	0.922239	0.419525	0.502714	0.247028	0.0835441	0.163484
TRPC3	-0.0240839	-0.348573	0.324489	0.347667	0.18992	0.157748	0.263696	0.699821	-0.436125	0.787396	0.627955	0.159441	0.187896	0.113653	0.074243
COL1A2	0.286541	0.64346	-0.356918	-0.147955	0.28973	-0.437685	0.611887	0.746965	-0.135078	0.821475	0.432305	0.38917	0.425315	0.221112	0.204202
ALB	0.00362978	0.38531	-0.38168	0.430974	0.557496	-0.126522	0.61051	0.903378	-0.292869	0.611339	0.189994	0.421345	0.468247	0.237717	0.23053
CSNK1E	0.504582	0.464803	0.0397794	0.17665	0.417415	-0.240765	0.495479	0.88153	-0.386051	0.751491	0.366952	0.384539	0.517323	0.13694	0.380382
TTR	0.201327	0.581598	-0.380272	0.0761119	0.266747	-0.190636	0.663807	0.901757	-0.237949	0.53818	0.194048	0.344132	0.613146	0.184109	0.429037
COL4A2	-0.0487558	0.811556	-0.860312	0.535728	0.627178	-0.0914496	0.135395	0.797456	-0.662061	0.86766	0.641119	0.226541	0.588198	0.27839	0.309808
PEBP1	0.731391	0.860042	-0.128651	-0.0586096	0.638034	-0.696643	0.183486	0.640907	-0.457421	0.46007	0.200336	0.259734	-0.417661	-0.121196	-0.296466
PRMT5	0.915951	0.874431	0.0415198	-0.684849	0.317814	-1.00266	0.475599	0.878927	-0.403328	0.829734	0.337028	0.492706	0.256374	0.0176456	0.238729
BIRC2	-0.181986	-0.754772	0.572786	-0.516465	-0.2069	-0.309565	0.437875	0.887525	-0.44965	0.795736	0.335632	0.460104	0.323354	0.147432	0.175922
BMP2	0.393743	0.780119	-0.386376	0.662699	0.661676	0.00102299	0.247019	0.852749	-0.60573	0.845283	0.106798	0.738485	0.414611	0.427402	-0.0127911
ARL4D	-0.567835	-0.223226	-0.344609	0.627569	0.072815	0.554754	0.624558	0.859801	-0.235242	0.835456	0.465384	0.370072	0.544078	0.210175	0.333903
EXOSC5	0.787796	0.677515	0.110281	0.554199	0.262528	0.291671	0.77537	0.817964	-0.0425943	0.748925	-0.20767	0.956595	0.386672	0.0212132	0.365458
PPFIA1	0.510315	0.59675	-0.086435	0.523253	-0.2204	0.743653	0.526601	0.916213	-0.389612	0.684832	0.450723	0.234109	0.699805	0.387499	0.312306
BLM	0.888531	0.369271	0.51926	0.282703	0.526761	-0.244058	-0.654875	0.843193	-1.49807	0.531269	0.519797	0.011472	0.452414	-0.0642965	0.516711
HOMER1	0.333742	0.610748	-0.277006	-0.616501	-0.230244	-0.386257	0.639189	0.853127	-0.213938	0.415721	0.496489	-0.0807677	0.198954	0.0470818	0.151873
ATXN2	0.240112	0.884113	-0.644001	0.153212	0.59798	-0.444768	0.598216	0.67126	-0.0730442	0.494557	-0.0438622	0.538419	0.46941	0.379829	0.0895813
MPP3	0.176637	0.26983	-0.0931928	-0.0873863	0.255235	-0.342621	0.578168	0.808649	-0.230481	0.901714	0.562785	0.338928	0.297257	0.363688	-0.0664312
DISC1	0.533829	0.703493	-0.169664	0.337042	-0.415537	0.75258	0.397098	0.755796	-0.358698	0.744151	0.425149	0.319003	0.522459	0.360902	0.161557
YY1	0.705239	0.644882	0.0603575	-0.258507	0.286278	-0.544786	0.722132	0.863584	-0.141452	0.858224	0.498549	0.359676	-0.0432915	0.0470408	-0.0903323
SGTA	-0.0582191	0.781321	-0.839541	0.401116	0.47019	-0.0690748	0.578132	0.840186	-0.262054	0.320529	0.280026	0.0405022	0.0479851	0.408224	-0.360239
MCRS1	0.774362	0.625741	0.148621	0.17942	0.317264	-0.137844	0.829278	0.873017	-0.0437391	0.854265	0.34229	0.511975	0.322077	-0.000158132	0.322235
WEE1	-0.0819583	0.59951	-0.681468	-0.160705	0.159342	-0.320047	0.659697	0.95395	-0.294253	0.781771	0.317186	0.464585	0.310286	0.428247	-0.11796
MEN1	0.71068	0.528153	0.182526	0.51094	0.487624	0.0233163	0.264614	0.860883	-0.596269	0.859402	0.50473	0.354672	0.241772	-0.103011	0.344783
GABARAP	-0.137506	0.87564	-1.01315	0.560225	0.577197	-0.0169724	0.632177	0.877456	-0.24528	0.776719	0.298766	0.477953	0.331411	0.215944	0.115467
DRD2	-0.417296	0.440542	-0.857838	0.531353	0.668154	-0.136801	0.482049	0.899807	-0.417758	0.799108	0.489631	0.309478	0.675214	0.354412	0.320802
TP53BP1	0.663487	0.694787	-0.0312997	0.248716	0.450058	-0.201342	0.644962	0.743089	-0.0981271	0.833676	0.476484	0.357192	0.362739	0.07847	0.284269
MITF	-0.0407033	0.613898	-0.654601	0.733207	0.323595	0.409612	0.617159	0.80322	-0.186061	0.89794	0.357343	0.540597	0.114294	-0.210133	0.324427
GGA2	0.672582	0.884051	-0.211469	0.388892	0.450901	-0.0620086	0.458752	0.625117	-0.166364	0.691143	0.00101337	0.690129	0.638304	0.0612782	0.577026
TAF4	0.680024	0.460699	0.219325	0.132384	0.163473	-0.0310892	0.776157	0.930591	-0.154434	0.817329	0.405024	0.412306	0.516641	0.186448	0.330194
WASF2	-0.458311	0.909537	-1.36785	-0.58877	0.473364	-1.06213	0.293271	0.886119	-0.592848	0.407295	0.135034	0.272261	0.42663	0.239266	0.187363
FBLN1	0.510968	0.809514	-0.298547	0.680127	0.627517	0.0526096	0.727431	0.882214	-0.154783	0.811807	0.6376	0.174206	0.533541	0.350626	0.182915
CTNNA1	-0.373519	0.552636	-0.926155	0.569787	0.360899	0.208888	0.444674	0.82559	-0.380916	0.835638	0.333881	0.501757	0.335183	0.0341181	0.301065
NUP153	0.534323	0.851061	-0.316738	0.623405	0.126349	0.497056	0.587726	0.854295	-0.26657	0.66821	0.500923	0.167287	0.188518	0.339748	-0.151229
TOLLIP	0.205583	0.872767	-0.667184	0.696014	0.547955	0.148059	0.787532	0.898946	-0.111414	0.83793	0.63551	0.20242	0.335359	0.183506	0.151853
SH3BP2	0.675977	0.778787	-0.10281	0.318508	0.464922	-0.146414	0.675301	0.762672	-0.0873706	0.788165	0.575156	0.213008	0.54021	0.327192	0.213018
BLNK	0.795962	0.803999	-0.00803679	-0.221075	0.571467	-0.792542	0.473778	0.465706	0.00807127	0.624626	0.573141	0.0514852	0.486794	-0.119306	0.6061
TCEA2	0.496839	0.772123	-0.275284	-0.16263	0.316715	-0.479344	0.518253	0.950245	-0.431992	0.617745	0.194498	0.423247	0.193573	-0.0683023	0.261875
FGR	0.571963	0.926359	-0.354396	0.502777	0.748217	-0.24544	0.20303	0.746705	-0.543675	0.710342	0.454319	0.256023	0.529582	0.208082	0.321501
ATR	0.87851	0.721452	0.157058	0.0795677	0.182136	-0.102568	0.725366	0.714469	0.0108968	0.841014	0.00118498	0.839829	0.389824	-0.0707367	0.46056
EVL	0.425894	0.834555	-0.408661	-0.392519	0.0290606	-0.42158	0.245416	0.298318	-0.0529027	0.813074	0.527624	0.285449	0.241409	-0.344018	0.585426
ATF4	0.619018	0.513272	0.105746	0.281477	0.380074	-0.0985968	0.620368	0.834975	-0.214606	0.657133	0.383102	0.274031	-0.225747	-0.134427	-0.0913206
FGFR2	-0.344584	0.3876	-0.732183	0.750135	0.608995	0.14114	0.360484	0.857972	-0.497488	0.883507	0.400854	0.482653	0.648887	0.766348	-0.117461
MSX1	0.110127	0.875622	-0.765495	0.654217	0.213993	0.440224	0.608628	0.918754	-0.310126	0.852938	0.668003	0.184936	0.276704	0.262692	0.0140118
FES	0.607091	0.814392	-0.207301	0.617656	0.620515	-0.00285902	0.558974	0.914618	-0.355644	0.861608	0.639261	0.222348	0.309227	0.0538431	0.255384
TAF7	0.913197	0.394906	0.518292	0.562305	-0.0909894	0.653294	0.580556	0.928629	-0.348073	0.865371	0.506462	0.358909	0.390715	0.263626	0.12709
WBP11	0.673825	0.805151	-0.131326	0.269238	0.423258	-0.15402	0.795935	0.948107	-0.152172	0.777471	0.293703	0.483768	-0.441668	0.185045	-0.626713
PIAS2	0.653218	-0.242977	0.896195	-0.132202	0.0623819	-0.194584	0.546254	0.922645	-0.376392	0.839648	0.482582	0.357066	0.341706	0.0501164	0.291589
SERPINA5	-0.0897651	0.628979	-0.718744	0.657024	0.857259	-0.200235	0.646131	0.931879	-0.285749	0.893963	0.630912	0.263051	0.445396	0.597123	-0.151727
MMP3	0.558787	0.828753	-0.269966	0.886095	0.939515	-0.05342	0.532506	0.808026	-0.27552	0.852536	0.530703	0.321834	0.595698	0.507458	0.0882399
ILK	0.577823	0.827679	-0.249855	0.531487	0.564122	-0.032635	0.500784	0.874726	-0.373942	0.860752	0.53229	0.328462	0.509133	0.274358	0.234775
PTPN2	0.690811	0.637807	0.0530042	0.528951	-0.704575	1.23353	0.686489	0.938046	-0.251557	0.816949	0.464352	0.352597	0.31675	-0.0473188	0.364068
PLAUR	0.584233	0.694624	-0.110391	0.32112	0.571429	-0.25031	0.387729	0.699245	-0.311516	0.885052	0.668266	0.216786	-0.0674598	-0.0321602	-0.0352996
IRF3	0.586792	0.725483	-0.138691	-0.22694	0.590928	-0.817868	0.592438	0.9257	-0.333261	0.846025	0.553183	0.292842	0.400883	-0.0970153	0.497898
TBK1	0.182496	-0.605969	0.788466	0.53013	-0.0460849	0.576215	0.495231	0.727274	-0.232043	0.781163	0.00707673	0.774087	0.561503	0.215855	0.345648
ENAH	0.163393	0.717085	-0.553693	0.111934	0.384011	-0.272077	0.417926	0.816726	-0.3988	0.726599	0.420724	0.305875	0.09952	0.413931	-0.314411
MBIP	0.792624	0.0874889	0.705135	0.000925043	0.106118	-0.105193	0.751977	0.875161	-0.123184	0.795231	0.375446	0.419785	0.315421	0.23433	0.0810913
SERPINA1	0.203292	0.698329	-0.495037	0.608563	0.840257	-0.231694	0.155226	0.660611	-0.505385	0.880588	0.628184	0.252404	0.123699	-0.225953	0.349652
ELN	-0.251134	0.501834	-0.752967	0.390317	0.670998	-0.280681	0.235014	0.909893	-0.674879	0.58728	0.599666	-0.0123862	0.509926	0.390152	0.119774
MAP3K10	0.34576	0.785104	-0.439344	0.248769	0.375019	-0.126249	0.704367	0.955884	-0.251517	0.804473	0.505193	0.29928	0.414897	0.253263	0.161634
GORASP2	0.869006	0.730897	0.138109	0.369114	0.530023	-0.160909	0.347937	0.784807	-0.43687	0.705724	0.296838	0.408886	-0.0832429	0.147862	-0.231105
EIF2S1	0.761831	0.362433	0.399399	0.0977866	0.15254	-0.0547536	0.675369	0.849473	-0.174104	0.793657	0.0739328	0.719725	0.383814	0.377656	0.00615827
BACE1	0.126364	0.244843	-0.118479	0.155311	0.663142	-0.507831	-0.226692	0.901905	-1.1286	0.888125	0.486443	0.401682	0.0399672	0.271279	-0.231312
TOP1	0.565572	0.893223	-0.327651	-0.501675	-0.00178505	-0.49989	0.558727	0.861199	-0.302471	0.810163	0.169846	0.640317	0.206739	0.229442	-0.0227028
MAPK8IP2	-0.120805	0.387127	-0.507932	0.46031	0.555595	-0.0952841	0.737548	0.818267	-0.0807184	0.755665	0.479983	0.275682	0.590624	0.367865	0.222759
MNAT1	0.80199	0.30497	0.49702	-0.271475	0.275025	-0.5465	0.782334	0.886393	-0.104059	0.683813	0.0512119	0.632601	0.447057	0.0815097	0.365547
HIST2H2BE	0.0674977	0.85997	-0.792473	0.118416	0.0314564	0.0869598	0.722724	0.701131	0.0215928	0.911383	0.555198	0.356185	0.212095	0.00570114	0.206394
GRK5	0.224341	0.744079	-0.519738	-0.455555	-0.269828	-0.185727	0.547201	0.904249	-0.357048	0.748513	0.668463	0.0800503	0.478564	0.581971	-0.103406
TNPO1	0.666762	0.6936	-0.0268388	0.544272	0.381315	0.162957	0.770487	0.729816	0.0406708	0.847611	0.527118	0.320492	0.326672	-0.236102	0.562773
SNRPD3	0.850375	0.594411	0.255964	0.638603	0.0352552	0.603348	0.634448	0.884053	-0.249606	0.860076	0.441769	0.418306	0.333978	0.501824	-0.167846
SYNCRIP	0.409194	0.723827	-0.314632	0.228009	0.336471	-0.108462	0.535036	0.916832	-0.381796	0.868531	0.478949	0.389582	0.452772	0.372383	0.080389
CSF3R	0.449472	0.678817	-0.229345	0.727827	0.517673	0.210154	0.610083	0.773156	-0.163073	0.700209	0.371166	0.329043	0.653773	0.181355	0.472418
CSF1R	0.454774	0.779025	-0.324251	0.111803	0.715616	-0.603813	0.816202	0.854127	-0.0379254	0.780113	0.695675	0.0844382	0.361453	0.455295	-0.0938421
ITGA6	0.691137	0.150427	0.54071	-0.303735	-0.274585	-0.0291501	0.70937	0.0945188	0.614851	0.826311	0.258807	0.567504	-0.061623	0.0167919	-0.0784149
ATF1	0.352949	-0.467591	0.82054	0.473556	0.473559	-3.577e-06	0.564852	0.835688	-0.270836	0.801595	0.269052	0.532543	0.445904	-0.0708232	0.516727
ZBTB17	0.118136	0.699677	-0.581542	0.503785	0.603255	-0.0994701	0.790833	0.859267	-0.0684332	0.908831	0.602226	0.306605	0.485458	0.108512	0.376947
CCNT1	0.542337	0.647435	-0.105099	0.396088	0.0252816	0.370806	0.544082	0.848312	-0.30423	0.874378	0.571905	0.302473	0.378938	0.34299	0.0359486
STAT6	0.742601	0.934263	-0.191663	0.408309	0.69463	-0.28632	0.7229	0.642711	0.0801891	0.718725	0.661483	0.0572426	0.536694	0.0248634	0.511831
FGFR4	0.159943	0.401122	-0.241179	0.701508	0.584062	0.117446	0.609993	0.841767	-0.231774	0.678544	0.602174	0.0763695	0.559714	0.417583	0.142131
AGTR1	0.774635	0.881897	-0.107261	0.118842	0.322433	-0.203591	0.528252	0.724017	-0.195765	0.0242988	0.531333	-0.507034	0.540016	0.43878	0.101236
CD93	0.323634	0.628279	-0.304645	0.779727	0.645933	0.133794	0.691552	0.855564	-0.164012	0.688781	0.538728	0.150053	0.280764	0.155771	0.124993
NRP1	-0.295336	0.783375	-1.07871	0.618218	0.247343	0.370875	0.477132	0.74856	-0.271427	0.732726	0.121255	0.611472	0.335743	0.503024	-0.167281
GGA1	0.720692	0.815857	-0.0951647	0.431301	0.368417	0.0628837	0.422051	0.945275	-0.523223	0.425093	0.1421	0.282993	0.296856	0.475956	-0.1791
SYNJ1	0.549068	0.770402	-0.221333	0.572218	0.651197	-0.0789796	0.252624	0.85691	-0.604286	0.719029	0.0289917	0.690037	0.443458	0.409943	0.033515
TLR2	0.676026	0.627168	0.0488582	0.706379	0.368673	0.337707	0.420882	0.65057	-0.229688	0.705441	0.225318	0.480123	0.546669	0.156008	0.390661
GRM5	0.467885	0.85407	-0.386185	0.501873	0.36875	0.133123	0.80291	0.862033	-0.0591231	0.753932	0.228392	0.525541	0.359132	0.356972	0.00215995
KRT8	0.272102	0.180506	0.0915955	0.851891	0.343808	0.508083	0.194931	0.860997	-0.666066	0.833406	0.669115	0.164291	0.367289	0.231553	0.135736
KLHL12	0.469049	0.869439	-0.40039	0.569214	-0.102918	0.672133	0.519862	0.862982	-0.343121	0.779927	0.544642	0.235285	0.485098	0.0380872	0.447011
RHOG	0.725827	0.644479	0.0813482	0.596775	0.396863	0.199911	0.476744	0.697049	-0.220305	0.806456	0.365328	0.441128	0.154981	0.33342	-0.178439
PRLR	0.278095	0.253485	0.0246106	0.212201	0.0927571	0.119444	0.707209	0.848871	-0.141662	0.746367	0.596254	0.150113	0.567825	0.353985	0.21384
TTF2	0.595147	0.455018	0.14013	-0.804023	0.336169	-1.14019	0.642344	0.905726	-0.263382	0.648769	0.456451	0.192318	0.0746692	-0.157776	0.232445
ETS2	0.379401	0.830579	-0.451178	0.515341	0.40025	0.115091	0.171376	0.845862	-0.674486	0.799885	0.316263	0.483623	-0.128094	0.223874	-0.351968
PIK3CG	0.521365	0.756036	-0.234671	0.555896	-0.0484817	0.604378	0.699098	0.837784	-0.138687	0.841251	0.381463	0.459788	0.361055	0.422918	-0.0618626
CD2	0.876313	0.652079	0.224234	-0.207103	0.186333	-0.393436	0.316059	0.557737	-0.241678	0.636509	0.272279	0.36423	0.587668	-0.0282181	0.615886
PPP1R8	0.88494	0.802859	0.082081	0.511109	0.0474751	0.463634	0.772565	0.860921	-0.0883564	0.835026	0.541272	0.293754	0.478049	-0.0774532	0.555502
IGFBP5	0.0479132	0.623197	-0.575284	0.326664	0.584388	-0.257724	0.732312	0.952578	-0.220266	-0.207296	0.4975	-0.704796	0.448411	0.61899	-0.170578
LMO3	0.248304	0.558283	-0.309979	0.319176	0.500914	-0.181738	0.556629	0.832856	-0.276227	0.747422	0.409881	0.337541	0.0815497	0.222802	-0.141252
NFE2L2	0.438143	0.895393	-0.45725	0.55124	-0.605921	1.15716	0.720609	0.787295	-0.0666861	0.814978	0.0247404	0.790237	0.154401	0.227517	-0.0731161
EIF4G1	0.687548	0.781147	-0.093599	-0.144373	0.0892867	-0.23366	0.783243	0.945074	-0.161831	0.688783	0.495885	0.192898	0.476391	-0.0464218	0.522813
UBE2L3	0.512965	0.78408	-0.271115	0.47203	0.342556	0.129475	0.623692	0.885755	-0.262063	0.812753	0.573298	0.239455	0.0879488	0.100752	-0.0128029
SORBS1	-0.00271941	0.718091	-0.720811	0.491816	0.612883	-0.121067	0.347158	0.904574	-0.557416	0.724778	0.225903	0.498875	0.594095	0.528894	0.0652015
MEP1A	0.555543	0.833794	-0.27825	0.733576	0.550736	0.18284	0.160837	0.794671	-0.633834	0.863917	0.680382	0.183535	0.373107	0.623076	-0.249969
ESRRA	0.389912	0.678891	-0.288979	0.651519	0.432452	0.219067	0.748916	0.928025	-0.179109	0.813648	0.424795	0.388853	0.6519	0.27715	0.37475
PEX19	0.658046	0.560358	0.0976879	0.582507	0.197668	0.384839	0.811876	0.908444	-0.0965676	0.813503	0.433362	0.380141	0.589787	0.49624	0.0935467
CTSD	0.272994	0.783528	-0.510534	0.692603	0.891532	-0.198929	0.656622	0.372966	0.283657	0.95569	0.755156	0.200534	0.655613	0.375377	0.280236
FSHR	0.467675	0.65657	-0.188896	0.417431	0.540995	-0.123564	-0.298447	0.911622	-1.21007	0.814686	0.536692	0.277994	0.366958	-0.0808691	0.447827
AURKB	0.903578	0.688463	0.215115	0.700317	0.215936	0.484381	0.454402	0.892315	-0.437914	0.890546	0.505463	0.385083	0.633008	0.285063	0.347945
CD3E	0.562575	0.661024	-0.0984493	0.375512	0.330223	0.0452893	0.708386	0.527328	0.181058	0.641985	0.504287	0.137698	0.217145	0.208834	0.00831097
CD28	0.740463	-0.110907	0.85137	0.0336188	-0.0688223	0.102441	0.717903	0.820768	-0.102865	0.743927	0.528514	0.215413	0.424603	0.329776	0.0948264
ASF1A	0.465765	0.650457	-0.184692	-0.676287	-0.486358	-0.18993	0.53926	0.84907	-0.30981	0.798418	0.446328	0.35209	0.419981	0.140538	0.279443
NR2C2	0.60505	0.685673	-0.0806231	0.317576	0.513993	-0.196418	0.593845	0.757367	-0.163522	0.625103	-0.0895781	0.714681	0.455301	0.0678381	0.387463
DGKZ	0.248059	0.69448	-0.446422	0.429653	0.296759	0.132894	0.250725	0.842663	-0.591938	0.805962	0.660754	0.145208	0.0814163	0.354319	-0.272903
NTRK3	0.0814536	0.678662	-0.597209	0.46547	0.454265	0.0112054	0.64574	0.82607	-0.18033	0.695958	0.509519	0.186439	0.435029	0.299762	0.135267
DNMT1	0.761627	0.714146	0.0474803	0.22818	0.315142	-0.0869615	0.63637	0.958972	-0.322602	0.910595	0.626032	0.284563	0.1916	0.257872	-0.0662719
SPARC	0.098295	0.555209	-0.456914	-0.272881	0.776985	-1.04987	0.657334	0.788298	-0.130965	0.873999	0.529717	0.344283	-0.238668	-0.31478	0.0761119
SERPINE1	0.0825264	0.530302	-0.447775	0.536743	0.750046	-0.213303	0.620492	0.772599	-0.152106	0.820928	0.532586	0.288342	0.361248	0.47343	-0.112183
COPB1	0.656291	0.697829	-0.0415378	0.783048	-0.548787	1.33183	0.509257	0.713816	-0.204559	0.809594	0.557491	0.252103	0.31459	-0.0313142	0.345904
APOB	0.278141	0.400975	-0.122834	0.0177148	0.209419	-0.191704	0.66086	0.942993	-0.282133	0.76825	0.502218	0.266033	0.446045	0.131398	0.314647
GTF3C1	0.435593	0.822011	-0.386418	0.347704	0.707223	-0.359519	0.7362	0.872499	-0.136299	0.940798	0.659922	0.280875	0.335501	0.31333	0.022171
ENO2	-0.346058	0.773948	-1.12001	-0.155521	-0.282705	0.127184	0.632492	0.357622	0.27487	0.634195	0.302202	0.331993	-0.25939	0.0746448	-0.334035
APOE	-0.257653	-0.349744	0.0920906	0.643451	0.741232	-0.0977806	0.764535	0.88699	-0.122454	0.779662	0.0817505	0.697912	0.590609	0.277798	0.312811
GNA15	0.461956	0.762258	-0.300303	0.615357	0.626898	-0.0115413	0.387085	0.883294	-0.496209	0.872535	0.502919	0.369615	-0.630647	-0.216507	-0.41414
TUBB3	0.128138	0.699375	-0.571237	0.623332	0.373001	0.250331	0.774546	0.89282	-0.118274	0.822412	0.500637	0.321774	-0.194244	0.162382	-0.356626
FAM107A	-0.116304	0.571559	-0.687863	0.762711	0.249377	0.513334	0.254744	0.802067	-0.547323	0.808243	0.430051	0.378192	0.476709	0.253725	0.222984
MAP2K2	0.539821	0.972939	-0.433118	-0.0607585	0.883294	-0.944053	0.719181	0.852621	-0.133439	0.894573	0.782731	0.111842	0.273217	0.59058	-0.317363
GJA1	0.269623	0.854522	-0.584899	0.901388	0.863201	0.0381872	0.296625	0.870912	-0.574288	0.776769	0.26597	0.510799	-0.18569	0.206258	-0.391948
BMPR1A	0.502533	0.645689	-0.143156	-0.114502	-0.250037	0.135535	0.327964	0.72437	-0.396406	0.850336	0.538933	0.311403	0.309639	0.411414	-0.101775
CPE	0.0367282	0.827663	-0.790934	0.407123	0.477296	-0.0701738	0.386391	0.940502	-0.554111	0.914046	0.58077	0.333276	0.560203	0.350395	0.209808
DDIT3	0.664308	0.591616	0.0726917	0.418268	0.0354723	0.382796	0.267937	0.730151	-0.462214	0.866751	0.593451	0.2733	0.0486295	0.0403246	0.00830495
PPP5C	0.571757	0.750615	-0.178858	0.442123	0.457397	-0.0152744	0.562603	0.859288	-0.296686	0.786172	0.394925	0.391246	0.512011	0.219233	0.292778
ITGAM	0.413179	0.884721	-0.471542	0.306975	0.777805	-0.47083	0.295743	0.670417	-0.374675	0.882682	0.318197	0.564485	0.212046	0.0105071	0.201539
MARK4	-0.026984	0.805515	-0.832499	0.330821	0.645395	-0.314574	0.705831	0.719693	-0.0138626	0.859068	0.313257	0.545811	0.401469	0.103417	0.298051
RAB6A	-0.237674	0.640267	-0.877941	-0.568372	0.28971	-0.858082	0.569002	0.947252	-0.37825	0.878773	0.604916	0.273857	0.479391	-0.144205	0.623595
PAFAH1B1	0.699756	0.72545	-0.0256945	0.426386	0.46042	-0.0340336	0.669496	0.901558	-0.232062	0.587324	0.654576	-0.0672521	0.465735	0.214877	0.250858
SMARCB1	0.66465	0.796597	-0.131948	0.0842287	0.185314	-0.101085	0.68877	0.81721	-0.12844	0.788196	0.227695	0.560501	0.0696655	0.0980075	-0.028342
TAF11	0.645637	0.142383	0.503254	0.244926	0.246936	-0.00200974	0.645855	0.955807	-0.309952	0.783391	0.40164	0.381751	-0.170909	-0.0491478	-0.121761
TAL1	-0.504528	0.642091	-1.14662	-0.628085	0.460401	-1.08849	0.654524	0.808141	-0.153617	0.742884	0.449896	0.292988	0.161216	0.0503036	0.110913
LDB1	-0.435903	0.790595	-1.2265	0.587037	0.687626	-0.100589	0.587628	0.94474	-0.357112	0.801778	0.135216	0.666562	0.190314	0.359469	-0.169155
DAG1	-0.128997	0.17025	-0.299247	0.720855	0.667419	0.0534359	0.656987	0.854659	-0.197671	0.569418	0.43956	0.129858	0.694987	0.413517	0.28147
LMO4	0.326938	0.49489	-0.167952	0.310725	0.241631	0.0690946	0.813551	0.876787	-0.063236	0.870548	0.0132688	0.857279	0.13402	0.411257	-0.277237
SHANK1	0.13812	0.707552	-0.569433	0.388946	-0.0655124	0.454458	0.713105	0.757634	-0.0445286	0.765178	0.535311	0.229867	0.643629	0.376765	0.266864
SPTBN1	0.467554	0.634923	-0.167369	0.248975	0.693995	-0.44502	0.671361	0.187593	0.483768	0.550028	0.532237	0.0177906	0.271621	0.281624	-0.0100033
AP1B1	0.204991	0.770551	-0.56556	-0.597504	0.384175	-0.981679	0.387005	0.900385	-0.51338	0.814316	0.659903	0.154413	0.430227	-0.115898	0.546125
AP1G1	0.439645	0.567759	-0.128114	0.45637	0.044092	0.412278	0.666368	0.954862	-0.288494	0.78638	0.591839	0.194542	0.334523	0.390087	-0.0555635
LMNB1	0.784735	0.733415	0.0513195	0.503708	0.185002	0.318707	0.193317	0.852855	-0.659538	0.660574	0.536253	0.124321	0.310437	0.167929	0.142508
S100A8	0.282317	-0.227433	0.509749	0.652207	-0.106156	0.758363	0.440447	0.757592	-0.317145	0.826847	0.498811	0.328036	0.53236	-0.0977342	0.630094
HSPB3	0.107638	0.670993	-0.563355	0.20373	0.263628	-0.0598983	0.545567	0.939703	-0.394137	0.536822	0.214964	0.321858	0.662948	0.275073	0.387875
GNB5	0.288101	0.320569	-0.0324685	-0.737577	-0.394559	-0.343018	0.242618	0.958143	-0.715524	0.800173	0.511875	0.288298	0.177944	0.528727	-0.350783
EIF4E	0.704627	0.671456	0.0331714	0.610986	-0.382949	0.993935	0.813397	0.939719	-0.126322	0.758364	0.650515	0.107849	0.180499	0.242425	-0.061926
ITGA4	0.469807	0.645677	-0.17587	-0.0868498	-0.124275	0.0374255	0.0478422	0.917294	-0.869451	0.750589	0.467442	0.283147	0.494159	0.201388	0.292771
EED	0.948394	0.79152	0.156874	0.613638	0.208565	0.405072	0.86347	0.961661	-0.0981912	0.566599	0.638181	-0.0715819	0.36019	0.300321	0.059869
TK1	0.787788	0.277582	0.510207	0.647176	0.404801	0.242375	0.638652	0.872251	-0.233598	0.808837	0.524934	0.283903	0.12499	0.147761	-0.0227712
GADD45A	-0.167324	0.815505	-0.982828	0.593368	0.491735	0.101633	0.0647917	0.595276	-0.530484	0.86165	0.621379	0.240271	-0.290884	0.306803	-0.597687
MYH9	0.445518	0.797376	-0.351857	0.352623	0.780272	-0.427649	0.522583	0.72006	-0.197478	0.901713	0.425303	0.47641	0.377411	0.0810765	0.296334
CDC27	-0.0786861	0.744885	-0.823571	-0.645415	0.114513	-0.759928	0.652493	0.901537	-0.249043	0.841114	0.52937	0.311744	0.515086	0.0899091	0.425177
COL4A3	-0.567204	0.784885	-1.35209	0.564211	0.245252	0.318959	0.559431	0.461708	0.0977236	0.723399	0.363107	0.360292	0.639135	0.366685	0.27245
GRB7	-0.159717	0.191322	-0.351039	0.430021	0.633662	-0.203642	0.569528	0.654116	-0.0845876	0.714482	0.198279	0.516203	0.538379	0.623622	-0.0852437
MMP7	0.364002	0.73992	-0.375918	0.649202	0.822876	-0.173674	0.321565	0.887561	-0.565997	-0.15161	0.228562	-0.380172	0.0777216	0.406245	-0.328523
CD81	0.637428	0.839117	-0.201689	0.266237	0.527535	-0.261299	0.253708	0.822777	-0.56907	0.859609	0.608048	0.251561	0.0450771	0.131183	-0.0861058
CBX3	0.654332	0.392523	0.261809	0.551937	-0.271368	0.823305	0.305094	0.783937	-0.478844	0.832155	0.624473	0.207683	0.417894	0.316175	0.101719
KCNJ12	-0.10101	0.65418	-0.755191	0.495014	0.249335	0.245679	0.582207	0.862259	-0.280052	0.62425	0.675055	-0.0508047	0.548962	0.367839	0.181123
TRIP4	0.396568	0.59544	-0.198872	0.678608	-0.13164	0.810248	0.753546	0.832802	-0.079256	0.750271	0.426819	0.323453	0.488076	0.152577	0.335499
MMP1	0.344137	0.127084	0.217053	0.705981	0.88048	-0.174499	0.145649	0.863937	-0.718288	0.678025	0.161768	0.516257	-0.145695	0.322228	-0.467923
JUNB	0.587913	0.643157	-0.0552437	0.679378	0.193944	0.485434	0.435114	0.0563813	0.378732	0.79814	0.570009	0.228131	0.402185	0.401995	0.000189965
CPNE1	0.63448	0.836585	-0.202105	0.50569	0.578777	-0.073087	0.738516	0.885281	-0.146765	0.588715	0.580712	0.00800284	-0.115712	-0.266199	0.150487
ITGA3	0.269409	0.696192	-0.426783	0.480547	0.405376	0.0751705	0.553314	0.919032	-0.365717	0.798403	0.496065	0.302339	0.129137	0.241899	-0.112762
CIB1	0.60559	0.82644	-0.22085	0.318737	0.671604	-0.352867	0.403854	0.706169	-0.302314	0.851251	0.56495	0.2863	0.279798	-0.0966695	0.376468
IKZF1	0.792645	0.650555	0.14209	-0.00173395	0.424287	-0.426021	0.658128	0.755999	-0.0978718	0.905485	0.539791	0.365695	0.382538	0.080466	0.302072
CDC7	0.761451	0.679432	0.0820188	0.1238	-0.500349	0.62415	0.774537	0.934792	-0.160255	0.88799	0.606878	0.281113	0.343302	0.427414	-0.0841121
MCM5	0.741641	0.548161	0.19348	0.229477	0.286507	-0.0570296	0.739079	0.909341	-0.170263	0.939895	0.535166	0.404729	-0.00807012	0.264586	-0.272656
RPL5	0.814974	0.671147	0.143827	0.0709832	0.165585	-0.0946021	0.48417	0.699906	-0.215736	0.697074	0.623509	0.0735651	-0.0585673	0.0952251	-0.153792
CCL7	0.562333	0.759096	-0.196764	0.518218	0.412806	0.105411	0.406414	0.815342	-0.408928	0.878795	0.609185	0.269611	0.37785	0.410677	-0.0328274
RGS12	0.445546	0.886151	-0.440605	0.374173	0.399453	-0.0252794	0.497806	0.927865	-0.430059	0.863158	0.476236	0.386922	0.497867	0.23533	0.262537
PLAU	-0.105123	0.0275829	-0.132706	-0.169695	0.848888	-1.01858	0.701242	0.480361	0.220881	0.717906	0.671581	0.0463246	-0.40149	0.405153	-0.806642
DDR1	0.237896	0.249847	-0.0119509	-0.348024	0.148356	-0.49638	0.788901	0.623245	0.165655	0.701582	0.435514	0.266068	0.456806	0.529108	-0.0723022
SERPINF2	0.210841	0.0949239	0.115917	0.531653	0.796087	-0.264434	0.695275	0.786104	-0.0908291	0.811158	0.64858	0.162578	0.474524	0.326352	0.148172
APAF1	0.320059	0.690443	-0.370384	0.431693	0.0261888	0.405504	0.758018	0.879293	-0.121275	0.794229	0.602033	0.192196	0.54719	0.333415	0.213775
PPP2R5A	0.677338	0.490888	0.18645	0.489326	-0.073731	0.563057	0.244103	0.674282	-0.430179	0.910958	0.466734	0.444224	0.551537	0.21006	0.341477
RHOQ	0.653132	0.701675	-0.0485436	0.587381	0.350373	0.237008	-0.555315	0.83678	-1.39209	0.872614	0.559824	0.31279	0.579659	0.090111	0.489548
SNX6	0.500734	0.542439	-0.0417055	0.624627	-0.154193	0.778819	0.736385	0.897946	-0.16156	0.76402	0.556726	0.207293	0.431226	0.0672351	0.363991
GP1BA	0.314291	0.82522	-0.510929	-0.470866	0.89279	-1.36366	0.32544	0.784571	-0.459131	0.742567	0.533618	0.208949	0.416593	0.505126	-0.0885332
CCL5	0.213973	0.849678	-0.635705	-0.538167	-0.179818	-0.358349	-0.170912	0.824474	-0.995386	0.877888	0.677672	0.200216	0.333595	-0.0679949	0.40159
APBB1	-0.12925	0.928674	-1.05792	-0.260897	0.56811	-0.829007	0.674012	0.388595	0.285417	0.871997	0.282922	0.589075	0.492886	0.284292	0.208594
P4HB	0.27321	0.604077	-0.330867	0.547101	0.373416	0.173684	0.764951	0.928582	-0.16363	0.814142	0.522424	0.291718	-0.123207	0.205495	-0.328702
DNAJA3	0.51191	0.689818	-0.177908	0.149368	-0.0413511	0.190719	0.519381	0.510623	0.00875857	0.792161	0.533815	0.258346	0.518514	0.222386	0.296128
PPP1CC	0.796555	0.621238	0.175317	0.355002	0.225429	0.129573	0.460345	0.890077	-0.429732	0.650461	0.321355	0.329105	0.440146	0.167888	0.272257
NOTCH2	0.627934	0.784233	-0.156299	0.464908	0.227255	0.237654	0.433575	0.88119	-0.447615	0.555613	0.266202	0.289411	0.478004	0.373802	0.104202
MAP2	-0.123371	0.767752	-0.891123	0.448024	0.351949	0.0960748	0.69381	0.939534	-0.245725	0.767241	0.414919	0.352322	0.634677	0.397481	0.237196
POM121	0.354064	0.783074	-0.429009	0.480292	0.60808	-0.127789	0.490375	0.846495	-0.35612	0.763271	0.53849	0.224781	0.45184	0.403291	0.0485489
RORA	0.445064	0.587353	-0.142289	-0.564015	0.146937	-0.710951	-0.0398123	0.948292	-0.988105	0.924089	0.684245	0.239844	-0.083279	0.0679065	-0.151185
PEA15	0.598118	0.907056	-0.308938	0.416941	0.548557	-0.131615	0.371734	0.858977	-0.487242	0.827514	0.630773	0.196741	0.479851	-0.0651339	0.544985
SREBF2	0.544555	0.932377	-0.387822	0.728214	0.554716	0.173497	0.168022	0.391163	-0.223142	0.847506	0.629123	0.218383	0.584749	0.0166847	0.568065
SREBF1	0.193974	0.811143	-0.617169	0.625757	0.72731	-0.101553	0.452478	0.922337	-0.46986	0.811467	0.339598	0.471869	0.484682	0.262317	0.222365
RELB	0.568565	0.913547	-0.344982	0.198655	0.676994	-0.478339	0.616602	0.851966	-0.235364	0.827155	0.159386	0.667769	0.0492392	0.203169	-0.15393
MDK	-0.091924	0.712473	-0.804397	0.355935	0.433348	-0.0774126	0.798181	0.873986	-0.0758052	0.866171	0.457396	0.408775	-0.226641	0.108544	-0.335185
XRCC4	0.749993	0.0504825	0.699511	0.332885	-0.558597	0.891483	0.303999	0.822389	-0.518389	0.850824	0.561543	0.289281	0.646392	0.329651	0.31674
PARD6B	0.427283	-0.215186	0.642469	-0.0986432	-0.410131	0.311488	0.605326	0.815321	-0.209995	0.858983	0.60691	0.252073	0.363198	0.148116	0.215082
MAP3K11	0.495446	0.670193	-0.174748	0.678737	0.821775	-0.143038	0.806613	0.888748	-0.0821346	0.803194	0.707496	0.0956979	0.309896	0.342872	-0.0329758
CD79A	-0.188752	0.820179	-1.00893	0.0953894	0.655664	-0.560275	0.672831	0.625826	0.047005	0.802227	0.519752	0.282475	0.204183	0.204149	3.4014e-05
RAB3A	-0.0336588	0.505275	-0.538934	0.618248	0.602881	0.015367	0.475752	0.861005	-0.385253	0.684831	0.396586	0.288245	0.575307	0.461578	0.113729
C1QA	0.61144	0.398852	0.212588	0.65655	0.849802	-0.193252	0.748455	0.948823	-0.200368	0.781469	0.581126	0.200343	-0.113276	0.19369	-0.306966
DNMT3B	0.942071	0.198571	0.7435	0.701727	-0.461531	1.16326	0.741218	0.920027	-0.178809	0.879471	0.448681	0.43079	-0.199985	-0.174922	-0.0250635
SP3	0.661461	0.828764	-0.167303	0.55263	-0.370003	0.922633	0.787464	0.945899	-0.158435	0.901184	0.629706	0.271477	0.559203	0.128906	0.430298
AATF	0.663492	0.553483	0.110009	0.542542	0.442113	0.100429	0.752558	0.948123	-0.195565	0.822983	0.46448	0.358503	0.265548	0.342321	-0.076773
PSMC5	0.445687	0.706553	-0.260866	-0.494053	0.343416	-0.837468	0.515143	0.779017	-0.263874	0.818098	0.349001	0.469098	0.341669	-0.182334	0.524002
TRIM23	-0.00494967	0.612813	-0.617763	-0.184571	0.807133	-0.991704	0.368551	0.825845	-0.457294	0.852533	0.446463	0.40607	0.651123	0.481427	0.169696
HTR2A	0.566472	0.695015	-0.128543	0.422683	0.421543	0.00114	-0.0225054	0.891156	-0.913661	0.727597	0.321555	0.406042	0.459022	0.288304	0.170719
CEP70	-0.0158095	-0.34638	0.330571	0.561205	0.264768	0.296437	0.72252	0.790447	-0.0679275	0.799339	0.184742	0.614597	0.373523	0.266344	0.107179
VAMP2	0.225446	0.707937	-0.482491	0.778676	0.447489	0.331187	0.683205	0.902463	-0.219258	0.828339	0.509145	0.319194	0.0830459	0.294784	-0.211738
MAD2L1	0.621336	-0.157255	0.778592	0.355043	-0.402168	0.757211	0.413347	0.910992	-0.497645	0.774137	0.608971	0.165167	0.137122	0.136103	0.00101871
PFDN1	0.50909	0.545839	-0.036749	-0.173375	-0.17375	0.000375446	0.452251	0.779239	-0.326987	0.748488	0.267133	0.481355	0.156434	0.177097	-0.0206636
MAP2K6	0.514896	0.952707	-0.437811	0.486444	0.337898	0.148546	0.49664	0.889213	-0.392573	0.641102	0.433376	0.207725	0.516037	0.19922	0.316816
NFYB	0.589518	0.581842	0.00767578	0.28733	-0.357158	0.644488	0.737459	0.878963	-0.141504	0.838612	0.574748	0.263864	0.347842	0.142957	0.204886
DPP4	0.644273	0.359237	0.285036	-0.0145441	0.570844	-0.585388	0.503281	0.216999	0.286283	0.761251	0.343592	0.41766	0.415877	0.299826	0.116051
PSMF1	-0.772299	0.766644	-1.53894	-0.640376	0.426384	-1.06676	0.706379	0.890067	-0.183688	0.834769	0.182932	0.651837	0.334812	-0.00342181	0.338234
MLH1	0.620036	0.432862	0.187174	0.357253	0.0297427	0.327511	0.595082	0.894687	-0.299605	0.471258	0.579982	-0.108723	0.534486	0.0306005	0.503886
CDC5L	0.942412	0.669111	0.273301	0.494197	0.148915	0.345281	0.838072	0.886909	-0.0488372	0.857546	0.378706	0.478839	0.00608604	0.240133	-0.234047
MBD1	0.636438	0.604487	0.031951	0.463522	0.57318	-0.109658	0.487931	0.86681	-0.378879	0.581193	0.052136	0.529057	0.613602	0.0223316	0.591271
KRT19	-0.385912	0.612227	-0.998139	0.237001	0.061738	0.175263	0.539746	-0.0794995	0.619246	0.872301	0.519339	0.352963	-0.13372	0.181926	-0.315646
GTF2F1	0.672421	0.752946	-0.0805251	0.440597	0.394945	0.0456526	0.646962	0.908981	-0.262019	0.790634	0.0679322	0.722702	-0.00174131	0.223239	-0.22498
CD22	0.795469	0.962495	-0.167025	-0.173736	0.660552	-0.834288	0.480807	0.249051	0.231756	0.757821	0.381448	0.376373	0.370365	-0.184442	0.554807
MTA1	0.604423	0.68098	-0.0765574	0.389069	0.18044	0.20863	0.472351	0.66376	-0.191409	0.885811	0.525323	0.360488	0.102132	-0.141223	0.243355
GRIK2	-0.0492729	-0.0775251	0.0282523	0.460582	0.230003	0.230579	0.33734	0.884772	-0.547433	0.704065	0.407895	0.29617	0.0671718	0.11934	-0.0521684
DTX2	0.299502	0.799847	-0.500345	0.569709	-0.411714	0.981422	0.0118937	0.781195	-0.769301	0.858796	0.580215	0.278581	0.623482	0.489658	0.133824
GATA2	-0.25817	0.244502	-0.502672	0.633205	0.524548	0.108657	-0.679552	0.894043	-1.5736	0.83391	0.377879	0.456031	0.0258221	0.47779	-0.451968
RERE	0.621004	0.777372	-0.156368	-0.642245	0.0703681	-0.712613	0.517727	0.823001	-0.305274	0.240225	0.249116	-0.00889103	0.422954	0.301182	0.121772
PNN	0.69905	0.578828	0.120223	0.573154	-0.00823068	0.581384	0.841983	0.752785	0.0891977	0.810072	0.496085	0.313987	0.450019	0.186306	0.263713
GPS1	0.706303	0.602203	0.1041	-0.0725234	0.247964	-0.320488	0.648687	0.95966	-0.310973	0.773732	0.417134	0.356598	0.0864489	-0.310032	0.396481
GPS2	0.619628	0.695717	-0.0760893	-0.427105	0.567395	-0.9945	0.79478	0.908457	-0.113677	0.855951	0.21054	0.645412	0.0878447	0.205023	-0.117178
CSNK1D	0.647672	0.816468	-0.168797	0.34384	0.676521	-0.332681	0.321307	0.827452	-0.506145	0.829935	0.492632	0.337303	-0.0207577	0.192424	-0.213182
ERCC3	0.862737	0.577251	0.285486	0.420075	0.484805	-0.0647299	0.839473	0.966955	-0.127483	0.733951	0.457017	0.276934	0.53516	0.30882	0.226341
LSM3	0.893144	0.406721	0.486424	0.506325	-0.107339	0.613664	0.526477	0.917889	-0.391412	0.818528	0.336581	0.481947	-0.154303	0.556879	-0.711182
ITGB7	0.392363	0.829472	-0.43711	-0.022258	0.447248	-0.469506	0.418077	0.742268	-0.324191	0.764889	0.623393	0.141496	0.369872	0.229398	0.140474
RAC2	0.655166	0.724036	-0.0688702	0.637238	0.78429	-0.147052	0.6108	0.918562	-0.307762	0.456654	0.0630715	0.393583	0.52122	0.410961	0.110259
DTNB	0.437342	0.668636	-0.231294	0.28263	0.43299	-0.15036	0.780995	0.934351	-0.153356	0.406396	0.58546	-0.179063	0.457055	0.484774	-0.0277189
ZYX	0.669117	0.696673	-0.0275559	0.754656	0.753519	0.00113704	0.711816	0.793854	-0.0820385	0.84988	0.525961	0.323919	0.0807103	0.431072	-0.350362
PPP4C	0.72105	0.867042	-0.145992	0.420098	0.204202	0.215895	0.65677	0.837281	-0.180511	0.771903	0.438413	0.333491	0.504164	0.440025	0.0641389
FGA	0.614552	0.715457	-0.100905	0.523169	0.92203	-0.398862	0.761418	0.843064	-0.081646	0.773252	0.368797	0.404455	0.455545	0.503941	-0.0483965
ACVR2B	-0.00569907	0.869746	-0.875445	0.512262	0.435381	0.0768811	0.424072	0.698494	-0.274422	0.552458	0.533278	0.0191798	0.46082	0.177604	0.283217
SFPQ	0.833578	0.80697	0.0266074	0.458614	0.543337	-0.0847237	0.78365	0.917054	-0.133404	0.48513	0.234768	0.250362	0.0989899	0.00723069	0.0917592
OPRD1	-0.570108	0.892451	-1.46256	0.473674	0.555977	-0.0823024	-0.716523	0.91778	-1.6343	0.893646	0.603235	0.29041	0.260369	0.428562	-0.168193
LYST	0.689411	0.037483	0.651928	0.721274	-0.736412	1.45769	0.53688	0.831616	-0.294736	0.696129	0.410995	0.285134	0.449538	0.271432	0.178106
PSMD4	0.302864	0.938058	-0.635194	0.433877	0.695293	-0.261415	0.718185	0.974611	-0.256426	0.861275	0.436065	0.425209	0.335876	0.0993257	0.23655
CNKSR1	0.419081	0.956653	-0.537572	0.53789	0.361289	0.176602	-0.107038	0.861012	-0.96805	0.730411	0.173451	0.55696	0.392213	-0.00482358	0.397037
ARHGDIA	0.666995	0.899071	-0.232077	0.609058	0.670481	-0.0614229	0.575855	0.863455	-0.2876	0.545948	0.369446	0.176502	0.0720788	0.219826	-0.147747
HDAC9	0.540653	0.862141	-0.321488	0.616123	0.389003	0.22712	0.528823	0.814693	-0.28587	0.84228	0.490156	0.352123	0.589976	-0.215675	0.805651
BMP4	0.380706	0.676323	-0.295618	0.766743	0.559036	0.207708	0.34096	0.471643	-0.130683	0.641126	0.332658	0.308467	0.702686	0.677071	0.0256155
RBX1	-0.147324	0.681202	-0.828527	-0.425411	-0.0922099	-0.333201	0.539919	0.854465	-0.314546	0.687853	0.55178	0.136073	0.561594	0.0908987	0.470695
PPM1A	-0.413062	0.91829	-1.33135	-0.519572	-0.0816815	-0.43789	0.335493	0.792119	-0.456626	0.706571	0.433747	0.272824	-0.16142	-0.181617	0.0201973
ACTA2	0.511422	0.889076	-0.377654	0.0342826	0.599311	-0.565028	0.608144	0.938165	-0.330021	0.752844	0.0918528	0.660991	0.613366	0.233989	0.379377
SPEN	0.618476	0.782819	-0.164343	0.480877	0.576402	-0.095525	0.708504	0.516622	0.191882	0.766954	0.427637	0.339317	0.116432	-0.108525	0.224957
BUB1	0.72259	0.309884	0.412705	0.375583	-0.472716	0.848299	0.713577	0.916688	-0.203111	0.546846	0.44764	0.0992052	0.508418	0.301898	0.206519
DLGAP1	0.202051	0.835551	-0.633501	0.626876	0.51179	0.115085	0.598137	0.821428	-0.223291	0.84602	0.471433	0.374587	0.762366	0.460951	0.301415
CEACAM1	0.670515	0.675886	-0.00537038	0.60937	0.367717	0.241653	0.238861	0.905645	-0.666784	0.556188	-0.0811759	0.637364	0.686112	0.414787	0.271324
PHB	0.902236	0.865889	0.0363467	0.74938	0.527363	0.222018	0.826541	0.935061	-0.10852	0.83724	0.439818	0.397422	0.124777	-0.122145	0.246923
CHAF1A	0.841764	0.635941	0.205823	0.318976	0.502118	-0.183142	0.708241	0.934376	-0.226136	0.869887	0.467836	0.402051	0.39149	0.0318709	0.359619
F11R	0.372134	0.790109	-0.417975	0.817475	0.799814	0.0176608	0.240106	0.863957	-0.623851	0.678867	0.496642	0.182225	0.0422582	0.600962	-0.558704
PTGES3	0.441757	0.678454	-0.236698	0.568989	-0.464624	1.03361	0.8365	0.792283	0.044217	0.640104	0.151739	0.488365	-0.129773	0.344195	-0.473967
GNA11	-0.532515	-0.446469	-0.0860466	-0.280876	0.781299	-1.06217	0.62507	0.9234	-0.29833	0.252766	0.371828	-0.119062	0.644718	0.425446	0.219272
ANP32A	0.670055	0.685226	-0.0151715	0.23563	0.519153	-0.283522	0.539565	0.845989	-0.306423	0.789222	0.467174	0.322049	0.440322	0.326638	0.113684
TNFSF11	0.611292	0.847795	-0.236503	0.778523	0.507223	0.2713	0.210713	0.899407	-0.688694	0.669286	0.487499	0.181786	0.381991	0.371017	0.0109744
DDB1	-0.149304	0.52955	-0.678854	-0.391425	0.246196	-0.637621	0.768856	0.900776	-0.13192	0.744476	0.404216	0.340261	0.53034	0.0728568	0.457483
RFC1	0.86391	0.712119	0.151791	0.00448723	0.466327	-0.46184	0.39585	0.917706	-0.521856	0.73314	0.346015	0.387125	0.031264	0.325867	-0.294603
FGF1	-0.166261	-0.301088	0.134827	0.394426	0.713884	-0.319458	0.776879	0.949578	-0.172699	0.710883	0.513849	0.197034	0.478208	0.31347	0.164738
KRAS	0.659629	0.832581	-0.172952	0.6758	-0.0952761	0.771076	0.568727	0.703625	-0.134898	0.715618	0.459305	0.256313	0.3968	0.180754	0.216047
CTLA4	-0.425296	-0.610564	0.185268	0.325566	0.211638	0.113928	0.527508	0.771919	-0.244412	0.799032	0.271124	0.527908	0.332202	0.21995	0.112252
PTBP1	0.579919	0.483127	0.0967927	-0.138819	0.197454	-0.336273	0.625008	0.843212	-0.218203	0.831695	0.665799	0.165897	0.152963	0.221812	-0.0688485
BIRC5	0.979571	0.6346	0.34497	0.720138	-0.0319224	0.75206	0.621557	0.901485	-0.279928	0.837136	0.668573	0.168563	0.291462	0.262853	0.028609
RABEP1	0.403045	0.803925	-0.40088	0.112461	0.136313	-0.0238522	0.71618	0.940994	-0.224813	0.798187	0.658908	0.139279	0.675491	0.249255	0.426236
SOCS6	0.608282	0.262454	0.345828	-0.131285	0.116681	-0.247965	0.734268	0.887026	-0.152757	0.543052	0.140062	0.402991	0.0401742	0.0588786	-0.0187044
PCBP2	0.0185103	0.872224	-0.853713	-0.00736889	0.254948	-0.262316	0.789375	0.947214	-0.15784	0.909782	0.353966	0.555816	0.358313	0.130393	0.22792
EXOC7	0.540003	0.79071	-0.250707	0.582962	0.510799	0.0721633	0.474432	0.906244	-0.431813	0.834409	0.575031	0.259378	0.395481	-0.0582058	0.453686
GRK6	0.196848	0.875161	-0.678313	0.585415	0.610804	-0.0253896	0.199728	0.981962	-0.782233	0.801903	0.393379	0.408524	0.482262	0.480454	0.00180889
CTDP1	0.762102	0.807055	-0.0449536	0.31652	0.624976	-0.308456	0.43295	0.858679	-0.425728	0.829153	0.367076	0.462078	0.301805	0.10073	0.201075
GEMIN4	0.645208	0.81264	-0.167433	0.0948403	0.398324	-0.303484	0.608743	0.923249	-0.314506	0.832157	0.578648	0.25351	-0.00948767	-0.276641	0.267154
CCBP2	0.474619	0.58209	-0.107472	0.693312	-0.309677	1.00299	0.120418	0.800119	-0.679701	0.790005	0.59089	0.199115	0.697309	0.516735	0.180575
ADRB1	-0.176431	-0.134531	-0.0418999	0.337892	0.141037	0.196855	0.338971	0.808685	-0.469714	0.697282	0.4546	0.242682	0.0680149	0.552299	-0.484284
NR2E3	0.194415	0.79751	-0.603095	-0.0181737	-0.241468	0.223294	-0.266438	0.810852	-1.07729	0.836572	0.305937	0.530635	0.516731	0.193219	0.323513
RAD23A	-0.0160408	0.952795	-0.968836	-0.376385	0.652039	-1.02842	0.479365	0.869487	-0.390123	0.82311	0.512986	0.310124	0.421046	0.0757932	0.345253
CD8A	0.941083	0.388406	0.552677	-0.0311233	0.452192	-0.483315	-0.043663	0.592568	-0.636231	0.694545	0.26777	0.426775	0.48955	0.285795	0.203754
TNFRSF14	0.716401	0.733543	-0.0171422	0.498209	0.499384	-0.00117495	0.741437	0.638541	0.102896	0.816263	0.443684	0.372579	0.527028	0.0307563	0.496272
TGFA	0.505135	0.702101	-0.196966	0.579423	0.41805	0.161373	0.40148	0.884442	-0.482962	0.849454	0.702521	0.146933	0.472517	0.433613	0.038904
NAPA	-0.501228	0.589212	-1.09044	-0.679325	0.547542	-1.22687	0.747967	0.924278	-0.17631	0.785342	0.377697	0.407645	0.490304	0.00577719	0.484526
MAPK10	0.229499	0.751059	-0.52156	0.292329	0.528411	-0.236082	0.603383	0.783037	-0.179654	0.873424	0.529181	0.344243	0.156017	0.0690024	0.0870147
FANCA	0.830526	0.772676	0.0578494	-0.582599	0.407101	-0.9897	0.672965	0.953225	-0.28026	0.967992	0.560629	0.407363	0.521321	0.466058	0.0552626
GABARAPL2	-0.504216	0.924475	-1.42869	-0.659454	0.401169	-1.06062	0.688225	0.851212	-0.162987	0.79802	0.54131	0.25671	0.651263	0.264193	0.387069
CDC34	-0.401569	0.743492	-1.14506	-0.592961	0.473297	-1.06626	0.599717	0.882115	-0.282398	0.865298	0.638682	0.226616	0.498893	-0.148409	0.647301
SAFB	-0.0585809	0.655588	-0.714169	0.790736	0.365349	0.425387	0.552459	0.862496	-0.310037	0.86277	0.34551	0.51726	0.220609	-0.06139	0.281999
DNMT3A	0.872902	0.765265	0.107637	0.538641	0.292015	0.246626	0.73036	0.832293	-0.101934	0.756523	0.282895	0.473628	0.229666	0.016946	0.21272
ABI2	-0.104953	0.0559275	-0.160881	-0.36883	0.276351	-0.645182	0.386402	0.778926	-0.392523	0.703349	0.573646	0.129703	0.589009	0.250366	0.338643
CTNND2	0.458173	0.495123	-0.0369498	0.432286	0.337941	0.0943445	0.745271	0.890706	-0.145435	0.467824	0.536086	-0.0682621	0.498237	0.366164	0.132073
NR2F1	-0.135894	0.811146	-0.947041	0.469434	0.189935	0.279499	-0.218297	0.846478	-1.06478	0.667946	0.429475	0.238471	0.418049	0.0178982	0.40015
SKI	0.625031	0.859922	-0.234891	0.623738	0.55526	0.0684785	0.838575	0.899245	-0.0606693	0.895664	0.51477	0.380894	0.328998	-0.056329	0.385327
CCNH	0.57612	0.418722	0.157399	0.447704	0.108647	0.339057	0.658358	0.885181	-0.226823	0.846611	0.533337	0.313274	0.378525	0.0730351	0.30549
GMNN	0.549471	-0.0479395	0.597411	0.611651	-0.554017	1.16567	0.620735	0.860974	-0.240239	0.906695	0.44668	0.460015	-0.0118256	-0.15064	0.138814
SNRPE	0.940748	0.725692	0.215055	0.703886	-0.149243	0.853128	0.872429	0.960249	-0.0878201	0.905536	0.548134	0.357402	0.29028	0.709629	-0.419349
TGFB2	0.37363	0.690364	-0.316734	0.424373	0.539663	-0.115291	0.245145	0.918999	-0.673855	0.879246	0.529441	0.349806	0.319882	0.535361	-0.215479
TOMM20	0.652608	0.704882	-0.0522743	-0.137563	-0.0933215	-0.0442417	0.670349	0.860005	-0.189656	0.63837	0.591683	0.0466863	-0.401224	-0.216644	-0.18458
PHC2	0.478759	0.539623	-0.0608636	0.181461	0.376696	-0.195236	0.10796	0.434596	-0.326637	0.876904	0.636255	0.24065	0.101181	0.188626	-0.0874455
CDK3	0.69593	0.645804	0.0501262	-0.186033	0.455321	-0.641354	0.752943	0.674559	0.0783845	0.520895	0.595962	-0.0750663	0.670683	0.259465	0.411218
MAPK11	0.439007	0.298238	0.140769	0.422448	0.245496	0.176952	0.169085	0.644776	-0.475691	0.727414	0.467483	0.25993	-0.405761	0.122486	-0.528247
COPS3	0.547412	0.696133	-0.148721	-0.429911	0.203303	-0.633214	0.161099	0.915385	-0.754285	0.756545	0.256807	0.499739	-0.144364	0.0190423	-0.163406
DLST	0.561895	0.777963	-0.216068	-0.460814	0.592193	-1.05301	0.780822	0.8767	-0.0958777	0.851234	0.570079	0.281155	-0.279601	-0.106635	-0.172966
GNAZ	-0.131743	0.729961	-0.861704	-0.498726	0.748917	-1.24764	0.375574	0.901317	-0.525743	0.848627	0.48613	0.362497	0.299438	0.279679	0.0197591
EXOSC9	0.840909	0.650922	0.189988	0.715482	0.596964	0.118518	0.7663	0.967707	-0.201407	0.732103	0.259991	0.472112	0.253086	0.308256	-0.0551702
AGT	0.498236	0.798433	-0.300197	0.556868	0.800482	-0.243614	-0.0334277	0.951592	-0.98502	0.676603	0.415862	0.260741	0.553797	0.422384	0.131414
IGF1	0.457072	0.644475	-0.187404	-0.320637	0.581703	-0.902339	0.469772	0.86179	-0.392019	0.691694	0.513105	0.178589	0.369824	0.430488	-0.060664
SNTB2	0.293072	0.857819	-0.564747	0.684203	0.222123	0.462081	0.346619	0.970476	-0.623857	0.480963	0.531177	-0.0502134	0.715383	0.506987	0.208397
SNRPG	0.778408	-0.00737462	0.785783	0.569754	-0.180038	0.749792	0.628444	0.903263	-0.274819	0.862969	0.455301	0.407668	0.444423	0.307718	0.136705
TRPV4	-0.288745	-0.0499199	-0.238825	0.5577	0.397183	0.160517	0.54029	0.854462	-0.314171	0.888083	0.688257	0.199826	0.497683	0.0175759	0.480108
HCLS1	0.652784	0.849644	-0.19686	0.645976	0.54836	0.0976159	0.743834	0.788194	-0.0443601	0.748622	0.521717	0.226905	0.636615	0.0870141	0.5496
PIM1	-0.245107	0.718756	-0.963863	0.78879	0.490939	0.297851	0.426409	0.792815	-0.366406	0.764188	0.59877	0.165418	-0.0372434	0.131122	-0.168365
RAB8A	0.365301	0.786118	-0.420817	-0.263305	0.468211	-0.731516	0.718648	0.853306	-0.134657	0.625597	0.474882	0.150715	0.164916	0.118708	0.0462081
VAV3	0.668748	0.953071	-0.284323	0.665003	0.125838	0.539165	0.65988	0.830363	-0.170483	0.812469	0.679092	0.133377	0.193306	0.207653	-0.0143471
RANBP2	0.549145	0.658506	-0.109361	0.658264	-0.102023	0.760287	0.756843	0.643839	0.113004	0.764688	0.244799	0.51989	0.129196	-0.00725953	0.136455
KCNJ2	0.414578	0.429726	-0.0151486	0.276636	-0.181665	0.458302	-0.180046	0.337489	-0.517535	0.803784	0.579009	0.224775	0.534501	0.139636	0.394866
ID1	-0.218376	0.716112	-0.934488	0.447065	0.00291589	0.444149	0.0446894	0.917877	-0.873187	0.803692	0.511759	0.291933	-0.497397	-0.181477	-0.31592
MME	-0.575519	0.759119	-1.33464	-0.412001	0.105629	-0.51763	0.620468	0.916027	-0.295558	0.791985	0.424801	0.367184	0.329031	0.077816	0.251215
ILF3	0.440443	0.797312	-0.356869	-0.15717	0.283388	-0.440558	0.277221	0.849894	-0.572673	0.379725	0.251391	0.128335	-0.0817482	0.0196038	-0.101352
SCN5A	0.0934737	0.856185	-0.762711	0.394106	0.360954	0.0331521	0.609587	0.877117	-0.26753	0.745616	0.459837	0.285779	0.527167	0.555621	-0.0284543
KLK3	-0.125053	0.564734	-0.689788	0.740962	0.948415	-0.207452	0.768496	0.721936	0.0465606	0.710932	0.0783721	0.63256	0.51116	0.519211	-0.00805025
KCNA2	0.545532	0.858123	-0.312591	0.657772	0.653483	0.00428909	0.680339	0.90704	-0.2267	0.698656	0.377562	0.321094	0.586149	0.464816	0.121333
HLA-C	0.746321	0.256906	0.489414	0.714189	0.307322	0.406867	0.647554	-0.931194	1.57875	0.684925	-0.047395	0.73232	0.447661	0.378637	0.0690243
AKAP13	0.376696	0.871282	-0.494586	0.560928	0.654875	-0.0939464	0.638108	0.798346	-0.160238	0.803271	0.342452	0.460819	0.514762	-0.295624	0.810386
ESRRG	0.0358861	0.570848	-0.534962	0.524567	0.285566	0.239001	0.823581	0.879462	-0.0558808	0.796068	0.489852	0.306217	0.491953	0.0895205	0.402432
WT1	0.344136	0.66392	-0.319784	0.414384	0.623939	-0.209554	0.618053	0.901392	-0.283339	0.714279	0.23585	0.478429	-0.163087	0.25895	-0.422037
KPNA1	-0.326359	0.694043	-1.0204	-0.466294	0.273898	-0.740192	0.628678	0.853142	-0.224464	0.863994	0.505239	0.358755	0.453807	0.0196999	0.434107
CDKN2C	0.858706	0.225888	0.632817	0.467441	-0.0285187	0.495959	0.640041	0.927514	-0.287473	0.827517	0.647149	0.180368	0.415662	0.293138	0.122524
BUB1B	0.539345	0.374277	0.165069	0.173738	-0.464506	0.638244	0.742867	0.798238	-0.0553707	0.742289	0.398713	0.343577	0.351781	0.129104	0.222678
BMI1	0.767243	0.485129	0.282114	-0.335364	-0.21024	-0.125123	0.51895	0.743256	-0.224306	0.745993	0.493725	0.252267	0.121023	-0.0420607	0.163084
IL1RAP	0.634727	0.294869	0.339858	0.686557	0.0194144	0.667143	0.717274	0.810417	-0.0931429	0.808305	0.137689	0.670616	-0.302316	0.430753	-0.73307
TAF12	0.800118	0.583585	0.216534	0.472925	0.331954	0.140971	0.314358	0.949693	-0.635335	0.3231	0.502781	-0.179681	0.473977	0.206951	0.267026
PKP2	0.213636	0.388926	-0.17529	0.529305	0.394164	0.135141	0.495815	0.849045	-0.35323	0.886673	0.474924	0.411749	0.277037	0.49638	-0.219343
ITGA2B	0.231141	0.887685	-0.656543	-0.408713	0.588066	-0.996779	0.873954	0.435933	0.438022	0.870766	0.193871	0.676895	0.061521	0.33696	-0.275439
BCL2L11	0.509843	0.726694	-0.216851	0.254731	0.413259	-0.158528	0.669681	0.821823	-0.152141	0.663452	0.387825	0.275627	0.334473	0.130346	0.204127
KRT20	-0.0278959	0.402724	-0.43062	0.586929	0.450086	0.136843	0.696072	0.925596	-0.229524	0.808768	0.480536	0.328232	0.270507	0.316789	-0.0462825
CCDC53	0.43699	0.0175267	0.419463	-0.123858	-0.244658	0.1208	0.566552	0.944646	-0.378094	0.881437	0.33932	0.542117	0.187612	-0.0731217	0.260734
XRCC1	0.852299	0.633603	0.218696	0.364245	0.543116	-0.178871	0.892614	0.922222	-0.0296088	0.896863	0.589476	0.307387	0.382468	0.39576	-0.0132919
RFX1	0.0934244	0.708909	-0.615485	0.344231	0.516325	-0.172094	0.725403	0.891743	-0.16634	0.826435	0.476136	0.350299	0.399206	0.514711	-0.115504
PSMC2	0.750146	0.615249	0.134896	0.75197	0.164854	0.587117	0.56754	0.935628	-0.368088	0.872208	0.383601	0.488608	0.506796	0.552114	-0.0453172
CLSTN1	0.585779	0.719954	-0.134175	0.0558874	0.565941	-0.510054	0.545091	0.882474	-0.337383	0.635133	0.50637	0.128763	0.231181	0.329922	-0.0987407
HSP90B1	0.617465	0.4153	0.202166	0.504745	0.112173	0.392572	0.632786	0.872762	-0.239976	0.712194	0.468778	0.243415	0.144816	0.0569068	0.0879091
LEPR	-0.205321	0.692241	-0.897562	-0.48544	0.153211	-0.638651	0.667667	0.902254	-0.234587	0.524283	0.500682	0.0236016	0.451613	-0.0136956	0.465309
ACVR2A	0.35323	0.567827	-0.214597	0.399743	0.578403	-0.17866	0.394143	0.804041	-0.409898	0.793397	0.668257	0.12514	0.273984	0.446128	-0.172144
F2R	0.2972	0.234617	0.0625826	0.0118848	0.220552	-0.208667	0.537497	0.816673	-0.279176	0.884647	0.16515	0.719497	0.0208813	0.237087	-0.216206
PEX5	0.337933	0.753631	-0.415697	0.678601	-0.0693629	0.747964	0.880747	0.920555	-0.0398083	0.726006	0.403787	0.322219	0.601022	0.566312	0.0347105
STAM2	0.743158	0.837253	-0.0940952	0.619109	-0.185658	0.804767	0.59537	0.846321	-0.25095	0.661899	0.429903	0.231996	0.528476	0.375676	0.152799
TCF12	0.143977	0.685494	-0.541517	0.0447799	-0.275108	0.319888	0.464539	0.914984	-0.450445	0.182985	0.673723	-0.490738	0.113907	0.0455372	0.0683696
LSM7	0.796032	0.707062	0.0889692	0.558421	0.191063	0.367358	0.426139	0.882822	-0.456683	0.817006	0.33011	0.486896	0.0676311	0.563746	-0.496115
PSMB5	0.895506	0.854022	0.0414839	0.824157	0.265543	0.558613	0.656924	0.808611	-0.151687	0.912401	0.544569	0.367832	0.410615	0.46742	-0.0568057
RGS19	0.721752	0.969649	-0.247897	0.663074	-0.0241551	0.687229	0.590969	0.657912	-0.0669429	0.799646	0.476331	0.323315	0.449358	0.159209	0.290149
TYROBP	0.658764	0.937483	-0.278719	0.278199	0.299424	-0.0212246	0.114787	0.688683	-0.573896	0.678299	0.512715	0.165583	0.523151	-0.298815	0.821967
ACP1	0.0277595	0.668053	-0.640294	-0.18117	-0.287614	0.106445	0.784093	0.910592	-0.126499	0.849509	0.324043	0.525465	0.018135	-0.0365346	0.0546696
ZFP36	0.495142	0.727181	-0.232039	0.679464	0.2164	0.463064	0.466515	-0.231338	0.697853	0.735611	-0.0765274	0.812138	0.335101	0.208175	0.126926
COL7A1	0.391624	-0.252253	0.643876	0.869389	0.812313	0.057076	0.742439	0.739138	0.00330113	0.870479	0.557785	0.312694	0.507358	0.418867	0.0884908
HAND2	0.409762	0.756202	-0.34644	0.656003	0.64564	0.010363	0.583864	0.887291	-0.303426	0.675486	0.192667	0.482819	0.190389	0.214616	-0.0242279
EGR1	0.37535	0.543891	-0.168541	-0.0252997	0.557867	-0.583167	0.306734	-0.484768	0.791502	0.792902	0.585268	0.207635	0.321097	0.187005	0.134091
SMARCE1	0.45771	0.763239	-0.305529	0.080371	-0.733689	0.81406	0.592007	0.803448	-0.211441	0.840997	0.505168	0.335829	0.164504	-0.110179	0.274683
AP2A2	0.262302	0.612854	-0.350553	0.162206	0.584027	-0.421821	0.808115	0.820374	-0.0122595	0.870071	0.508295	0.361776	0.431479	0.514938	-0.0834584
TCEB3B	0.258989	0.460225	-0.201236	0.460872	-0.578278	1.03915	0.200095	-0.155258	0.355353	0.866638	0.3364	0.530238	0.337318	0.213546	0.123772
RDX	0.544379	0.189338	0.355041	0.646654	0.191436	0.455218	0.769363	0.931183	-0.16182	0.806309	0.66506	0.141249	0.0817297	0.254242	-0.172512
RIMS1	0.442956	0.884713	-0.441758	0.706586	0.672964	0.0336229	0.519722	0.975648	-0.455926	0.816766	0.445318	0.371448	0.654578	0.486202	0.168376
RECQL5	0.358235	0.646647	-0.288412	0.66754	0.502051	0.165489	0.721651	0.854403	-0.132752	0.832604	0.648417	0.184187	0.502324	0.161873	0.340452
TRIP10	0.251534	0.777402	-0.525867	0.759945	0.561611	0.198334	0.612975	0.801405	-0.18843	0.788232	0.547725	0.240507	0.129593	0.00359449	0.125998
UTRN	0.488154	0.626197	-0.138043	-0.412479	-0.376131	-0.0363486	0.794001	0.944958	-0.150958	0.2161	0.582617	-0.366517	0.674017	0.235833	0.438184
RALBP1	-0.574609	0.693759	-1.26837	0.448218	0.400458	0.0477605	0.573231	0.551649	0.0215826	0.687169	0.448702	0.238468	0.385306	0.369566	0.0157401
GNB2	0.434027	0.875775	-0.441748	0.741578	0.476876	0.264702	0.503213	0.932952	-0.429739	0.770857	0.664251	0.106606	0.309546	0.0874661	0.22208
NUP98	-0.0177457	0.937799	-0.955544	-0.255744	0.216452	-0.472195	0.709422	0.905478	-0.196056	0.825315	0.629492	0.195823	0.473163	0.134436	0.338727
CHMP1B	0.840814	0.83541	0.00540351	0.626147	0.349079	0.277068	0.604466	0.669165	-0.0646989	0.785574	0.46925	0.316325	0.287482	0.187522	0.0999602
NEDD4L	-0.209455	0.846363	-1.05582	-0.392351	0.813438	-1.20579	0.622095	0.786574	-0.164479	0.855118	0.36339	0.491728	0.341737	0.277429	0.0643074
PNRC2	0.180704	0.553533	-0.372828	-0.207799	-0.820739	0.61294	0.792879	0.901437	-0.108558	0.606159	0.282936	0.323223	0.585599	-0.584452	1.17005
PAFAH1B2	0.797019	-0.627589	1.42461	0.465838	0.37085	0.0949879	0.655226	0.844541	-0.189315	0.757595	0.446394	0.311201	0.268665	0.0254554	0.24321
SMAD6	0.505059	0.633515	-0.128456	0.482647	0.0502828	0.432364	0.366373	0.944721	-0.578348	0.855294	0.148525	0.706769	0.520995	-0.0235871	0.544582
SSSCA1	0.749229	0.867375	-0.118145	0.657981	0.761135	-0.103154	0.750677	0.938719	-0.188042	0.864465	0.691994	0.172472	0.110616	-0.12931	0.239926
DTNA	-0.190279	-0.524992	0.334713	0.366486	0.498957	-0.132471	0.63325	0.963946	-0.330696	0.624744	0.661337	-0.036593	0.577936	0.674076	-0.0961407
CUL5	0.708471	-0.0718815	0.780352	0.00804194	-0.237002	0.245044	0.443053	0.939337	-0.496284	0.779911	0.104448	0.675463	0.35235	0.328819	0.0235311
FAM46A	0.0306108	0.711646	-0.681035	0.0418577	0.629316	-0.587458	0.75793	0.816353	-0.0584227	0.785274	0.29798	0.487294	-0.0448513	-0.342121	0.29727
CCT5	0.642909	0.842126	-0.199217	0.474353	0.602479	-0.128126	0.908519	0.957123	-0.0486037	0.732713	0.299012	0.433701	0.476167	0.075136	0.401031
MYCBP	0.682762	0.546204	0.136557	0.475247	0.364928	0.110319	0.338697	0.843177	-0.50448	0.892709	0.620809	0.2719	0.369187	-0.0938741	0.463061
CAPNS1	0.91942	0.8061	0.113319	0.707413	0.634077	0.0733362	0.743866	0.951375	-0.207509	0.791176	0.707606	0.0835703	0.274304	0.442549	-0.168245
CEBPE	0.625778	0.700325	-0.0745469	0.114748	0.505278	-0.390529	0.0382693	0.834678	-0.796409	0.656324	0.0852333	0.571091	0.388037	-0.157817	0.545853
TAF5	0.4635	0.662824	-0.199324	0.573178	0.397674	0.175504	0.490353	0.949098	-0.458745	0.845815	0.600595	0.24522	0.364867	0.10767	0.257197
TOPBP1	0.86221	0.647133	0.215077	0.458545	0.584618	-0.126073	0.377921	0.847984	-0.470063	0.812221	0.541379	0.270842	0.573217	0.175796	0.397422
SKIV2L2	0.825314	0.693329	0.131985	0.565751	-0.104931	0.670682	0.70825	0.875766	-0.167516	0.810865	0.407288	0.403576	0.439561	0.24278	0.196781
DRAP1	0.604469	0.686236	-0.0817661	0.288058	0.279576	0.00848193	0.636046	0.876896	-0.24085	0.522909	0.299661	0.223248	-0.257631	0.034476	-0.292107
GTF2E1	0.779999	0.57286	0.207139	0.574884	-0.13093	0.705814	0.628514	0.912087	-0.283573	0.816809	0.28529	0.531519	0.478485	0.196714	0.281771
PBX1	-0.495369	0.612673	-1.10804	-0.371209	0.729551	-1.10076	0.286653	0.832909	-0.546256	0.581002	-0.0760007	0.657002	0.448201	0.507617	-0.0594164
MSX2	0.236213	0.703181	-0.466968	0.303775	0.52338	-0.219605	0.797342	0.89717	-0.0998278	0.557723	0.377001	0.180722	0.231626	0.329113	-0.0974872
MAP3K8	0.838964	0.905513	-0.0665484	0.50876	0.0751202	0.43364	0.525587	0.939071	-0.413484	0.845667	0.77028	0.0753878	-0.112271	-0.087136	-0.0251354
TNFRSF1B	0.611471	0.616631	-0.00515971	0.663132	0.120795	0.542337	0.502317	0.817924	-0.315607	0.907606	0.597378	0.310228	0.164047	-0.260518	0.424565
COPS4	0.895477	0.575847	0.319631	0.43008	-0.0199738	0.450054	0.765027	0.971945	-0.206918	0.77257	0.519614	0.252956	0.467216	0.342877	0.124339
SIRT1	0.678724	0.0295236	0.649201	0.40578	-0.529081	0.934862	0.480285	0.843479	-0.363194	0.590548	0.390659	0.199889	0.329495	-0.165635	0.49513
EPHA4	-0.0769926	-0.173845	0.0968524	-0.401075	-0.0351455	-0.36593	0.581673	0.54699	0.034683	0.745946	0.622691	0.123255	0.76559	0.590432	0.175158
MYOG	-0.284838	0.711674	-0.996512	0.374609	0.452514	-0.0779054	0.568495	0.941518	-0.373023	0.7766	0.275006	0.501594	0.244791	0.194415	0.0503757
BAK1	0.721875	0.75701	-0.0351348	0.567045	0.518492	0.0485534	0.711763	0.840363	-0.1286	0.833319	0.527155	0.306164	0.187811	0.0956582	0.0921525
TOB1	-0.0333812	0.495409	-0.52879	0.536539	0.428961	0.107579	0.416277	0.83344	-0.417163	0.783559	0.446111	0.337448	0.407759	-0.176619	0.584379
SIAH2	-0.283821	0.77345	-1.05727	-0.365234	0.652832	-1.01807	0.705573	0.932455	-0.226882	0.941517	0.284284	0.657233	0.343994	-0.235337	0.57933
VPS11	0.511743	0.693188	-0.181446	-0.399652	0.409467	-0.809119	0.81404	0.94544	-0.1314	0.776962	0.42316	0.353802	0.647999	-0.0482348	0.696233
CD36	0.540943	0.635871	-0.0949281	-0.015186	-0.278703	0.263518	0.566709	0.519372	0.0473378	0.766137	0.62149	0.144647	0.123612	-0.165565	0.289177
SLC4A1	0.17491	0.756069	-0.581159	-0.0793637	0.650365	-0.729729	0.47391	0.85674	-0.38283	0.737214	0.354792	0.382422	0.138365	0.136861	0.00150392
HTRA2	0.53763	0.574549	-0.0369185	0.571438	0.198063	0.373375	0.731949	0.893971	-0.162022	0.769773	0.52097	0.248803	-0.176022	0.219708	-0.39573
NDUFA4L2	0.414934	0.772546	-0.357611	0.334813	0.241487	0.0933265	0.783725	0.879228	-0.0955031	0.479032	0.534625	-0.0555936	0.530472	0.0780193	0.452452
STX3	0.601304	0.715831	-0.114527	0.921101	-0.403153	1.32425	0.364609	0.954559	-0.58995	0.789801	0.478446	0.311355	0.535248	0.418362	0.116885
PPP1R15A	0.221181	0.691595	-0.470413	0.422351	0.549415	-0.127064	0.191129	0.850833	-0.659703	0.772941	0.53429	0.238652	0.203568	0.201374	0.00219383
KLK2	-0.531642	0.589812	-1.12145	0.792167	0.84737	-0.0552033	0.51396	0.66832	-0.15436	0.797221	0.462661	0.33456	0.5431	0.510682	0.0324173
TRPC1	0.103677	-0.461714	0.565391	0.399977	0.342009	0.0579681	0.456135	-0.151751	0.607886	0.508323	0.600322	-0.0919992	0.247969	0.215471	0.0324975
GRN	0.363333	0.655834	-0.292501	0.724523	0.785414	-0.0608915	0.450068	0.891807	-0.441738	0.878729	0.492507	0.386221	0.170048	0.281475	-0.111427
ARHGEF11	0.637404	0.935154	-0.29775	0.69312	0.559206	0.133914	0.53538	0.873396	-0.338016	0.822426	0.595501	0.226925	0.402415	0.421742	-0.019327
APCS	-0.109148	0.706465	-0.815612	0.863097	0.768922	0.0941752	0.790623	0.797111	-0.00648857	0.835799	0.71848	0.117319	0.669271	0.606706	0.0625646
MBD2	0.7767	0.869815	-0.0931153	0.667914	-0.193374	0.861289	0.54724	0.889208	-0.341967	0.79519	0.295587	0.499603	0.39215	0.45704	-0.0648905
MAFG	0.368158	0.90952	-0.541361	0.726676	0.664653	0.0620233	0.722139	0.909068	-0.186929	0.853347	0.437444	0.415903	0.516325	0.0425153	0.47381
GADD45B	0.64525	0.787826	-0.142576	0.575046	0.413653	0.161393	0.140046	0.491786	-0.351741	0.790506	0.00692368	0.783582	-0.201832	-0.0693332	-0.132499
HSPE1	0.734953	0.844728	-0.109775	0.529586	-0.212848	0.742434	0.328757	0.842305	-0.513548	0.699881	0.242156	0.457725	0.390884	0.166632	0.224253
PDIA3	0.496079	0.66516	-0.169081	0.41596	0.437074	-0.0211149	0.693534	0.90812	-0.214586	0.860352	0.272199	0.588153	0.243711	0.0804255	0.163286
PIK3CD	0.398049	0.857062	-0.459013	0.466537	0.735327	-0.26879	0.37904	0.821211	-0.442171	0.293046	0.532478	-0.239432	0.366879	-0.141932	0.50881
PRKAA1	0.523258	0.511581	0.0116766	0.326498	-0.0753099	0.401808	0.350275	0.916089	-0.565814	0.823587	0.66218	0.161407	0.173954	-0.281554	0.455507
NR1I2	-0.0456406	-0.266157	0.220516	0.227372	0.598515	-0.371143	0.478081	0.922393	-0.444312	0.798453	-0.0171561	0.815609	0.545786	0.365834	0.179952
STAT2	0.678216	0.76884	-0.0906243	0.464639	0.228847	0.235792	0.694354	0.887484	-0.193131	0.77371	0.495191	0.278519	0.703443	-0.10914	0.812583
DES	0.0855881	0.499049	-0.413461	0.441617	0.0513662	0.390251	0.562744	0.701418	-0.138675	0.795762	0.639786	0.155976	0.645924	0.670678	-0.024754
ITGB3BP	0.44854	-0.17285	0.621389	0.00605189	-0.756753	0.762805	0.769366	0.0515617	0.717804	0.728891	0.513954	0.214937	0.486537	0.0295902	0.456947
SNX2	0.479775	0.627745	-0.14797	0.531356	-0.14815	0.679506	0.737338	0.963584	-0.226246	0.756222	0.558591	0.197631	0.489177	0.121883	0.367295
RBP1	0.30808	0.621102	-0.313022	0.145536	-0.352803	0.498339	0.850963	0.936874	-0.0859112	0.903277	0.110738	0.792539	0.288033	-0.144105	0.432138
LRPAP1	0.629221	0.848448	-0.219226	0.526134	0.630241	-0.104107	0.812908	0.894532	-0.0816235	0.818682	0.346326	0.472356	0.422124	-0.141506	0.56363
MINK1	-0.0499714	0.728289	-0.778261	0.661421	0.336697	0.324724	0.719764	0.970056	-0.250292	0.83961	0.48229	0.35732	0.509866	0.327349	0.182517
KCNA4	0.397828	0.788908	-0.39108	-0.0321683	0.200712	-0.23288	0.71066	0.740764	-0.0301042	0.735859	0.4651	0.270759	0.484284	0.603421	-0.119137
SSRP1	0.945567	0.739056	0.206511	0.322017	0.607689	-0.285672	0.400503	0.792695	-0.392192	0.87465	0.457064	0.417586	-0.253988	0.0407101	-0.294698
ARNTL	0.568697	0.602809	-0.0341118	0.573384	-0.0645755	0.63796	0.344069	0.915617	-0.571548	0.738503	0.409637	0.328866	0.291692	0.139612	0.15208
CPSF6	0.511085	0.809512	-0.298427	0.694623	0.185556	0.509066	0.600598	0.892681	-0.292083	0.854073	0.050177	0.803896	-0.0439183	0.109536	-0.153455
ERH	0.910063	-0.152662	1.06273	0.508556	-0.585577	1.09413	0.777164	0.897541	-0.120377	0.934185	0.534385	0.3998	0.48456	-0.17132	0.655881
FER	0.545289	0.143165	0.402124	-0.232155	-0.147711	-0.0844442	0.444593	0.780719	-0.336126	0.748999	0.296365	0.452633	0.535684	0.255239	0.280445
EFNA1	-0.0954686	0.699148	-0.794616	0.33408	-0.0951373	0.429217	0.261464	0.893148	-0.631683	0.865949	0.439041	0.426908	0.213327	0.207006	0.00632067
RYR1	0.448793	0.928111	-0.479318	0.426223	0.625115	-0.198893	0.590772	0.897806	-0.307034	0.835273	0.202878	0.632395	0.633876	0.0134959	0.62038
KIF5B	0.596658	0.48751	0.109149	0.841653	-0.2064	1.04805	0.658185	0.931687	-0.273502	0.837678	0.577308	0.260369	0.193786	0.281058	-0.0872721
AKAP5	0.634161	0.824404	-0.190243	0.288307	-0.0345461	0.322853	-0.276991	0.890823	-1.16781	0.836714	0.704355	0.132359	0.58295	0.196266	0.386684
DDX5	0.639871	0.173468	0.466404	0.545386	-0.678945	1.22433	0.612464	0.905809	-0.293345	0.550311	0.655023	-0.104712	0.466553	0.273303	0.19325
ARPC3	0.322585	0.833246	-0.510661	0.491243	0.695684	-0.204441	0.779088	0.961345	-0.182256	0.687163	0.336252	0.35091	0.282878	-0.213842	0.496721
HTRA1	-0.491428	0.668722	-1.16015	-0.205089	0.346516	-0.551605	0.655844	0.107521	0.548323	0.743627	0.406862	0.336765	0.274489	0.260019	0.0144704
CALCOCO1	0.0198297	0.768908	-0.749078	0.50177	0.502166	-0.000395683	0.143043	0.847582	-0.704539	0.49032	0.576712	-0.0863914	0.528879	0.11989	0.40899
DYNLT1	0.576715	0.801125	-0.22441	0.701949	-0.580824	1.28277	0.341786	0.920844	-0.579058	0.862832	0.563395	0.299436	0.217526	0.217748	-0.000221857
ADRM1	0.670447	0.902333	-0.231886	0.698634	0.594817	0.103817	0.78605	0.980067	-0.194017	0.916657	-0.171724	1.08838	0.481492	0.0209008	0.460591
MEP1B	0.384021	0.919905	-0.535884	0.927396	0.853465	0.0739303	-0.326132	0.972786	-1.29892	0.93119	0.614258	0.316933	0.536619	0.56688	-0.0302618
NPHP1	0.368074	0.693038	-0.324964	0.29326	0.291778	0.00148235	0.764292	0.744016	0.0202754	0.850485	0.241911	0.608574	0.42248	0.463898	-0.0414185
PRTN3	-0.41373	-0.121367	-0.292363	-0.141539	0.50765	-0.649189	0.4233	0.786964	-0.363665	0.748098	0.489584	0.258514	-0.358773	0.294082	-0.652855
CASP4	0.700244	0.667623	0.0326216	0.555085	-0.0606084	0.615693	0.639084	0.867722	-0.228638	0.682156	0.46615	0.216006	0.570415	0.263666	0.306749
IFNAR2	-0.335957	-0.497853	0.161896	0.463653	-0.192423	0.656076	0.576927	0.92158	-0.344653	0.094995	0.456975	-0.36198	0.472165	0.418948	0.0532169
LGALS3	-0.406825	0.741824	-1.14865	-0.455497	0.625213	-1.08071	0.609999	0.902873	-0.292874	0.918165	0.700543	0.217622	0.284805	-0.299802	0.584607
NR2F2	-0.386233	0.708806	-1.09504	0.318559	0.328129	-0.0095703	0.417794	0.869669	-0.451875	0.902683	0.497137	0.405546	0.395433	-0.0302733	0.425707
RARG	-0.3905	0.392679	-0.783179	0.637551	0.47094	0.166611	0.528066	0.464635	0.0634316	0.874314	0.417945	0.456369	0.615482	0.386438	0.229044
RAD52	0.739096	0.233738	0.505358	0.130304	0.373436	-0.243132	0.902669	0.901383	0.00128597	0.850052	0.526349	0.323703	0.382903	0.21123	0.171673
MAPK7	0.432503	0.943384	-0.510881	0.160769	0.424542	-0.263773	0.156564	0.705014	-0.54845	0.708999	0.285773	0.423226	0.218719	-0.147074	0.365793
CDT1	0.690046	0.537292	0.152753	0.204697	0.304768	-0.100071	0.381807	0.967755	-0.585948	0.713554	0.655118	0.0584357	0.0705627	0.0879664	-0.0174036
MAP3K2	0.571399	0.927348	-0.355949	0.646946	0.468487	0.178459	0.520832	0.885163	-0.364331	0.876347	0.518254	0.358093	0.365016	0.40278	-0.0377646
SATB1	0.452273	0.491889	-0.0396156	0.372317	0.565674	-0.193357	0.63608	0.690972	-0.0548923	0.739193	0.26674	0.472452	0.31629	0.425882	-0.109591
FKBP1A	0.58816	0.588847	-0.000686363	0.671919	0.559058	0.112861	0.428537	0.832912	-0.404374	0.886843	0.332696	0.554146	0.452466	0.337813	0.114653
NUDT21	0.51066	0.680994	-0.170334	0.369277	0.391113	-0.0218356	0.629096	0.962706	-0.33361	0.730603	0.314126	0.416477	0.234101	0.426825	-0.192724
NCAM1	0.121382	0.935984	-0.814602	0.720513	0.433191	0.287321	0.695621	0.831785	-0.136164	0.726923	0.568911	0.158012	0.689557	0.424577	0.264979
EVPL	-0.209165	0.521323	-0.730488	0.431265	0.605722	-0.174457	0.688498	0.795645	-0.107147	0.818091	0.592685	0.225406	0.243596	0.288419	-0.0448232
STXBP2	-0.394194	0.448288	-0.842482	0.454759	0.128538	0.326221	0.347399	0.785171	-0.437772	0.799779	0.522918	0.276861	0.355892	0.177414	0.178478
PRMT2	0.144792	0.68657	-0.541778	0.8381	0.469168	0.368933	0.905483	0.904197	0.00128633	0.802903	0.361846	0.441057	0.713245	0.202096	0.511149
RIC8A	0.475532	0.849043	-0.373511	0.572648	0.0813229	0.491325	0.714176	0.883924	-0.169748	0.533562	0.154693	0.378869	0.275811	0.212098	0.0637132
EPN1	-0.0432364	0.172194	-0.21543	0.443127	0.512632	-0.0695055	0.734232	0.930175	-0.195942	0.799923	-0.0305769	0.8305	0.499146	-0.0471	0.546246
RIT1	0.341359	0.838128	-0.496769	0.74683	-0.00463935	0.75147	0.564108	0.92615	-0.362042	0.82893	0.391979	0.43695	-0.010177	-0.130997	0.12082
KIF1B	0.386313	0.820966	-0.434653	0.464315	0.370711	0.0936033	0.0102175	0.690306	-0.680088	0.79234	0.630105	0.162235	0.401834	-0.0271067	0.428941
DDX17	0.678467	0.670709	0.00775794	0.604171	-0.364932	0.969103	0.670425	0.918908	-0.248483	0.385791	0.529995	-0.144204	0.217683	0.320762	-0.103079
SDC1	0.0243697	-0.414148	0.438518	0.33994	0.592295	-0.252355	0.45148	0.694749	-0.243269	0.844471	0.759905	0.0845658	0.156559	0.132081	0.0244775
EGF	-0.211362	0.563372	-0.774734	0.661877	0.830131	-0.168254	0.810735	0.482608	0.328127	0.907871	0.385446	0.522425	0.416083	0.333276	0.0828068
DRD3	-0.230068	0.661798	-0.891866	0.294356	0.195168	0.0991875	0.777859	0.821346	-0.0434863	0.770488	0.579575	0.190913	0.324073	0.191773	0.1323
TNFRSF11A	0.473333	0.788561	-0.315228	-0.40587	-0.351669	-0.0542011	0.582564	0.899336	-0.316772	0.452431	0.346284	0.106147	0.603047	0.423847	0.1792
SNAP29	0.571619	0.772113	-0.200494	0.465711	0.594598	-0.128887	0.801888	0.972871	-0.170983	0.770317	0.295975	0.474343	0.330584	0.323579	0.00700547
STX8	0.465809	0.790969	-0.32516	0.25552	0.398662	-0.143142	0.83627	0.963954	-0.127684	0.533367	0.439351	0.0940166	0.496147	0.0403681	0.455779
PACSIN3	-0.383425	-0.51536	0.131935	0.867249	0.785069	0.0821795	0.427613	0.947146	-0.519532	0.411236	0.474044	-0.0628076	0.378516	0.14453	0.233986
TBC1D17	-0.226403	0.778936	-1.00534	0.0489939	0.668285	-0.619291	0.725845	0.844908	-0.119063	0.84124	0.650143	0.191097	0.225947	0.233937	-0.00798973
VIPR1	-0.315508	0.563773	-0.879281	-0.339769	0.0948209	-0.43459	0.665523	0.677305	-0.0117827	0.808907	0.567659	0.241248	0.262444	0.248075	0.0143689
ACVR1B	-0.00319686	0.8794	-0.882597	0.59641	0.360055	0.236354	0.523967	0.901485	-0.377518	0.77983	0.417971	0.361859	0.587099	0.303233	0.283866
FYB	0.706691	0.84533	-0.138639	0.258752	-0.386665	0.645417	0.329909	0.635754	-0.305845	0.78199	0.577736	0.204254	0.439924	0.190619	0.249306
MXD1	0.695117	0.62817	0.0669471	0.495989	-0.216645	0.712634	0.214986	0.610919	-0.395933	0.772691	0.173213	0.599477	-0.042143	0.110382	-0.152525
MAG	0.181691	0.90065	-0.71896	0.627301	0.828789	-0.201488	0.677506	0.921099	-0.243593	0.856882	0.504611	0.352271	0.455614	0.151115	0.304499
NRAS	0.799821	0.0429529	0.756868	0.365941	0.0402194	0.325721	0.79554	0.844765	-0.0492258	0.58435	0.379712	0.204638	0.034799	0.0516785	-0.0168795
TF	0.197033	-0.33793	0.534963	0.697999	0.627259	0.07074	0.634572	0.950801	-0.316229	0.751896	0.498174	0.253722	0.223875	0.157258	0.0666163
SMARCA5	0.737966	0.57865	0.159317	0.204325	-0.0157693	0.220094	0.678202	0.8729	-0.194698	0.72226	0.393051	0.329209	0.318446	0.0989231	0.219523
POLR2E	0.7999	0.701068	0.0988322	0.573287	0.310411	0.262876	0.903501	0.958447	-0.0549463	0.754597	0.389135	0.365462	0.15561	0.00680284	0.148807
NDN	-0.12434	-0.398183	0.273843	0.113925	0.428128	-0.314203	0.767271	0.880713	-0.113442	0.883233	0.565977	0.317255	0.345157	0.373386	-0.0282289
ADD1	0.630946	0.883124	-0.252178	0.366053	0.304482	0.0615709	0.696547	0.915248	-0.218701	0.644738	0.391451	0.253287	0.195148	-0.0169768	0.212125
CD74	0.803875	0.908267	-0.104392	0.574125	0.893074	-0.318949	0.80936	0.933624	-0.124265	0.74615	0.523457	0.222693	0.629537	0.556848	0.0726894
GTF2A1	0.817693	0.797003	0.0206893	0.430511	0.0956065	0.334904	0.572108	0.899753	-0.327645	0.790658	0.467379	0.323279	0.14059	0.038514	0.102076
NEK1	0.59169	0.544549	0.0471412	-0.509597	-0.112717	-0.39688	0.228955	0.924204	-0.695249	0.712665	0.317953	0.394712	0.437694	0.235746	0.201948
USP8	0.862151	0.776327	0.0858239	0.572161	0.598206	-0.026045	0.849408	0.962105	-0.112698	0.867583	0.398105	0.469478	0.463487	0.437718	0.0257691
IL7R	0.59522	0.266022	0.329198	-0.496864	-0.143822	-0.353042	0.280648	0.706445	-0.425797	0.800994	0.751698	0.049296	0.38356	-0.0940706	0.477631
MAP3K12	0.227937	-0.103757	0.331694	0.340124	0.135478	0.204646	0.702586	0.559069	0.143517	0.663348	0.582281	0.0810672	0.291617	0.269289	0.0223281
COL17A1	0.410467	-0.090847	0.501314	0.462305	0.602069	-0.139764	0.276833	0.679256	-0.402422	0.868423	0.552779	0.315644	0.40218	0.556217	-0.154037
GGA3	0.684595	0.817109	-0.132514	0.485075	0.313741	0.171334	0.848913	0.914052	-0.0651389	0.62831	0.66558	-0.0372703	0.46975	0.11698	0.35277
SF1	0.48206	0.893219	-0.411159	0.464756	0.385435	0.0793214	0.698909	0.795891	-0.0969818	0.837768	0.342522	0.495246	0.273162	-0.0186966	0.291858
NCKIPSD	-0.104428	0.818397	-0.922825	0.836119	0.444184	0.391935	0.594038	0.751928	-0.15789	0.590248	0.198436	0.391812	0.481296	0.157666	0.32363
PSMD2	0.214209	0.840871	-0.626663	-0.349078	0.619195	-0.968273	0.228151	0.870263	-0.642112	0.762669	0.306937	0.455732	0.534634	0.321106	0.213528
COPS8	0.907136	0.729023	0.178112	0.342118	0.275029	0.0670885	0.648131	0.903586	-0.255455	0.714742	0.534769	0.179973	0.467757	0.310883	0.156874
COPS7A	0.736128	0.64498	0.0911479	0.0777458	-0.0170779	0.0948237	0.349661	0.895364	-0.545704	0.368194	0.193861	0.174334	0.260566	0.347533	-0.0869674
ABLIM1	0.352026	0.729872	-0.377846	-0.432116	0.0479753	-0.480091	0.366327	0.567701	-0.201375	0.85929	0.300397	0.558893	0.206635	-0.0240763	0.230711
DNMBP	-0.176273	0.474008	-0.650281	-0.170739	0.197269	-0.368009	-0.673077	0.831843	-1.50492	0.34134	0.475758	-0.134419	0.197357	0.335065	-0.137708
EXOSC7	0.796362	0.840205	-0.0438432	0.400176	0.459797	-0.0596217	0.806578	0.956022	-0.149444	0.664249	0.240124	0.424125	0.54214	0.0401922	0.501948
NPHS1	0.421515	0.619238	-0.197723	0.6815	0.359774	0.321726	0.32246	0.887436	-0.564976	0.863712	0.555432	0.30828	0.290728	0.202888	0.0878398
LRP6	-0.315817	-0.154654	-0.161164	0.67645	0.671014	0.00543671	0.566457	0.959225	-0.392768	0.676554	0.629076	0.047478	0.636609	0.635876	0.000733477
NOTCH4	0.671383	0.872236	-0.200853	0.189067	0.350916	-0.161849	0.804557	0.552097	0.25246	0.249267	0.127856	0.121412	0.490752	0.404085	0.0866669
CYFIP2	0.306777	0.890316	-0.58354	0.244266	0.311833	-0.0675675	0.433693	0.938968	-0.505275	0.774853	0.0547378	0.720115	-0.0790459	0.0269105	-0.105956
RGS16	-0.0343148	-0.285577	0.251262	-0.276653	0.393514	-0.670167	0.650394	0.950519	-0.300125	0.701264	0.215289	0.485975	0.367938	0.284633	0.083305
MAF	0.563604	0.802911	-0.239307	0.653468	0.672868	-0.0194001	0.154907	0.655997	-0.50109	0.854641	0.51973	0.33491	0.237533	0.264593	-0.0270597
LIN7B	0.112989	0.103065	0.0099234	0.614142	0.20723	0.406912	-0.239336	0.928313	-1.16765	0.177081	0.63868	-0.461599	0.479324	0.424626	0.0546985
ATF3	0.489125	0.707474	-0.218349	-0.136214	-0.107649	-0.0285654	0.510739	0.838674	-0.327934	0.882325	0.471131	0.411195	0.383118	0.101568	0.28155
SPIB	0.714133	0.87866	-0.164528	-0.0794725	0.549033	-0.628505	0.430283	0.266462	0.163822	0.861124	0.225133	0.635992	0.615777	0.144674	0.471103
DLGAP4	0.627292	0.831374	-0.204081	0.163071	0.365442	-0.202372	0.686141	0.764027	-0.0778854	0.685268	0.120855	0.564413	0.430521	0.563762	-0.133241
LGALS1	0.638856	0.805091	-0.166235	0.245292	0.364175	-0.118883	0.271368	0.803783	-0.532415	0.862114	0.548587	0.313527	0.323397	-0.278089	0.601486
OPRM1	0.203561	0.630552	-0.426991	0.587478	0.541069	0.0464089	0.632521	0.839936	-0.207415	0.798329	0.550045	0.248284	0.417375	0.418804	-0.00142891
SPRY2	0.436032	0.657972	-0.221941	0.71584	-0.204467	0.920307	0.225333	0.858977	-0.633644	0.640534	0.226519	0.414014	-0.390061	0.157441	-0.547501
INPPL1	0.15984	0.826795	-0.666955	0.422931	0.725435	-0.302504	0.764659	0.834463	-0.0698038	0.619686	0.229428	0.390258	0.446098	0.4304	0.0156982
F5	-0.126261	0.669097	-0.795358	0.511738	0.365015	0.146723	0.10117	0.801159	-0.699989	0.907375	0.453032	0.454343	0.145189	0.23052	-0.0853314
CDC16	0.799441	0.710267	0.0891747	-0.19251	0.155866	-0.348377	0.126122	0.930928	-0.804806	0.326039	0.566608	-0.240569	0.401994	-0.0057525	0.407746
TRAF3IP2	0.462389	0.77082	-0.308431	0.013466	0.634009	-0.620543	0.636981	0.765158	-0.128176	0.705569	0.499354	0.206214	0.414514	0.177263	0.237251
IKBKE	0.851741	0.724596	0.127146	-0.288585	0.345841	-0.634426	0.497595	0.484794	0.0128004	0.677102	0.577339	0.0997629	0.479406	-0.0540036	0.533409
UBE2D2	0.626665	0.919256	-0.292592	0.350708	0.581153	-0.230445	0.809508	0.90088	-0.0913715	0.932256	0.641531	0.290726	0.472541	0.13382	0.338721
RYR2	0.37186	0.745229	-0.373369	0.289585	0.487863	-0.198278	0.561122	0.928476	-0.367353	0.553558	0.0527795	0.500778	0.583567	0.433473	0.150094
BDKRB2	0.386212	0.806314	-0.420102	0.615196	0.607877	0.00731897	-0.396748	0.966563	-1.36331	0.701854	0.400917	0.300938	0.515877	0.535053	-0.019176
CAPN2	0.594966	0.781581	-0.186615	0.544815	-0.730963	1.27578	0.593474	0.853662	-0.260188	0.815037	0.379279	0.435759	0.393466	-0.325269	0.718735
ZMYM2	0.73238	0.0467986	0.685581	0.27716	0.19296	0.0842001	0.796071	0.957253	-0.161182	0.667126	0.505088	0.162037	0.331227	0.272207	0.0590198
UBE2D3	-0.0855264	0.73307	-0.818597	-0.462962	-0.283292	-0.17967	0.644128	0.838257	-0.194129	0.869726	0.525634	0.344092	-0.0640752	0.311376	-0.375451
PPIA	0.553684	0.761637	-0.207953	0.470064	-0.085135	0.555199	0.510942	0.894782	-0.383839	0.959721	0.673148	0.286573	0.352552	0.166121	0.186431
TAF15	0.637704	0.700458	-0.0627545	0.733159	0.262857	0.470301	0.73063	0.833379	-0.102749	0.725539	0.565969	0.159569	-0.0970251	-0.174551	0.0775257
PROC	0.455601	0.68709	-0.231489	0.496331	0.688544	-0.192212	0.571144	0.90883	-0.337687	0.921599	0.486437	0.435162	0.132468	0.0828781	0.0495902
FAF1	0.490129	0.789897	-0.299767	0.256774	0.483493	-0.226719	0.821628	0.823925	-0.00229718	0.828569	0.488225	0.340344	0.391397	0.290223	0.101174
RNPS1	0.871862	0.719807	0.152056	0.389673	0.341232	0.0484413	0.797146	0.817001	-0.019855	0.811773	0.446112	0.365661	-0.219024	0.151734	-0.370758
WDR33	0.291022	0.789769	-0.498747	0.331624	0.687862	-0.356239	0.600335	0.770407	-0.170072	0.683362	0.174535	0.508828	0.136733	0.243903	-0.107169
SNX1	0.548639	0.787698	-0.239058	0.534608	0.296706	0.237902	0.71993	0.793247	-0.0733166	0.714207	0.0654184	0.648788	0.520922	0.199686	0.321237
PDGFB	0.461897	0.513379	-0.0514825	0.588373	0.810952	-0.222579	0.718007	0.894045	-0.176038	0.771664	0.522503	0.249161	0.52993	0.525613	0.00431677
HAX1	0.595896	0.312922	0.282974	0.342396	0.208958	0.133438	0.495444	0.912164	-0.416721	0.791106	0.445481	0.345625	0.071315	0.27533	-0.204015
PTPRA	0.484913	0.606274	-0.121361	0.615256	0.31079	0.304466	0.717657	0.972266	-0.25461	0.863988	0.397017	0.466971	0.260609	0.179003	0.0816059
CRP	-0.299394	0.656045	-0.955439	0.882036	0.816795	0.0652411	0.484626	0.758353	-0.273727	0.847512	0.508752	0.33876	0.392374	0.454729	-0.0623545
PMF1	0.127715	0.769817	-0.642102	-0.195294	0.2367	-0.431994	0.555939	0.899056	-0.343117	0.754357	0.126655	0.627701	0.0987406	-0.164229	0.26297
SELPLG	0.211262	0.664918	-0.453656	0.599295	0.647276	-0.0479816	0.436907	0.820625	-0.383717	0.821122	0.522155	0.298967	0.439302	0.47597	-0.0366678
COL4A4	0.629476	0.750336	-0.12086	-0.177733	0.0491319	-0.226865	0.671866	0.692514	-0.0206479	0.715834	0.407794	0.30804	0.0700297	0.426883	-0.356854
RPS3A	0.793517	-0.271657	1.06517	0.273784	-0.731331	1.00512	0.458642	0.763292	-0.30465	0.769375	0.499737	0.269638	-0.0502258	0.0785182	-0.128744
TFG	0.710014	0.701705	0.0083088	0.660107	0.291254	0.368853	0.627459	0.812119	-0.18466	0.882269	0.359663	0.522606	0.415096	0.14546	0.269636
RAB3B	-0.282732	-0.429785	0.147053	0.514883	0.22472	0.290163	0.463945	0.920741	-0.456797	0.814915	0.514584	0.30033	0.417281	0.0107898	0.406491
CISH	-0.428026	0.0122169	-0.440242	0.48022	0.741237	-0.261017	0.572453	-0.0738953	0.646348	0.788199	-0.0200522	0.808251	0.553011	0.375487	0.177524
PSAP	0.534415	0.581754	-0.0473391	0.578731	0.69332	-0.11459	0.664727	0.899426	-0.2347	0.899061	0.516864	0.382197	0.453504	0.236119	0.217385
PELP1	-0.0695166	0.795069	-0.864585	0.42291	0.726707	-0.303797	0.308645	0.215723	0.0929216	0.907146	0.593409	0.313737	0.280629	-0.0239099	0.304539
SUB1	0.877527	0.463888	0.41364	0.609166	-0.495349	1.10451	0.488688	0.886502	-0.397814	0.883648	0.539841	0.343807	-0.132032	-0.00245222	-0.12958
TBPL1	-0.277513	0.606998	-0.884512	-0.284514	-0.0702327	-0.214281	0.704293	0.928239	-0.223947	0.795679	0.445941	0.349737	0.266658	0.313263	-0.0466043
MAP2K3	-0.180813	0.909032	-1.08985	-0.674238	0.530899	-1.20514	0.514694	0.754186	-0.239493	0.605091	0.0981329	0.506959	-0.271878	-0.196828	-0.0750497
PDZD3	0.530788	0.590857	-0.0600693	0.72888	0.647015	0.0818648	0.117443	0.89013	-0.772687	0.83762	0.415413	0.422207	0.335472	0.176513	0.158959
LAMA4	0.377484	0.585142	-0.207658	0.138335	-0.466228	0.604563	0.728411	0.922062	-0.193651	0.887759	0.531868	0.355891	0.427019	0.0207578	0.406262
NOTCH3	-0.282698	0.653229	-0.935927	0.576681	0.0585384	0.518142	0.754852	0.571498	0.183354	0.83179	0.299414	0.532376	0.480982	-0.0595696	0.540552
ZNF165	0.146909	-0.189383	0.336291	-0.36609	0.0242674	-0.390358	0.148288	0.834384	-0.686096	0.81223	0.112431	0.699799	-0.0156822	0.408112	-0.423795
DHX30	0.745805	0.889926	-0.144121	0.146442	0.419634	-0.273192	0.613925	0.875662	-0.261737	0.734282	0.0212654	0.713016	0.205478	0.14707	0.0584075
HMGB2	0.740065	0.179586	0.560478	0.212106	-0.470948	0.683054	0.160929	0.911943	-0.751014	0.88772	0.436658	0.451061	0.210875	0.180774	0.0301012
ARL15	0.363213	0.78358	-0.420367	0.325887	0.331034	-0.00514693	0.75205	0.901997	-0.149947	0.820574	0.527925	0.292649	0.404757	0.232466	0.172291
FLII	0.59907	0.827367	-0.228297	0.41922	0.513846	-0.0946258	0.303386	0.920915	-0.617529	0.909922	0.352075	0.557847	0.329593	0.0341543	0.295439
TRIB3	-0.119109	0.822923	-0.942031	0.0995992	0.388428	-0.288829	0.424983	0.957624	-0.532641	0.77315	0.550466	0.222684	0.00643055	0.256565	-0.250134
LASP1	0.430027	0.663201	-0.233174	0.447215	0.428459	0.0187558	0.401953	0.913494	-0.511542	0.831573	-0.232064	1.06364	0.442338	-0.0567509	0.499089
MYLK	-0.011742	0.742943	-0.754685	-0.480013	0.46339	-0.943403	0.4388	0.61914	-0.18034	0.746926	0.528932	0.217994	0.325809	-0.129465	0.455275
ZMYND11	0.0551615	0.168891	-0.11373	0.119862	0.0762655	0.043596	0.355835	0.97316	-0.617325	0.672113	0.391004	0.281109	0.22522	0.0267985	0.198421
NUMA1	0.494792	0.871342	-0.37655	-0.0626246	0.293896	-0.356521	0.252561	0.808748	-0.556187	0.618028	0.592944	0.0250839	0.334884	0.0945746	0.24031
SULT1E1	0.338676	0.627288	-0.288612	0.382892	0.31433	0.068562	0.0555026	0.891357	-0.835855	0.915975	0.327848	0.588127	0.363995	-0.0178881	0.381883
POLR2G	0.739218	0.750373	-0.0111541	0.682715	0.457281	0.225434	0.831155	0.966024	-0.134869	0.663181	0.0474641	0.615717	0.438129	0.168014	0.270115
ARHGAP17	0.462476	0.968378	-0.505902	0.183339	0.72802	-0.544681	0.630654	0.811115	-0.180461	0.556506	0.375701	0.180805	0.549947	-0.053568	0.603515
RIF1	0.0249372	-0.623381	0.648318	0.394806	-0.473289	0.868095	0.537927	0.897856	-0.359928	0.881351	0.417371	0.463981	0.52662	-0.073225	0.599845
HAND1	-0.171803	0.567737	-0.73954	0.522872	0.711596	-0.188724	0.406138	0.584752	-0.178614	0.602018	0.476975	0.125043	0.549428	0.547725	0.00170281
RGS7	0.420035	0.854143	-0.434108	0.286824	0.303375	-0.0165518	-0.190875	0.873696	-1.06457	0.739754	0.356199	0.383555	0.328723	0.179568	0.149155
GRM1	0.385041	0.563781	-0.17874	0.153909	0.275938	-0.122029	0.850172	0.807475	0.0426976	0.835057	0.487525	0.347532	0.499642	0.455403	0.0442399
PLCB1	0.422443	0.425312	-0.00286879	0.733134	0.747092	-0.0139582	-0.525499	0.91686	-1.44236	0.892168	0.561844	0.330324	0.508849	0.558878	-0.0500288
NOL3	0.764674	0.586826	0.177848	0.720679	0.619926	0.100752	0.464133	0.926788	-0.462655	0.829397	0.648401	0.180996	0.735996	0.467106	0.26889
TPM3	0.480877	0.674676	-0.193799	0.569008	0.640264	-0.0712557	0.701761	0.803982	-0.102221	0.921118	0.584195	0.336923	0.594198	0.211665	0.382533
UBE2E3	-0.472316	0.798483	-1.2708	-0.348502	0.316851	-0.665352	0.738103	0.496776	0.241327	0.69777	0.476838	0.220932	-0.092461	-0.0624392	-0.0300218
PAWR	0.799812	0.213526	0.586285	0.394422	0.597754	-0.203332	0.692174	0.965369	-0.273195	0.387377	0.436889	-0.0495113	0.0130542	0.189468	-0.176414
BMP7	0.250192	0.752634	-0.502442	0.640824	0.589538	0.0512855	0.815154	0.514504	0.30065	0.625873	0.400765	0.225108	0.629543	0.511592	0.11795
IL8	-0.354335	0.823683	-1.17802	-0.549505	0.832477	-1.38198	0.257704	-0.0926962	0.3504	0.546789	0.342084	0.204705	-0.127726	0.0989607	-0.226687
CCL2	0.559323	0.705782	-0.146459	0.795997	0.618675	0.177321	0.745119	0.729988	0.0151308	0.889244	0.518554	0.37069	0.568922	0.18694	0.381981
PNMA1	0.0440596	0.508048	-0.463988	0.541717	-0.103277	0.644994	0.702603	0.78207	-0.079467	0.863601	0.618921	0.244681	-0.154571	-0.031481	-0.12309
LIFR	0.199908	0.644974	-0.445066	0.673	0.429471	0.243529	0.278505	0.70845	-0.429944	0.572868	0.453055	0.119812	0.142052	0.0557564	0.0862959
EEA1	0.788531	-0.218648	1.00718	0.193418	-0.0250945	0.218513	0.600053	0.872039	-0.271986	0.79818	0.593605	0.204575	0.692283	0.0333565	0.658926
CD79B	0.770503	0.976667	-0.206164	0.372171	0.771284	-0.399113	0.775396	0.696266	0.0791304	0.486511	0.613032	-0.126521	0.432233	0.157288	0.274945
RABGGTB	0.453619	0.674478	-0.220859	0.39676	-0.27684	0.6736	0.608361	0.818452	-0.21009	0.837502	0.220088	0.617414	0.243284	0.303065	-0.0597806
FTL	0.164233	0.495116	-0.330883	0.74277	0.603008	0.139763	0.323621	0.903621	-0.58	0.808961	0.537264	0.271697	0.177009	0.121829	0.0551801
RING1	0.619764	0.780058	-0.160294	0.744913	0.353973	0.39094	0.791085	0.926343	-0.135258	0.660024	0.335723	0.324301	-0.169019	0.187042	-0.356061
E2F4	0.364163	0.632546	-0.268383	0.156517	0.327566	-0.171049	0.795468	0.871086	-0.0756186	0.809364	0.680934	0.12843	0.483971	0.447542	0.0364297
SELE	-0.0119107	0.828326	-0.840237	0.0719123	0.238404	-0.166492	0.0199905	0.845186	-0.825195	0.63399	0.0920472	0.541943	-0.19937	0.172452	-0.371822
POLR2D	0.607697	0.739841	-0.132144	-0.618184	0.064341	-0.682525	0.853176	0.986006	-0.13283	0.789761	0.329034	0.460727	0.307306	0.270595	0.0367108
PPFIA3	0.323036	0.47773	-0.154695	0.380063	0.44286	-0.0627969	0.323195	0.855518	-0.532322	0.690744	0.330755	0.359989	0.645644	0.521935	0.123708
EPHA3	0.453273	0.790211	-0.336938	0.733084	0.558988	0.174096	0.276027	0.938106	-0.662079	0.78975	0.447702	0.342047	0.521043	0.351272	0.169771
PPBP	-0.432786	0.504208	-0.936993	-0.321046	-0.261644	-0.059402	0.439911	0.953878	-0.513966	0.7995	0.467539	0.331961	0.104989	0.37146	-0.266471
NMT1	0.251454	0.935903	-0.684449	0.584333	0.511876	0.0724573	0.78343	0.853158	-0.0697279	0.856474	0.630645	0.225829	0.584136	0.166887	0.417249
SNRPD1	0.914842	0.724549	0.190293	0.498476	-0.354512	0.852988	0.692223	0.918388	-0.226165	0.68213	0.598255	0.0838755	0.0259972	0.129699	-0.103702
NR3C2	-0.234462	0.104945	-0.339406	-0.220118	-0.0137967	-0.206321	0.285671	0.216784	0.0688868	0.870239	0.0373174	0.832922	0.413431	0.122176	0.291255
ADAMTSL4	-0.155043	0.592934	-0.747977	0.685824	0.492734	0.19309	0.525667	0.835811	-0.310144	0.529215	0.607616	-0.0784009	0.318007	0.157844	0.160163
FLT4	-0.353893	-0.368968	0.0150743	0.668255	0.525896	0.142358	0.568532	0.898863	-0.330332	0.494581	0.418995	0.0755855	0.294901	0.104857	0.190044
KCNB1	0.379582	0.000994491	0.378588	-0.227939	-0.240508	0.0125692	0.810927	0.969509	-0.158582	0.754669	0.656992	0.0976765	0.512879	0.445148	0.0677304
SDC3	0.347049	0.529464	-0.182414	0.424571	-0.22439	0.648961	0.588884	0.863101	-0.274216	0.921038	0.718878	0.20216	0.423352	0.184426	0.238926
EPB41L1	0.111088	0.806966	-0.695878	0.221474	0.275381	-0.0539068	0.00132771	0.796246	-0.794918	0.881347	0.588906	0.292441	0.503994	0.329849	0.174145
CRYAB	0.028555	0.567602	-0.539047	0.365693	0.484632	-0.118939	0.888028	0.572689	0.315339	0.836646	0.0976636	0.738983	0.400383	0.392191	0.00819248
UBE2E1	0.527513	0.772437	-0.244924	-0.197881	0.367864	-0.565745	0.623498	0.959517	-0.33602	0.913926	0.286892	0.627034	-0.122099	-0.104051	-0.018048
GRIA4	0.752907	0.939364	-0.186457	0.803455	-0.186256	0.98971	0.161274	0.925467	-0.764193	0.906848	0.660895	0.245953	0.680939	0.218181	0.462758
TPD52L1	0.626459	0.508897	0.117561	0.665554	0.170629	0.494925	-0.578944	0.869879	-1.44882	0.840814	0.631407	0.209408	0.537933	-0.213425	0.751358
ADAM17	0.675846	0.682682	-0.00683625	0.510789	-0.372259	0.883049	0.552519	0.885791	-0.333272	0.825859	0.708722	0.117137	0.310827	-0.120715	0.431542
RNF2	0.651002	0.631429	0.0195738	0.450307	-0.0816793	0.531987	0.375093	0.825813	-0.45072	0.737339	0.420757	0.316582	0.327105	0.0977305	0.229374
GMEB1	0.367438	0.617637	-0.2502	0.634327	0.545921	0.0884057	0.725265	0.959968	-0.234703	0.916444	0.761354	0.15509	0.160108	0.312921	-0.152813
TEAD1	-0.0138746	-0.108177	0.0943021	0.689457	0.570054	0.119403	0.612914	0.854164	-0.24125	0.643584	0.378203	0.265381	0.286533	0.172577	0.113956
FUBP1	0.768488	0.800285	-0.0317978	0.180857	0.471489	-0.290632	0.539145	0.773801	-0.234656	0.930764	0.132837	0.797926	0.235948	0.260151	-0.0242031
TRRAP	0.766016	0.836843	-0.070827	0.29669	0.524035	-0.227344	0.692999	0.791517	-0.0985186	0.920896	0.574746	0.34615	0.518359	0.196839	0.32152
GBP2	0.793861	0.756627	0.0372342	0.0613375	0.406791	-0.345454	-0.0862397	0.897997	-0.984237	0.739641	0.184443	0.555198	0.270973	0.164325	0.106648
MEF2D	-0.245633	0.672648	-0.918281	-0.415083	0.41719	-0.832273	0.341937	0.863551	-0.521614	0.821897	0.695083	0.126813	-0.00539314	-0.143184	0.137791
GRM7	0.575095	0.839753	-0.264658	0.50957	0.42157	0.0879992	0.0822987	0.918575	-0.836276	0.883064	0.618579	0.264485	0.507989	-0.0937613	0.601751
IGF2R	0.557533	0.815174	-0.257641	0.548412	0.727587	-0.179174	0.396355	0.572051	-0.175697	0.733621	0.447802	0.285819	0.555586	0.371876	0.183711
ERN1	0.918596	0.894638	0.0239584	0.800513	0.324458	0.476055	0.210211	0.922464	-0.712253	0.440471	0.306605	0.133866	0.418358	-0.0130166	0.431374
TGFBR3	0.631313	0.939231	-0.307917	-0.657718	-0.00667855	-0.65104	-0.621604	0.893803	-1.51541	0.780977	0.226379	0.554598	0.323378	0.274551	0.0488272
BCL2A1	0.0942356	0.593009	-0.498773	0.689078	-0.401003	1.09008	0.589482	0.860755	-0.271272	0.606927	0.422948	0.183978	0.405093	-0.361451	0.766543
CEBPG	0.505123	0.673208	-0.168085	0.862365	0.128533	0.733832	0.468643	0.574084	-0.105441	0.744409	0.659359	0.0850498	0.209889	0.411633	-0.201744
EPAS1	-0.0852404	0.767948	-0.853188	0.48297	0.473537	0.00943311	0.704622	0.898754	-0.194132	0.708815	0.569826	0.138989	0.510632	0.190055	0.320577
MACF1	0.289045	0.771496	-0.482451	0.615753	0.296183	0.31957	0.507876	0.864	-0.356124	0.795064	0.704507	0.090557	0.399706	0.203901	0.195804
DCC	0.527452	0.85173	-0.324279	0.519791	0.44494	0.074851	0.39691	0.81515	-0.418239	0.775407	0.532153	0.243255	0.395571	0.179227	0.216344
IRF7	0.673966	0.944978	-0.271012	0.216511	-0.151388	0.367899	0.597768	0.792715	-0.194947	0.762598	0.489137	0.273461	0.187921	0.289331	-0.10141
HBEGF	0.619541	0.88548	-0.265939	0.629421	0.775628	-0.146207	0.542982	0.832481	-0.289499	0.687983	0.596669	0.0913149	0.331321	0.104219	0.227102
PLA2G4A	0.729298	0.121498	0.6078	0.660017	0.0726496	0.587367	0.798085	0.934538	-0.136453	0.774672	0.477266	0.297406	0.603681	0.441755	0.161926
ATXN3	0.23125	0.892975	-0.661725	0.619181	0.753235	-0.134055	0.446357	0.96634	-0.519983	0.425259	0.420223	0.0050366	0.307775	-0.000913272	0.308688
HMOX2	0.347568	0.550419	-0.202851	-0.21206	0.511509	-0.723568	0.190227	0.756119	-0.565892	0.838501	0.342697	0.495804	0.513686	0.308076	0.20561
ALK	0.395951	0.656273	-0.260322	0.484087	0.616916	-0.132829	0.534637	0.877524	-0.342887	0.931027	0.674758	0.256269	0.411958	0.469899	-0.0579412
ADAM12	0.451071	0.528367	-0.0772959	0.414324	0.470636	-0.0563125	0.754545	0.819258	-0.0647128	0.778574	0.282898	0.495677	0.379328	0.690824	-0.311496
GPHN	0.2811	0.881172	-0.600072	0.420244	0.648216	-0.227972	0.768118	0.866863	-0.0987451	0.884879	0.508883	0.375996	0.163278	0.182104	-0.0188265
GRAP	0.19845	0.987984	-0.789534	0.190904	0.63355	-0.442646	0.734876	0.564744	0.170132	0.906303	0.346294	0.560009	0.39153	0.0849388	0.306591
FXR1	0.621006	0.852288	-0.231282	0.244005	0.51691	-0.272905	0.386093	0.931139	-0.545046	0.897376	0.419473	0.477902	0.384408	0.334412	0.0499962
RRAS	0.526109	0.793949	-0.267839	0.612057	0.331867	0.28019	0.685986	0.887971	-0.201985	0.812369	0.376513	0.435857	0.216602	0.332155	-0.115554
DIABLO	0.602116	0.590389	0.011727	0.0814605	0.0313635	0.0500969	0.791164	0.887728	-0.0965637	0.733524	0.618761	0.114762	0.352875	0.228238	0.124637
CCDC106	0.347312	0.359188	-0.0118765	0.346644	0.392843	-0.0461991	-0.0544341	0.870641	-0.925076	0.868519	0.366816	0.501703	0.466096	0.190127	0.275969
STX7	0.260065	0.778735	-0.51867	0.341896	-0.458568	0.800465	0.484379	0.937737	-0.453358	0.711037	0.12356	0.587477	0.527454	0.200556	0.326899
FCGR2B	0.53513	0.963631	-0.428501	0.525964	0.0905713	0.435392	0.546284	-0.240112	0.786396	0.719204	0.403851	0.315354	0.578939	0.342324	0.236615
SMARCD1	0.540625	0.708766	-0.168141	0.209692	0.478478	-0.268787	0.602171	0.64998	-0.0478089	0.710167	0.302423	0.407744	0.232158	0.218424	0.0137339
LIN7A	0.0364881	0.62183	-0.585342	0.56865	0.574616	-0.00596631	-0.131715	0.561746	-0.693461	0.883453	0.773427	0.110026	-0.420816	0.0147001	-0.435516
STAT4	0.582962	0.885093	-0.302131	-0.31513	0.0781132	-0.393243	-0.35721	0.445876	-0.803086	0.781443	0.584449	0.196993	0.222245	0.341978	-0.119733
FBN1	-0.4348	0.63249	-1.06729	-0.486556	0.71347	-1.20003	0.619393	0.961911	-0.342519	0.600733	0.357099	0.243633	0.464138	0.386663	0.0774752
RBBP6	0.44125	0.559522	-0.118272	0.476129	0.139816	0.336314	0.690415	0.771227	-0.0808119	0.871373	0.645087	0.226286	0.088489	-0.216201	0.30469
CDK8	0.516845	-0.544876	1.06172	-0.526216	0.336387	-0.862603	0.112678	0.889296	-0.776618	0.719181	0.104842	0.614339	0.124587	0.272261	-0.147675
TANK	0.556389	0.633541	-0.0771517	0.440659	-0.803018	1.24368	0.273356	0.681754	-0.408398	0.803227	0.257351	0.545876	0.578641	0.32528	0.253362
ADRA1B	0.144411	0.73289	-0.588478	0.286076	0.263014	0.0230622	0.241936	0.888048	-0.646112	0.807754	0.548273	0.259481	0.460527	0.455997	0.00452958
ARHGEF12	-0.439097	0.936428	-1.37552	-0.436568	0.440275	-0.876844	0.662689	0.851726	-0.189037	0.785564	0.211617	0.573947	0.0691007	0.159083	-0.0899824
ICAM1	0.694988	0.794973	-0.0999854	0.781295	0.95485	-0.173555	0.678311	0.860361	-0.182051	0.760236	0.367967	0.392269	0.423203	0.43194	-0.00873646
CUL3	0.784644	0.734853	0.0497914	0.555658	-0.295205	0.850863	0.664885	0.927776	-0.26289	0.827054	0.575573	0.251482	0.407349	-0.132744	0.540093
PLCB3	0.224869	0.578984	-0.354115	-0.330118	-0.209636	-0.120482	0.600526	0.837496	-0.236969	0.69073	0.483432	0.207298	0.588335	-0.214696	0.803031
RTN3	0.264099	0.803867	-0.539768	0.715368	0.430795	0.284573	0.686436	0.980127	-0.293691	0.881325	0.499756	0.381569	0.598736	0.299311	0.299425
ABCF3	0.145522	0.902847	-0.757325	0.117398	0.583473	-0.466075	0.600036	0.973417	-0.373381	0.74595	0.397043	0.348906	0.351265	0.383417	-0.0321517
PIK3R3	0.541511	0.616111	-0.0746002	0.564325	0.444967	0.119359	0.201083	0.825305	-0.624222	0.758928	0.389344	0.369584	0.436345	0.493684	-0.0573394
ASF1B	0.162108	0.308775	-0.146667	0.65906	0.361863	0.297197	0.466712	0.838926	-0.372214	0.744084	0.437972	0.306112	0.422089	0.521105	-0.099016
SOCS7	0.316562	0.241101	0.0754611	0.326364	0.367292	-0.0409276	0.374814	0.723741	-0.348927	0.540507	0.552491	-0.0119835	0.0463641	0.399695	-0.353331
PNRC1	-0.402327	0.769493	-1.17182	0.428791	0.525176	-0.0963847	0.442711	0.764123	-0.321412	0.85854	0.509388	0.349152	0.0218338	-0.410306	0.432139
PTPRJ	0.383298	0.731209	-0.347911	0.278765	0.569283	-0.290518	0.34281	0.855335	-0.512525	0.745813	0.418008	0.327805	0.22381	0.409454	-0.185644
RAD1	0.62515	-0.116156	0.741306	0.205925	0.220655	-0.0147301	0.598343	0.946722	-0.348379	0.83543	0.291782	0.543648	0.536447	0.2207	0.315748
F2RL1	-0.159667	0.353046	-0.512712	0.0079248	0.383656	-0.375731	0.607487	0.260466	0.347021	0.521538	0.314745	0.206792	-0.088255	0.235788	-0.324043
RYBP	0.631727	0.852573	-0.220846	0.47449	0.140806	0.333684	0.576877	0.644711	-0.0678342	0.684848	0.233878	0.45097	0.28925	-0.0168639	0.306114
MX1	0.576096	0.541989	0.0341075	0.626958	0.0906585	0.5363	-0.0560039	-0.411507	0.355503	0.728671	0.426421	0.30225	0.219962	-0.14508	0.365042
SH3GLB1	0.373221	0.836205	-0.462984	0.444487	0.922769	-0.478282	0.545072	0.759045	-0.213973	0.860339	0.607511	0.252828	0.328574	-0.0229437	0.351518
FGF7	-0.0229387	0.472064	-0.495002	0.952972	0.632553	0.320419	0.81031	0.925495	-0.115185	0.856079	0.535377	0.320702	0.483548	0.6679	-0.184352
CDC73	0.466825	0.808725	-0.341899	0.373254	0.395367	-0.0221128	0.305849	0.879765	-0.573916	0.494741	0.157805	0.336935	0.263797	0.0886721	0.175124
LDLR	0.330177	0.580409	-0.250232	0.567377	0.742566	-0.175189	0.699789	0.774553	-0.0747648	0.887566	0.611233	0.276333	0.44288	0.298979	0.143901
MOAP1	0.531462	0.75841	-0.226948	0.301278	0.488974	-0.187696	0.779466	0.733578	0.0458875	0.853287	0.227533	0.625754	0.262707	-0.334956	0.597663
TOE1	0.252467	0.592106	-0.339639	0.230272	0.0541449	0.176127	0.719866	0.911189	-0.191323	0.891327	0.758866	0.13246	0.382558	0.102653	0.279905
GRB14	-0.0331611	0.728007	-0.761168	-0.058369	0.362	-0.420369	0.770681	0.942415	-0.171734	0.778785	0.560101	0.218684	0.355146	0.310236	0.0449099
TNNI3	0.424464	0.53479	-0.110326	0.707273	0.618036	0.0892371	-0.373659	0.834249	-1.20791	0.876106	0.648622	0.227484	0.256509	-0.0997991	0.356309
PKD2	0.529163	0.613657	-0.0844943	-0.243448	-0.540528	0.29708	0.559249	0.814004	-0.254755	0.440229	0.318896	0.121333	0.359517	0.0176797	0.341838
FHOD1	0.718287	0.722878	-0.00459133	0.336196	0.482457	-0.146261	0.681732	0.755839	-0.0741064	0.808508	0.294297	0.514211	0.482201	-0.158714	0.640915
AMOTL2	0.0782261	0.76671	-0.688484	0.498337	0.644816	-0.146479	0.383309	0.784642	-0.401333	0.799927	0.490679	0.309248	0.610008	0.313556	0.296452
TES	0.522046	0.918005	-0.395959	0.289857	0.6483	-0.358443	0.628064	0.830245	-0.202181	0.871402	0.559176	0.312226	0.540194	-0.0803749	0.620569
EIF2B1	0.282773	0.519021	-0.236248	0.49792	0.459935	0.0379852	0.634461	0.958994	-0.324533	0.839858	0.542579	0.297279	0.410264	0.380729	0.0295357
IL1R1	-0.122798	0.770843	-0.893641	0.686838	0.462506	0.224332	0.694249	0.874424	-0.180175	0.291155	0.292032	-0.000877056	-0.157456	0.161782	-0.319238
CNTN1	0.380007	0.930143	-0.550135	0.718075	0.687574	0.0305005	0.708495	0.967534	-0.259038	0.416906	0.706973	-0.290067	0.558061	0.488547	0.0695138
FEN1	0.719851	0.54433	0.175521	0.297931	0.320306	-0.0223745	0.662476	0.937624	-0.275148	0.565742	0.644339	-0.0785969	0.244142	0.0188007	0.225341
ANK3	0.337173	-0.191207	0.528381	-0.395854	0.0629713	-0.458825	0.313001	0.955435	-0.642435	0.801471	0.152157	0.649315	0.422129	0.531857	-0.109728
RAB25	-0.397238	0.631412	-1.02865	-0.440446	-0.0901181	-0.350328	0.784265	0.848148	-0.0638834	0.459589	0.394163	0.0654259	0.601082	0.156588	0.444493
CABIN1	0.569043	0.867181	-0.298137	0.0505183	0.32895	-0.278431	-0.510805	0.895176	-1.40598	0.529882	0.577613	-0.0477309	-0.117651	0.183892	-0.301543
CHMP4A	0.753561	0.951648	-0.198088	0.738135	0.665557	0.0725786	0.758307	0.902625	-0.144318	0.616136	0.588071	0.0280654	0.516716	0.0499203	0.466795
LAMA5	-0.251288	0.52562	-0.776907	0.794724	0.51474	0.279984	0.253746	0.808711	-0.554965	0.914173	0.607048	0.307125	0.384751	0.245206	0.139544
SCMH1	0.418826	0.466812	-0.0479862	0.543888	0.386634	0.157254	0.534539	0.686544	-0.152005	0.817221	0.465994	0.351227	0.0707612	-0.0362057	0.106967
TOP2B	0.699176	0.681705	0.0174712	0.767626	0.419471	0.348155	0.641158	0.887859	-0.246701	0.762973	0.59789	0.165083	0.302205	0.455736	-0.153531
GABRR1	0.225238	0.814927	-0.589689	0.412209	0.729879	-0.31767	0.317189	0.943104	-0.625915	0.685216	0.193934	0.491283	0.729791	0.653557	0.076234
MKNK1	0.632262	0.841811	-0.209549	0.610489	-0.156442	0.766931	0.945452	0.815038	0.130414	0.489858	0.41447	0.0753882	0.453083	0.408023	0.0450603
MRE11A	0.83184	0.513291	0.318548	0.375171	0.296327	0.0788435	0.520964	0.770417	-0.249453	0.00437715	-0.25508	0.259457	0.485266	0.303131	0.182136
H2AFX	0.914679	0.770367	0.144312	0.65681	0.282059	0.374751	0.433417	0.859143	-0.425726	0.833062	0.532094	0.300968	0.361502	0.506529	-0.145027
STXBP3	0.616121	0.0330147	0.583106	0.399963	-0.168456	0.568418	0.223529	0.754023	-0.530494	0.236002	0.0840907	0.151911	0.253921	-0.222308	0.47623
SDC4	0.51767	0.955916	-0.438246	0.561937	0.64298	-0.0810431	0.65401	0.838166	-0.184156	0.805963	0.143467	0.662496	0.323028	0.13755	0.185478
CD47	0.379616	0.514118	-0.134502	0.369687	-0.391026	0.760712	0.72209	0.737967	-0.0158765	0.752935	0.304806	0.448129	0.259098	-0.105318	0.364416
IRF2	0.762952	0.822021	-0.0590698	0.10667	0.0429888	0.0636809	0.564582	0.65503	-0.0904486	0.240027	0.73589	-0.495863	0.25785	0.267451	-0.00960097
ELAVL1	0.720909	0.818462	-0.0975533	0.457631	0.596734	-0.139103	0.700816	0.893209	-0.192394	0.846905	0.27259	0.574315	0.507004	0.234503	0.272501
HOOK1	0.643309	0.425209	0.218099	-0.129195	0.24009	-0.369284	0.300898	0.960207	-0.659308	0.709613	0.544468	0.165144	0.322108	0.574565	-0.252457
NEUROD1	-0.00973818	0.85096	-0.860698	0.656898	0.643655	0.0132431	0.474726	0.892637	-0.417912	0.804387	0.298519	0.505867	0.491638	0.15742	0.334218
CLDN1	0.236318	0.864781	-0.628463	0.568367	0.914487	-0.34612	0.373098	0.863717	-0.490619	0.701287	0.107804	0.593483	0.466837	0.587704	-0.120867
MBD3	0.428942	0.928636	-0.499694	0.382727	0.469801	-0.0870748	0.5044	0.416656	0.0877445	0.881977	0.646853	0.235124	0.630632	0.00712062	0.623511
E2F2	0.0581413	0.679512	-0.621371	-0.351338	0.661076	-1.01241	0.771103	0.875124	-0.104021	0.414516	-0.0112073	0.425723	0.399677	0.0796381	0.320039
PRKRA	0.652762	0.750751	-0.097989	-0.150315	-0.165467	0.0151512	0.714511	0.817914	-0.103402	0.847704	0.391435	0.456269	0.252594	0.224065	0.028529
CBFA2T2	0.624372	0.744161	-0.119789	0.296662	-0.227745	0.524407	0.388915	0.921081	-0.532166	0.857647	0.443111	0.414536	0.58188	0.327709	0.254171
PPFIA2	0.0132468	-0.454177	0.467424	0.583174	0.440933	0.14224	0.183289	0.907747	-0.724458	0.602374	0.199479	0.402895	0.657218	0.467854	0.189363
DNAJB1	0.0296863	0.806883	-0.777197	0.290443	0.513095	-0.222652	0.745758	0.880439	-0.134681	0.73947	0.12925	0.61022	0.155475	0.0398413	0.115634
GAK	0.304319	0.779787	-0.475468	0.422118	0.612067	-0.189949	0.60134	0.865785	-0.264445	0.830231	0.501674	0.328557	0.3726	0.417278	-0.0446778
STC2	0.769719	0.773405	-0.00368603	0.326613	-0.261273	0.587885	0.627965	0.845134	-0.217169	0.682668	-0.149533	0.8322	0.292835	0.329904	-0.037069
TOP3B	0.6284	0.790615	-0.162216	0.693606	0.624955	0.0686515	0.722285	0.915848	-0.193562	0.82257	0.468373	0.354197	0.191512	0.165812	0.0257004
CAV3	0.232773	0.878605	-0.645832	0.559656	0.826274	-0.266618	0.660747	0.885696	-0.224948	0.865494	0.139898	0.725597	0.496615	0.498562	-0.00194668
EPB41L3	0.209851	0.704493	-0.494642	0.381562	-0.0502598	0.431822	0.782249	0.872543	-0.0902942	0.435072	0.230968	0.204104	0.447071	0.305337	0.141735
STX11	0.0104444	0.527162	-0.516718	0.843081	0.469157	0.373924	0.527038	0.91531	-0.388272	0.906654	0.693979	0.212674	0.505469	0.348125	0.157344
FLT3	0.856177	-0.155934	1.01211	0.691645	0.427019	0.264626	0.548197	0.660124	-0.111927	0.747143	0.493815	0.253328	0.214204	0.422252	-0.208049
CEP55	0.793365	-0.380677	1.17404	0.689984	-0.597593	1.28758	0.603233	0.921953	-0.31872	0.829707	0.233278	0.596429	0.450809	0.311259	0.13955
SPTA1	-0.380113	0.563497	-0.94361	-0.493623	0.46546	-0.959083	0.522896	0.917902	-0.395005	0.771208	0.191709	0.579499	0.228675	0.361027	-0.132353
TBXA2R	-0.283122	0.816429	-1.09955	0.164232	0.452672	-0.28844	0.5388	0.947731	-0.40893	0.753238	0.638472	0.114765	0.289268	0.0672474	0.22202
BLOC1S1	0.540828	0.854506	-0.313678	0.534546	0.213169	0.321378	0.520423	0.788531	-0.268108	0.603611	0.498343	0.105268	0.117518	-0.0260256	0.143543
RUVBL2	0.829777	0.873796	-0.0440189	0.290622	0.501538	-0.210917	0.597314	0.922388	-0.325074	0.855731	0.50649	0.349242	0.0418404	0.0905355	-0.0486951
E2F6	0.54484	0.627788	-0.082948	0.148343	-0.220539	0.368882	0.392166	0.926262	-0.534096	0.265786	0.19408	0.0717058	0.211935	0.367282	-0.155347
MAD2L1BP	0.717057	0.498306	0.218751	0.47616	0.0324903	0.44367	0.375625	0.834624	-0.459	0.882604	0.48394	0.398663	-0.0998795	0.0863336	-0.186213
CIITA	0.849042	0.853563	-0.00452131	0.109463	0.275071	-0.165608	0.670175	0.599722	0.0704528	0.795421	0.464008	0.331412	0.541113	0.142632	0.398481
CDX2	0.443393	0.788021	-0.344627	0.382499	-0.39483	0.777329	0.325864	0.955307	-0.629442	0.259349	-0.00180063	0.261149	0.388631	0.107259	0.281371
SELL	0.310362	0.343755	-0.0333936	0.657685	-0.625489	1.28317	0.184842	0.842061	-0.657218	0.620826	0.588516	0.0323101	0.0759358	-0.113905	0.189841
SPG21	0.859232	0.920742	-0.0615097	0.343508	0.474885	-0.131377	0.7716	0.815734	-0.0441333	0.832436	0.494261	0.338175	0.560272	-0.16299	0.723262
FKBP4	0.776802	0.296043	0.480759	0.305582	0.254699	0.050883	0.681996	0.834701	-0.152705	0.777866	0.505235	0.272631	-0.0133383	0.283662	-0.297
ACTL6A	0.698804	0.808664	-0.10986	0.445747	0.0239132	0.421834	0.756238	0.906511	-0.150273	0.82765	0.324851	0.502798	0.243115	0.10436	0.138755
EPHB1	0.134135	0.904653	-0.770518	0.424449	0.389945	0.0345034	0.588963	0.930796	-0.341833	0.825466	0.581609	0.243857	0.371259	0.492263	-0.121004
PSMA7	0.842875	0.727469	0.115406	0.993311	0.00832857	0.984982	0.679623	0.950912	-0.271289	0.866078	0.57647	0.289608	0.597408	0.595593	0.00181448
YTHDC1	0.644802	0.403955	0.240847	0.311826	-0.0210501	0.332876	0.430636	0.943431	-0.512795	0.879925	0.517633	0.362292	0.476503	-0.130784	0.607287
S100A10	0.519055	0.854977	-0.335922	0.595338	0.858783	-0.263445	0.456429	0.894499	-0.43807	0.812542	0.616948	0.195594	0.480598	-0.0862166	0.566814
APLP2	0.39773	0.966894	-0.569164	0.63303	0.723873	-0.0908428	0.667419	0.814175	-0.146756	0.933428	0.466042	0.467386	0.426001	-0.134446	0.560446
CR2	0.764842	0.896266	-0.131424	0.597072	0.68558	-0.0885082	0.603673	0.418726	0.184947	0.569595	0.625554	-0.0559594	0.364615	0.234043	0.130571
SNCAIP	0.148069	0.77125	-0.623181	0.211919	0.336808	-0.124889	0.668937	0.922325	-0.253388	0.750082	0.382101	0.367981	0.402533	0.0636263	0.338907
CENPJ	0.558822	0.220168	0.338654	-0.072536	-0.430087	0.357551	-0.0832989	0.918274	-1.00157	0.963153	0.56666	0.396493	0.547053	-0.0312302	0.578284
LHCGR	0.473303	0.913879	-0.440577	0.665132	0.766683	-0.101551	0.64139	0.860059	-0.218669	0.684133	-0.0274624	0.711596	0.340983	0.370073	-0.0290901
SH3GL1	0.0512405	0.9637	-0.91246	0.536306	0.59023	-0.0539247	0.529891	0.945312	-0.415421	0.375866	0.430813	-0.0549469	0.227819	0.447428	-0.21961
CRYAA	-0.149872	0.41505	-0.564922	0.363809	0.587132	-0.223323	0.764718	0.926325	-0.161606	0.826936	0.554293	0.272643	0.489773	0.527547	-0.0377732
CELSR3	-0.208342	-0.0597403	-0.148602	0.414086	0.725229	-0.311142	0.066305	0.746318	-0.680013	0.796761	0.574696	0.222066	0.619913	0.304322	0.315592
PTPRE	0.039008	0.59945	-0.560442	0.679121	0.413125	0.265996	0.416001	0.889904	-0.473903	0.843376	0.697727	0.14565	0.456616	-0.13657	0.593187
ITGA2	0.620787	0.525994	0.0947932	0.466534	0.512549	-0.0460143	0.647862	0.843114	-0.195252	0.809121	0.504202	0.304919	0.178652	0.314053	-0.135401
ZNF638	0.37904	0.394414	-0.0153732	0.328654	0.162246	0.166408	0.568336	0.773635	-0.205299	0.830041	0.563269	0.266772	0.47531	-0.146183	0.621493
VCAM1	-0.0368301	0.563863	-0.600693	0.503242	0.732194	-0.228953	0.571391	0.721044	-0.149654	0.858257	0.72549	0.132767	0.405268	0.36563	0.0396375
U2AF1	0.775637	0.738869	0.0367678	0.253518	0.233187	0.0203312	0.42116	0.711945	-0.290785	0.783927	0.722829	0.061098	0.133615	0.0975768	0.0360384
TH	-0.646574	-0.430294	-0.21628	0.160951	0.508847	-0.347895	0.651185	0.874295	-0.22311	0.820953	0.372571	0.448382	0.185509	0.0353884	0.15012
STX6	0.504911	0.639369	-0.134458	0.325519	0.154748	0.170772	0.828304	0.930299	-0.101995	0.361878	0.324273	0.0376053	0.615802	0.427534	0.188268
STK4	0.627419	0.763651	-0.136232	0.760536	0.470554	0.289981	0.527479	0.924021	-0.396542	0.850559	0.238641	0.611919	0.371818	0.288459	0.0833589
TNIP2	0.646532	0.984854	-0.338321	0.441396	0.72724	-0.285844	0.664542	0.831771	-0.167228	0.759637	0.580554	0.179084	0.358233	0.326982	0.0312511
FCGR2A	0.175767	0.887888	-0.71212	0.109689	0.211567	-0.101878	0.376704	0.821489	-0.444786	0.808772	0.742683	0.0660887	0.559468	0.255419	0.304049
HEYL	0.215077	0.709687	-0.494609	0.763791	0.631823	0.131968	0.437395	0.814786	-0.377391	0.799874	0.192423	0.607451	0.360805	0.311043	0.0497616
MYF5	-0.0112008	0.737897	-0.749098	0.223171	-0.396297	0.619468	0.59146	0.964493	-0.373033	0.877604	0.551244	0.326361	0.285332	0.0711945	0.214138
ANXA5	0.700211	0.783011	-0.0828004	0.400788	0.635356	-0.234567	0.806554	0.927011	-0.120457	0.768994	0.545459	0.223535	0.315045	0.184917	0.130128
FLNB	0.209073	0.829697	-0.620623	0.300085	0.549437	-0.249352	0.689376	0.547609	0.141767	0.50114	0.532281	-0.0311404	0.346663	0.386286	-0.0396228
SHANK2	0.130381	0.703883	-0.573502	0.417826	0.0057129	0.412113	-0.0470852	0.851737	-0.898822	0.755126	0.297533	0.457593	0.728383	0.636695	0.0916881
VWF	0.388254	0.691534	-0.30328	0.407782	0.844683	-0.436901	0.659589	0.866687	-0.207098	0.932183	0.577505	0.354678	0.301541	0.168129	0.133412
MSH2	0.794348	0.548498	0.24585	0.260832	-0.139479	0.40031	0.589865	0.798683	-0.208818	0.680847	0.434579	0.246268	0.391193	-0.0315961	0.422789
ETV6	0.776593	0.882601	-0.106008	0.608239	0.299586	0.308653	0.825609	0.921009	-0.0954005	0.892589	0.225125	0.667464	0.17621	0.073325	0.102885
TCEB2	-0.560081	0.704633	-1.26471	-0.388402	0.298951	-0.687353	0.665971	0.631474	0.0344969	0.808389	0.537344	0.271046	0.184576	-0.43787	0.622446
PAK4	-0.123147	-0.033517	-0.0896297	0.47304	0.396154	0.0768859	0.807181	0.911072	-0.103891	0.945799	0.342774	0.603026	0.357237	0.317303	0.0399334
CRX	0.336031	0.596653	-0.260621	0.10844	0.295293	-0.186853	0.355075	0.651099	-0.296025	0.88205	0.430393	0.451657	0.658191	-0.0618235	0.720014
POLR2H	0.807378	0.655224	0.152154	0.212275	-0.14631	0.358585	0.819155	0.938775	-0.11962	0.704871	0.391152	0.313719	0.311343	0.235238	0.0761049
CRY1	0.480414	-0.487992	0.968407	-0.48287	0.109921	-0.59279	0.353589	0.931421	-0.577831	0.584087	0.410279	0.173808	0.219464	-0.132974	0.352437
ALDOA	0.0517115	0.629918	-0.578207	0.555916	0.371108	0.184808	0.507719	0.901304	-0.393585	0.719323	0.191223	0.5281	0.276582	0.386927	-0.110344
IL1A	0.573299	0.618191	-0.0448924	0.366789	0.536104	-0.169315	0.358213	0.94691	-0.588696	0.846225	0.589686	0.256539	0.1818	0.401997	-0.220196
ITSN2	0.343635	0.642525	-0.29889	0.533856	0.0661483	0.467708	-0.187204	0.740265	-0.927469	0.910238	0.526275	0.383963	0.792107	-0.218193	1.0103
CD59	-0.0972337	0.333196	-0.43043	0.0844825	-0.209948	0.29443	0.315402	0.879539	-0.564137	0.747835	0.36968	0.378155	-0.295451	0.0325319	-0.327983
DRD1	0.124854	0.673447	-0.548593	0.384052	0.781942	-0.39789	-0.831672	0.812356	-1.64403	0.483516	0.490772	-0.00725619	0.151867	0.560278	-0.408411
RPH3A	0.379647	0.622814	-0.243167	-0.0704952	0.518242	-0.588737	0.441978	0.510394	-0.068416	0.490829	0.00658184	0.484247	0.364573	-0.145101	0.509674
RPH3AL	-0.436999	0.855129	-1.29213	0.86848	0.631718	0.236763	0.537058	0.850243	-0.313185	0.699094	0.590414	0.10868	0.424622	0.511359	-0.0867368
ATP6V1E1	0.634876	0.868095	-0.233219	0.729774	0.113701	0.616072	0.807632	0.932763	-0.125131	0.535432	0.508362	0.0270705	0.438681	0.484188	-0.0455071
TRAT1	0.741051	0.273375	0.467676	0.458914	-0.141685	0.6006	0.803897	0.783516	0.0203815	0.438107	0.713752	-0.275645	0.452289	0.403006	0.0492836
LIMS1	0.441263	0.609453	-0.16819	0.541918	0.164712	0.377206	0.742912	0.830876	-0.0879643	0.732093	0.641795	0.0902976	0.419167	0.148636	0.27053
TPM1	-0.457383	0.646625	-1.10401	-0.310479	0.680747	-0.991226	0.816885	0.67901	0.137875	0.621158	0.456292	0.164866	0.190631	0.0381488	0.152482
CIC	0.544441	0.683682	-0.139241	0.269069	0.153896	0.115173	0.427231	0.895494	-0.468263	0.814265	0.502124	0.312141	0.344238	-0.0154905	0.359729
NACA	0.448031	0.713046	-0.265015	-0.106551	0.26944	-0.375991	0.46114	0.579468	-0.118328	0.959857	0.506518	0.453339	-0.163014	0.137898	-0.300912
PACS1	0.432459	0.835919	-0.40346	0.375799	0.31981	0.0559886	0.58115	0.796686	-0.215536	0.292689	0.500756	-0.208067	0.261688	-0.0910741	0.352762
HHEX	0.378335	0.743863	-0.365528	0.751267	-0.575966	1.32723	0.0796782	0.728216	-0.648538	0.919005	0.447295	0.47171	-0.189387	-0.0455961	-0.143791
GSTM4	-0.628189	0.914721	-1.54291	0.649294	0.408625	0.240669	0.427665	0.754093	-0.326428	0.886845	0.363775	0.52307	0.670462	0.54822	0.122242
SF3B1	0.432901	-0.0230011	0.455903	0.430286	-0.248486	0.678772	0.310612	0.882337	-0.571725	0.898596	0.140517	0.758079	0.352377	0.0370675	0.315309
EIF5	0.967501	0.707717	0.259785	0.155746	-0.249562	0.405308	0.742825	0.79389	-0.0510648	0.844534	0.603227	0.241307	0.0541784	0.328079	-0.2739
FZR1	-0.613694	0.422022	-1.03572	-0.426184	0.120313	-0.546496	0.632957	0.950381	-0.317425	0.769308	0.101294	0.668014	0.76316	0.331317	0.431843
SLC2A1	-0.777428	0.538473	-1.3159	-0.837431	0.647485	-1.48492	0.766799	0.897526	-0.130727	0.791704	0.52842	0.263284	0.0177703	-0.562632	0.580403
NPY	0.297188	0.75828	-0.461093	0.883018	0.949716	-0.0666981	0.336382	0.832578	-0.496196	0.919066	0.55016	0.368906	0.761441	0.844317	-0.0828756
ACP5	-0.455223	0.584519	-1.03974	-0.343639	0.0629183	-0.406558	0.563239	0.548426	0.0148135	0.900139	0.143108	0.757032	-0.128348	0.104259	-0.232607
RASGRF1	-0.301817	-0.167994	-0.133823	0.748349	0.684785	0.0635641	0.68289	0.92996	-0.24707	0.534547	0.496789	0.0377576	0.622473	0.248075	0.374398
FTH1	-0.30747	0.91079	-1.21826	0.641759	0.502322	0.139436	0.446789	0.847396	-0.400607	0.330187	0.225144	0.105043	0.417003	0.00743831	0.409564
PMCH	0.359949	0.892689	-0.532739	0.354895	0.595798	-0.240904	-0.509399	0.893728	-1.40313	0.878245	0.525828	0.352417	0.479385	0.510551	-0.0311658
NFE2	-0.787555	0.796483	-1.58404	0.616878	0.426641	0.190236	0.491954	0.597508	-0.105554	0.570973	0.00736972	0.563603	0.333638	0.120699	0.212939
HIRA	-0.0194859	0.742277	-0.761763	0.44065	-0.18473	0.625381	0.687307	0.876501	-0.189194	0.893189	0.643723	0.249466	0.320683	-0.0385681	0.359251
PROX1	0.151808	0.699865	-0.548057	0.467842	0.404535	0.0633076	0.536895	0.811043	-0.274148	0.901124	-0.0250078	0.926132	0.607045	0.323489	0.283556
PAX3	0.172495	0.897106	-0.724611	0.785432	0.475019	0.310413	0.889055	0.955631	-0.066576	0.912288	0.673624	0.238665	0.39495	0.309768	0.0851821
MIF	0.75668	0.542243	0.214436	0.714308	0.655689	0.0586191	0.856839	0.923867	-0.0670281	0.890843	0.669925	0.220918	0.0599915	0.297386	-0.237395
RUNX3	0.816429	0.639348	0.17708	-0.149747	0.588028	-0.737775	-0.029456	0.858421	-0.887877	0.82173	0.425234	0.396496	-0.450903	0.111666	-0.562569
UBE2N	0.0330478	0.380613	-0.347566	-0.20807	-0.514478	0.306408	0.639229	0.864743	-0.225514	0.86113	0.611981	0.249149	0.381678	0.397963	-0.0162846
BSG	-0.336509	0.56028	-0.896789	-0.3831	0.704611	-1.08771	0.00428566	0.87862	-0.874334	0.895136	0.466988	0.428148	0.292307	0.542762	-0.250455
PRKAA2	-0.492137	0.7787	-1.27084	0.406494	0.598526	-0.192032	0.59811	0.806114	-0.208003	0.748147	0.416493	0.331653	0.516772	0.581194	-0.0644224
IKZF4	0.655441	-0.134008	0.789449	0.250142	0.208883	0.0412597	0.746424	0.879829	-0.133405	0.771206	0.414464	0.356741	0.368655	0.267932	0.100723
ARL3	0.834145	0.432077	0.402069	0.673306	0.427837	0.24547	0.624216	0.726647	-0.102431	0.589217	0.769093	-0.179876	0.61677	-0.0472895	0.664059
MRAS	0.280265	0.751894	-0.471629	0.506679	0.538292	-0.0316132	0.514334	0.82508	-0.310746	0.800508	0.645457	0.155052	0.528013	0.377558	0.150455
CAMK1	0.244895	0.764409	-0.519514	0.47567	0.897168	-0.421499	0.82985	0.967993	-0.138143	0.816979	0.611074	0.205905	0.598544	0.0598466	0.538698
CD48	0.919676	0.727475	0.192201	0.013927	-0.19003	0.203957	0.674103	0.821495	-0.147391	0.858153	0.624399	0.233754	0.494765	0.345108	0.149657
IFNGR1	0.961801	0.821403	0.140398	0.588833	-0.0456026	0.634436	0.710901	0.931093	-0.220192	0.816687	0.596032	0.220655	0.721925	0.486669	0.235256
NFIC	0.339613	0.696362	-0.356749	0.687926	0.575842	0.112084	0.751511	0.951499	-0.199988	0.668381	0.375341	0.293039	0.527771	0.249618	0.278154
SIN3B	0.293273	0.789396	-0.496122	0.494409	0.5474	-0.0529901	0.790208	0.778924	0.0112836	0.606906	0.039108	0.567798	0.579805	0.0822627	0.497542
SERPING1	-0.0698333	0.291198	-0.361031	0.170852	0.116372	0.0544807	0.154885	0.856892	-0.702007	0.803498	0.492981	0.310517	-0.385133	-0.0282567	-0.356876
PF4	0.0155603	0.911973	-0.896413	-0.0448532	0.639175	-0.684029	0.438868	0.738092	-0.299224	0.889205	0.53573	0.353475	-0.0728747	-0.105685	0.0328104
COPA	0.848887	0.835641	0.0132462	0.737473	0.585382	0.152091	0.637961	0.917306	-0.279344	0.554896	0.439496	0.1154	0.622812	0.169677	0.453135
RGS4	-0.279797	-0.444512	0.164715	0.743795	0.461067	0.282728	0.252794	0.952123	-0.699329	0.866865	0.541897	0.324969	0.507298	0.325161	0.182137
NOC4L	0.405363	0.789279	-0.383916	0.715928	0.228338	0.48759	0.596739	0.835417	-0.238678	0.876746	0.416334	0.460412	0.445157	-0.129584	0.574741
KIFAP3	0.721519	0.639312	0.0822076	-0.229047	-0.131341	-0.0977067	0.615964	0.945997	-0.330033	0.861553	0.598179	0.263374	0.737514	0.49536	0.242154
DIAPH1	0.680003	0.774671	-0.094668	0.478499	0.258843	0.219656	0.659707	0.899219	-0.239512	0.734907	0.40237	0.332538	0.34417	0.342405	0.00176517
AP1M2	-0.154707	0.604513	-0.759221	0.338215	0.684918	-0.346703	-0.185562	0.845942	-1.0315	0.742162	0.520302	0.22186	0.343959	0.416127	-0.0721676
SELP	-0.149187	0.989355	-1.13854	-0.140096	0.490845	-0.630941	0.74405	0.928693	-0.184643	0.604142	0.24905	0.355092	0.10179	0.269147	-0.167356
PIP5K1A	0.434688	0.859431	-0.424743	0.851831	0.488927	0.362904	0.730361	0.962283	-0.231921	0.706796	0.700462	0.00633357	0.491077	0.330003	0.161074
UBE2L6	0.436927	0.884402	-0.447475	-0.459574	0.655146	-1.11472	0.784661	0.921733	-0.137072	0.801123	0.603556	0.197567	0.181282	0.175514	0.00576813
PRDX1	0.972841	0.705373	0.267468	0.123281	0.252416	-0.129135	0.896682	0.834276	0.0624063	0.664182	0.239651	0.424531	0.258629	0.180053	0.0785762
NKX2-5	-0.241474	-0.278231	0.0367578	0.496099	0.714229	-0.21813	0.365903	0.944403	-0.5785	0.951274	0.62024	0.331034	0.375778	0.284028	0.0917502
KIAA1279	0.550794	0.210788	0.340006	0.319709	0.115847	0.203861	0.799699	0.928749	-0.12905	0.634245	0.461973	0.172272	0.672482	0.174528	0.497954
POMC	0.403246	0.436704	-0.0334584	-0.77609	-0.442423	-0.333667	0.237688	-0.201008	0.438696	0.767579	0.232911	0.534668	0.619324	0.375354	0.243971
FXYD6	0.781912	0.698794	0.0831178	0.628789	0.280578	0.348211	0.538453	0.906282	-0.367829	0.917281	0.542425	0.374857	0.570838	-0.0836777	0.654516
IGFBP7	0.0468239	0.412684	-0.36586	0.246499	-0.0510647	0.297563	0.415773	0.662571	-0.246798	0.779635	0.504802	0.274833	-0.377851	-0.29653	-0.0813213
ZNF446	0.651965	0.494374	0.157591	0.0204986	0.073864	-0.0533653	-0.314191	0.912317	-1.22651	0.554993	0.26197	0.293024	0.719413	0.409507	0.309905
CCND2	0.891329	0.440561	0.450767	-0.457405	0.1584	-0.615805	0.228171	0.899	-0.670829	0.822159	0.195215	0.626945	-0.073442	-0.019204	-0.054238
PTPRM	0.325961	-0.443553	0.769513	0.0581203	0.208261	-0.15014	0.799017	0.952175	-0.153159	0.885187	0.666055	0.219132	0.124478	0.285232	-0.160754
PABPC4	0.594798	0.423569	0.171229	-0.534694	0.0060333	-0.540727	0.215806	0.831986	-0.61618	0.827186	0.599856	0.22733	-0.605151	-0.043134	-0.562017
RAP1GAP	0.0656175	-0.415814	0.481432	-0.152224	0.547721	-0.699945	0.229087	0.564366	-0.335279	0.826464	0.664399	0.162065	0.623849	0.741462	-0.117613
PCBD1	0.658919	0.845465	-0.186547	0.430875	0.59277	-0.161895	0.715529	0.91476	-0.19923	0.536002	0.351789	0.184213	0.332337	0.573895	-0.241557
COL3A1	0.442905	0.906283	-0.463377	0.15294	0.66815	-0.515209	0.467083	0.83599	-0.368907	0.696368	0.414009	0.282359	0.530216	0.475246	0.05497
RPS6KA4	0.493931	0.721561	-0.227631	0.0351095	0.372252	-0.337143	0.754629	0.724611	0.0300178	0.873383	0.510957	0.362426	0.251507	0.0329618	0.218545
C19orf57	0.498866	0.0270098	0.471856	0.297105	0.576304	-0.279199	0.613794	0.945853	-0.33206	0.851356	0.573358	0.277998	0.491689	0.161112	0.330577
FRS3	-0.27473	0.376987	-0.651717	0.588481	-0.0710209	0.659502	0.673882	0.885696	-0.211814	0.820916	0.527926	0.29299	0.583161	0.180882	0.402279
CENPF	0.867093	0.257928	0.609165	0.860328	0.246945	0.613383	0.505448	0.922923	-0.417474	0.574336	0.467803	0.106533	0.563794	0.177581	0.386214
LSM6	0.925076	0.631341	0.293735	0.645995	-0.122502	0.768497	0.345604	0.732726	-0.387122	0.880682	0.251656	0.629025	0.0551993	0.502843	-0.447643
PRKAR2B	-0.0192616	0.58617	-0.605432	-0.116176	0.310005	-0.426181	0.684807	0.916569	-0.231762	0.909079	0.287943	0.621137	0.506677	0.0492416	0.457435
INHBB	-0.244337	0.763559	-1.0079	0.473365	0.390564	0.0828018	0.417587	0.0429689	0.374618	0.775384	0.718762	0.0566216	0.545693	-0.0601696	0.605863
DACH1	0.606645	0.827645	-0.221	0.583797	-0.652312	1.23611	0.507064	0.930872	-0.423808	0.827273	0.546211	0.281062	0.295399	0.3918	-0.0964002
HEY2	0.0591787	0.755486	-0.696307	0.221071	0.387922	-0.16685	0.72952	0.925356	-0.195836	0.729613	0.472219	0.257394	0.753144	0.392319	0.360825
CFH	0.683792	-0.264036	0.947827	0.841907	0.66893	0.172976	0.160569	0.310573	-0.150004	0.626561	0.185363	0.441198	-0.0309645	0.157501	-0.188466
ITPR3	0.0216446	0.505264	-0.483619	-0.657681	-0.156419	-0.501261	0.479673	0.340875	0.138799	0.775381	0.20238	0.573	0.00372467	0.539181	-0.535457
LTBR	-0.152734	0.716893	-0.869628	-0.0140294	0.503904	-0.517933	0.513629	0.690483	-0.176853	0.759574	0.752778	0.00679646	0.315411	0.419875	-0.104464
NR5A2	-0.0123998	0.348315	-0.360714	0.428007	0.353679	0.0743277	0.558655	0.892455	-0.333799	0.825586	0.0802353	0.745351	0.316622	-0.000884725	0.317506
KCTD17	-0.131269	0.59607	-0.727339	0.434374	0.382298	0.0520755	0.864669	0.932055	-0.0673862	0.867736	0.693025	0.174711	0.275977	0.368911	-0.0929338
TBC1D4	0.856336	-0.619605	1.47594	-0.529959	-0.0308715	-0.499088	0.27056	0.25133	0.0192301	0.64994	0.261328	0.388611	0.561283	-0.080919	0.642202
PA2G4	-0.142224	0.63642	-0.778645	-0.771914	0.268557	-1.04047	0.626799	0.915333	-0.288534	0.584739	0.358712	0.226027	-0.0975634	0.173273	-0.270836
NLRP1	0.589004	0.83604	-0.247036	0.116817	0.415197	-0.29838	0.697389	0.874934	-0.177545	0.825583	0.225151	0.600432	0.693497	-0.151123	0.84462
LGALS3BP	0.122493	0.431316	-0.308823	0.717958	0.794274	-0.0763157	0.766964	0.60655	0.160414	0.835935	0.623561	0.212373	0.0402486	0.400042	-0.359793
EPB42	0.0563105	0.919252	-0.862941	-0.279174	0.356612	-0.635786	0.803738	-0.633716	1.43745	0.616556	0.333397	0.283159	0.591379	0.0319665	0.559413
SLC34A1	-0.419489	-0.380391	-0.0390983	-0.0141974	0.627098	-0.641296	0.618635	0.785025	-0.16639	0.775634	0.126986	0.648648	0.239691	0.259307	-0.019616
COX17	0.648468	0.0904818	0.557986	0.409362	0.173422	0.235939	0.463816	0.790504	-0.326688	0.748821	0.532503	0.216317	0.348448	0.441473	-0.0930247
DFFA	0.837137	0.820601	0.0165365	0.956232	0.277949	0.678283	0.435446	0.889974	-0.454528	0.854511	0.632045	0.222466	0.380807	-0.00973576	0.390543
BIRC3	0.736805	-0.190552	0.927357	0.383084	-0.499373	0.882457	0.589552	0.658234	-0.0686827	0.778786	0.699602	0.0791845	0.281845	-0.219017	0.500862
EIF4G2	0.864306	0.869662	-0.00535683	0.485246	0.497828	-0.012582	0.782424	0.938953	-0.156529	0.586252	0.485066	0.101186	0.466601	0.594791	-0.12819
CAST	0.606921	0.639916	-0.0329947	0.512535	0.174185	0.33835	0.74338	0.853033	-0.109654	0.782628	0.656047	0.126581	0.520587	0.0980367	0.42255
IGHM	0.578211	0.672429	-0.094218	-0.196714	0.381975	-0.57869	0.69408	0.620816	0.0732636	0.86307	0.486467	0.376603	0.166232	0.348926	-0.182694
BCAN	0.195298	0.752774	-0.557476	0.608849	0.611976	-0.00312721	0.562687	0.91229	-0.349603	0.56704	0.348796	0.218244	0.490056	0.363233	0.126823
DYRK1A	0.480174	0.884163	-0.403989	0.345336	-0.287443	0.632779	0.730738	0.948748	-0.21801	0.629675	0.556138	0.0735372	0.474172	0.141103	0.333069
SOX9	0.511039	0.911251	-0.400212	0.610767	0.728263	-0.117496	-0.101079	0.86095	-0.96203	0.71938	0.34861	0.37077	0.613668	0.103293	0.510375
SPOP	0.635276	0.811442	-0.176167	0.0346153	0.657423	-0.622807	0.570668	0.898785	-0.328117	0.779784	0.519034	0.26075	0.391378	0.204446	0.186932
DBF4	0.897232	0.309706	0.587527	0.138682	-0.0811976	0.21988	0.821259	0.966717	-0.145458	0.95144	0.359282	0.592158	0.278161	-0.214445	0.492606
DNAJC7	0.634034	0.602236	0.0317973	0.834286	0.723032	0.111254	0.761357	0.981106	-0.219749	0.670944	0.419194	0.25175	0.574096	-0.0551443	0.62924
SIX1	0.553619	0.810073	-0.256455	0.411667	-0.1355	0.547167	0.0936116	0.895307	-0.801696	0.863246	0.600268	0.262978	0.235881	0.549262	-0.313382
HOMER3	-0.356107	0.834812	-1.19092	0.684741	0.50531	0.179431	0.734607	0.885898	-0.151292	0.804029	0.309551	0.494478	0.099011	0.106485	-0.00747411
BDNF	0.716825	0.86528	-0.148455	0.453669	0.33447	0.1192	0.828765	0.944964	-0.116199	0.889075	0.419258	0.469817	0.645614	0.628336	0.0172782
IL1B	0.28765	0.677828	-0.390178	0.473818	0.0712948	0.402523	0.640558	0.700386	-0.0598283	0.77093	0.502253	0.268677	0.197874	0.18894	0.00893423
RAB11FIP2	0.418979	-0.144682	0.563661	-0.180286	-0.0292925	-0.150993	0.830441	0.958604	-0.128163	0.81897	0.0425732	0.776397	0.360196	0.442889	-0.082693
CCR2	0.321887	0.276198	0.0456891	0.0915954	-0.612788	0.704383	0.286299	0.423852	-0.137553	0.844693	0.513566	0.331128	0.266751	-0.00724226	0.273993
WDR77	0.982442	0.711504	0.270938	0.677506	0.174818	0.502688	0.757845	0.699683	0.0581629	0.620275	0.0498332	0.570442	0.131306	-0.0614003	0.192707
KLC2	0.119663	0.360461	-0.240797	0.433799	-0.119013	0.552812	0.707832	0.88808	-0.180248	0.868945	0.468397	0.400548	0.493293	-0.247952	0.741244
TPT1	-0.156094	-0.220267	0.0641737	-0.354045	-0.381719	0.0276741	0.688005	0.814819	-0.126814	0.882281	0.402566	0.479715	0.161899	0.110359	0.0515404
ATP1A1	0.483664	0.653058	-0.169394	0.602715	0.406866	0.195849	0.828639	0.594557	0.234082	0.867637	0.487085	0.380553	0.439952	0.102256	0.337697
ISL1	-0.0129952	0.714771	-0.727766	0.688075	0.504612	0.183463	-0.140936	0.956951	-1.09789	0.708677	0.28828	0.420397	0.287077	0.179133	0.107944
KLHL20	0.743745	0.736392	0.0073532	0.538903	0.333966	0.204937	0.394109	0.934388	-0.540279	0.733334	0.311222	0.422112	0.55836	0.153761	0.404599
PSMC1	0.810072	0.861323	-0.0512506	0.695072	0.770868	-0.0757956	0.781062	0.946071	-0.165008	0.770917	0.159738	0.611179	0.496022	0.551568	-0.0555467
NSFL1C	0.786331	0.764641	0.02169	0.57305	0.687229	-0.114179	0.614137	0.810868	-0.196731	0.731326	0.327484	0.403842	0.221427	-0.00190978	0.223336
GLS2	-0.278747	0.586961	-0.865709	0.485328	0.443168	0.0421598	0.731184	0.657829	0.0733549	0.649764	0.536196	0.113568	0.445265	0.442565	0.0026997
NIN	0.896438	0.718801	0.177637	0.859096	0.353999	0.505097	0.772089	0.966151	-0.194063	0.877901	0.27484	0.603061	0.0304084	0.288397	-0.257989
CD3D	0.861798	0.389309	0.472489	0.500374	0.193602	0.306771	0.649228	0.802902	-0.153674	0.696392	0.518246	0.178146	0.0549682	0.41128	-0.356312
SCNN1B	0.336243	0.451645	-0.115402	0.516953	0.44514	0.0718136	0.324939	0.922118	-0.597178	0.819756	0.513725	0.30603	0.722824	0.697924	0.0249
RPP14	0.877676	0.683807	0.193869	0.307657	0.641012	-0.333355	0.712425	0.951098	-0.238673	0.893797	0.57071	0.323087	0.637371	-0.0584056	0.695777
MYO7A	-0.597452	0.322311	-0.919762	0.696051	0.343206	0.352845	0.633156	0.898902	-0.265746	0.810351	0.52572	0.28463	0.453532	0.418703	0.0348294
PHB2	0.563339	0.777389	-0.21405	0.657536	0.542773	0.114763	0.619995	0.938487	-0.318492	0.891707	0.641339	0.250367	-0.332602	0.0849721	-0.417574
PSMC3	0.734596	0.802819	-0.068223	0.571472	0.566752	0.00472044	0.571351	0.976256	-0.404905	0.858962	0.669972	0.18899	0.514903	0.120926	0.393977
RAD17	0.790946	0.385431	0.405515	0.367323	0.0939574	0.273365	0.9	0.954828	-0.054828	0.743694	0.311747	0.431947	0.424296	0.134327	0.289969
SERBP1	0.76398	0.841937	-0.0779573	0.247241	0.658841	-0.411601	0.489032	0.84755	-0.358518	0.765613	0.494243	0.271371	0.353876	0.168455	0.185421
STMN1	0.686418	-0.218888	0.905306	0.31671	-0.269276	0.585986	0.319447	0.666099	-0.346652	0.856802	0.735701	0.121101	0.0875287	-0.0513464	0.138875
ABL2	0.263758	0.00259904	0.261159	0.412351	-0.777943	1.19029	0.665826	0.957888	-0.292062	0.567097	0.505565	0.0615316	-0.0340173	0.00926354	-0.0432808
PSTPIP1	0.121744	0.790075	-0.66833	0.244679	0.508419	-0.26374	0.626989	0.734182	-0.107193	0.786651	0.527492	0.25916	0.601902	0.0916318	0.510271
CCRL1	0.279796	0.586644	-0.306848	0.513172	0.0111016	0.50207	0.323144	0.805249	-0.482105	0.637931	0.591503	0.046428	0.643325	0.00436147	0.638963
EEF2	0.752308	0.805041	-0.0527331	-0.163317	0.64321	-0.806528	0.539548	0.74894	-0.209392	0.831562	0.626155	0.205407	-0.0282028	0.0270145	-0.0552173
PSMA4	0.962969	0.728502	0.234467	0.858394	-0.114639	0.973033	0.836108	0.973239	-0.137131	0.794996	0.374384	0.420612	0.725987	0.656183	0.0698041
FBL	0.632044	0.608493	0.0235501	0.129699	0.434613	-0.304914	0.540426	0.727192	-0.186766	0.600058	0.571285	0.0287731	-0.109427	0.105309	-0.214736
NLK	-0.0577149	0.571327	-0.629042	-0.343608	0.6014	-0.945008	0.275177	0.804201	-0.529024	0.696206	0.473025	0.22318	0.704962	0.00712721	0.697835
KRT5	-0.0316225	0.513383	-0.545006	0.417116	0.679327	-0.262211	0.799918	0.871763	-0.0718442	0.769974	0.335604	0.43437	0.511488	0.604091	-0.0926029
PDLIM1	0.495268	0.626512	-0.131244	-0.639709	0.409027	-1.04874	0.105596	0.958179	-0.852583	0.776565	0.44189	0.334676	-0.0439236	-0.0923087	0.0483851
CBX8	0.763131	0.708654	0.0544772	0.311368	0.413488	-0.10212	0.724576	0.931097	-0.206521	0.709301	0.444651	0.26465	0.200735	-0.00211659	0.202851
NOLC1	0.783671	0.798936	-0.0152651	0.555064	0.513663	0.0414011	0.308017	0.684446	-0.376429	0.829582	0.360227	0.469355	-0.0114851	0.0125843	-0.0240694
DMPK	0.403047	0.891944	-0.488898	0.677262	0.334641	0.342622	0.703686	0.833488	-0.129802	0.675375	0.521935	0.153441	0.59516	0.0121514	0.583009
XPC	0.414433	0.491206	-0.0767723	0.539566	0.0163797	0.523186	0.561031	0.878334	-0.317303	0.847379	0.419246	0.428134	0.373497	0.240886	0.132611
DCP2	0.753566	0.822556	-0.0689904	0.453972	-0.552946	1.00692	0.823243	0.878847	-0.055604	0.818233	0.443878	0.374355	0.324625	0.568066	-0.243441
FGG	0.572545	0.852153	-0.279609	0.65167	0.91532	-0.26365	0.783039	0.935818	-0.152779	0.639286	-0.222954	0.86224	0.538539	0.380551	0.157988
KLF6	0.639	0.675847	-0.0368463	0.134343	0.769414	-0.635071	0.276891	0.437806	-0.160916	0.862537	0.556519	0.306018	0.315045	-0.0852076	0.400253
HMGN1	0.756072	0.499515	0.256556	0.520863	0.242277	0.278587	0.368341	0.829089	-0.460748	0.727141	0.66378	0.0633607	0.158271	0.243979	-0.0857081
CD46	0.58032	0.619132	-0.0388112	0.760362	-0.236885	0.997247	0.343366	0.888204	-0.544839	0.812916	0.574737	0.23818	0.443189	0.36986	0.0733288
HSPH1	0.5212	0.970025	-0.448824	0.175837	-0.307598	0.483435	0.554512	0.805384	-0.250872	0.697435	0.19662	0.500815	0.263975	0.12516	0.138815
PPP1R2	0.63259	0.442103	0.190486	0.323678	-0.244395	0.568073	0.515301	0.972668	-0.457367	0.849482	0.286943	0.562539	0.216607	-0.127745	0.344352
TGFB3	0.501308	0.604607	-0.103299	-0.319559	-0.417398	0.0978387	0.508086	0.926847	-0.418761	0.854538	0.64741	0.207128	0.206364	0.470871	-0.264507
EDN1	0.068337	0.651741	-0.583404	0.421223	-0.548788	0.970012	0.430336	0.52019	-0.0898537	0.65158	0.414808	0.236773	0.323145	0.141298	0.181847
STAP2	0.817894	-0.255222	1.07312	0.976239	0.61921	0.357029	-0.0453992	0.866583	-0.911982	0.824631	0.598667	0.225964	0.171291	-0.230779	0.40207
SMARCC2	-0.0515449	0.777228	-0.828772	0.56566	0.662697	-0.0970367	0.518812	0.962664	-0.443853	0.688768	0.299422	0.389346	0.344302	-0.557105	0.901407
LPXN	0.607621	0.947057	-0.339437	0.293673	0.402117	-0.108444	0.584055	0.681005	-0.0969501	0.390093	-0.166464	0.556557	0.516667	0.451786	0.0648814
CSE1L	0.689495	0.643092	0.0464029	0.124856	-0.43596	0.560815	0.648727	0.827459	-0.178733	0.681241	0.488445	0.192796	0.319879	0.231388	0.0884911
ACTR3	0.40757	0.742546	-0.334976	0.417345	-0.807425	1.22477	0.756719	0.950326	-0.193607	0.805427	0.42307	0.382356	0.498983	0.392568	0.106415
MED28	0.812074	0.975574	-0.1635	0.512896	0.304397	0.208499	0.49566	0.701891	-0.206231	0.878713	0.424825	0.453888	0.273173	-0.00729974	0.280473
MAST2	0.344899	0.660228	-0.315329	0.395908	0.249735	0.146173	0.649796	0.896586	-0.24679	0.823647	0.460683	0.362964	0.574656	0.150643	0.424013
UCHL1	0.945864	0.149749	0.796115	0.192199	-0.561535	0.753735	0.587485	0.872107	-0.284621	0.800014	0.474806	0.325208	0.146589	-0.412783	0.559372
IL6R	0.734608	0.82829	-0.0936826	0.475194	0.536557	-0.0613638	0.0600616	0.726307	-0.666246	0.777708	0.450701	0.327007	0.630899	0.450244	0.180655
BRF1	0.906579	0.794764	0.111815	0.595539	0.0086237	0.586916	0.874614	0.836736	0.0378777	0.834026	0.681009	0.153017	0.443353	0.220087	0.223266
GOLGB1	0.299469	0.750953	-0.451485	0.484618	0.0962853	0.388333	0.577224	0.868769	-0.291545	0.729158	0.321626	0.407532	0.124204	0.190662	-0.0664574
MED25	-0.509475	0.698515	-1.20799	-0.491367	0.637418	-1.12879	0.515334	0.5841	-0.0687655	0.893715	0.454029	0.439686	0.361788	0.370702	-0.00891324
PDK2	-0.461699	0.561213	-1.02291	0.583926	0.395443	0.188483	0.615345	0.838046	-0.222702	0.940596	0.683185	0.257411	0.456576	0.378896	0.07768
ATP2B4	0.630971	0.921786	-0.290816	0.506173	0.294125	0.212048	-0.0261725	0.81575	-0.841923	0.549675	0.568023	-0.0183475	0.503474	0.444854	0.0586198
PYCARD	0.732254	0.85546	-0.123207	0.894741	0.481378	0.413363	0.799914	0.704319	0.0955956	0.897937	0.567802	0.330135	0.539343	-0.0894489	0.628792
NCF2	0.353005	0.777787	-0.424782	0.684995	0.646966	0.0380288	0.91117	0.764296	0.146874	0.73475	0.145217	0.589532	0.560693	0.592487	-0.0317935
ALDH2	0.67836	0.745276	-0.0669156	-0.160151	0.550716	-0.710867	0.781308	0.913298	-0.13199	0.883756	0.245625	0.638131	0.250126	0.124372	0.125754
GC	0.595865	0.8355	-0.239636	0.718703	0.452474	0.266229	0.45493	0.768778	-0.313848	0.81559	0.174434	0.641156	0.545218	0.243576	0.301643
HIF1AN	0.567513	0.655247	-0.0877343	0.667436	0.38937	0.278066	0.493494	0.8553	-0.361805	0.815479	0.571535	0.243944	0.405325	0.0118433	0.393482
PPL	-0.457597	0.751247	-1.20884	0.235297	0.542122	-0.306825	0.47375	0.961637	-0.487887	0.874622	0.433157	0.441465	0.442608	0.178274	0.264334
POLR2L	0.553	0.624587	-0.0715864	0.323371	0.393192	-0.0698207	0.850629	0.886946	-0.0363178	0.739469	0.228746	0.510723	0.20184	-0.212287	0.414127
SIGIRR	0.283997	0.957961	-0.673964	0.136627	0.434971	-0.298344	0.354052	0.5784	-0.224348	0.723752	0.212	0.511752	0.325477	0.31086	0.0146174
PTPN18	0.3422	0.480284	-0.138084	0.596507	0.400234	0.196273	0.676068	0.890768	-0.2147	0.704659	-0.0512097	0.755869	0.45102	0.201234	0.249787
LPA	0.457224	-0.309897	0.76712	0.63814	0.591746	0.0463938	-0.28341	0.834395	-1.1178	0.841858	0.33465	0.507208	-0.046699	0.282717	-0.329416
ADORA1	-0.725909	-0.263638	-0.462271	0.580594	0.655408	-0.0748149	0.51382	0.798796	-0.284976	0.823536	0.559377	0.264159	0.296301	0.377193	-0.0808927
TRPC4	0.618194	0.658782	-0.0405879	0.535087	0.16266	0.372427	0.394986	0.55989	-0.164905	0.762945	0.309318	0.453627	0.292645	0.376429	-0.0837842
AP3B1	0.775044	0.79325	-0.0182062	0.839066	-0.142002	0.981068	0.761339	0.849639	-0.0883006	0.844701	0.154409	0.690292	0.427958	0.569066	-0.141108
CGA	0.443027	0.935526	-0.492499	0.904622	0.659066	0.245556	-0.136561	0.937085	-1.07365	0.434881	0.554508	-0.119627	0.753266	0.595392	0.157874
PER1	0.7358	0.667623	0.0681776	0.244157	0.306986	-0.0628291	0.533506	0.788758	-0.255252	0.847952	0.503029	0.344923	-0.154458	0.22393	-0.378388
KITLG	-0.0171765	0.778478	-0.795654	0.40072	0.860386	-0.459666	0.664465	0.906202	-0.241737	0.656246	0.410274	0.245973	0.119819	0.419815	-0.299996
MATK	0.501204	0.855429	-0.354225	-0.668647	0.504198	-1.17285	-0.451738	0.837763	-1.2895	0.39556	0.219585	0.175975	-0.512589	0.177422	-0.690011
WIPF1	0.661706	0.969988	-0.308282	0.381934	0.592345	-0.210411	0.405365	0.662139	-0.256774	0.502682	0.342777	0.159904	0.489674	0.175838	0.313836
MAML1	0.466698	0.727685	-0.260987	0.611685	-0.468256	1.07994	0.816387	0.922215	-0.105828	0.707646	0.0765156	0.63113	0.622178	0.638036	-0.0158579
SLC3A2	0.0168246	0.627845	-0.611021	0.582171	0.766539	-0.184369	0.776309	0.968916	-0.192607	0.833135	0.548394	0.284741	-0.0857083	0.439055	-0.524763
SND1	-0.0656812	0.623293	-0.688974	0.37624	0.489613	-0.113372	0.565161	0.667894	-0.102734	0.768252	0.361848	0.406404	0.219201	0.158298	0.0609029
OPTN	-0.165105	0.812478	-0.977583	-0.0999295	0.493746	-0.593676	-0.286408	0.755922	-1.04233	0.938673	0.491377	0.447296	0.167158	0.139986	0.0271721
ICAM3	0.540123	0.737512	-0.19739	0.75418	0.605877	0.148302	0.342276	0.803742	-0.461466	0.761752	0.353442	0.40831	0.222859	0.299873	-0.0770144
OSM	0.00387737	0.527214	-0.523337	0.728861	0.371835	0.357026	-0.0929397	0.0274995	-0.120439	0.537676	0.617475	-0.0797985	0.444657	0.557086	-0.112429
CRELD1	0.553032	0.807133	-0.254101	0.238483	0.614272	-0.37579	0.682465	0.97475	-0.292285	0.786804	0.279734	0.50707	0.662143	0.0862615	0.575882
RHOD	0.872079	0.770851	0.101228	0.20968	-0.670779	0.880459	0.774785	0.667076	0.10771	0.504205	0.532835	-0.0286294	0.393142	-0.0680689	0.461211
IRF4	0.687156	0.616765	0.0703901	0.0743752	0.66512	-0.590745	0.243685	0.882848	-0.639163	0.848952	0.522735	0.326217	0.510609	0.216059	0.29455
EPHB6	0.398577	0.865147	-0.466571	-0.237146	0.199444	-0.43659	0.542187	0.448404	0.0937826	0.752767	0.613616	0.13915	0.111087	0.14507	-0.0339821
CARD8	0.691912	0.294577	0.397335	0.553364	0.0337261	0.519638	0.505889	0.939835	-0.433946	0.619054	0.0872906	0.531764	0.520884	0.497211	0.0236737
PTPN22	0.767208	0.859	-0.0917925	0.384182	0.272248	0.111934	0.619274	0.757963	-0.138689	0.580675	0.479841	0.100835	0.700531	0.178274	0.522257
MBL2	0.304099	0.478321	-0.174222	0.610066	0.511021	0.0990455	0.500332	0.885036	-0.384704	0.643951	0.613827	0.0301232	0.235231	0.332754	-0.0975226
RAP1GDS1	0.977887	0.470175	0.507712	0.622765	0.354471	0.268294	0.53738	0.641818	-0.104439	0.823772	0.237916	0.585856	0.454811	0.107742	0.34707
PKN2	-0.298214	0.683382	-0.981596	0.358454	0.129975	0.228479	0.341565	0.791875	-0.45031	0.73372	0.505285	0.228435	0.39913	0.321886	0.0772438
PPP1R12A	0.932416	0.774046	0.158369	0.773823	0.380838	0.392986	0.464199	0.793728	-0.329529	0.835172	0.0150607	0.820111	0.531095	0.191842	0.339252
WNT1	-0.0203427	0.628545	-0.648888	0.294245	0.712047	-0.417802	0.688878	0.838295	-0.149418	0.80466	0.637008	0.167652	0.731621	0.726051	0.00557038
TFPI	0.371588	0.575161	-0.203573	0.617255	0.845556	-0.228301	0.566297	0.755441	-0.189144	0.768671	0.490168	0.278502	-0.451431	0.238975	-0.690405
AKAP8	0.916443	0.756596	0.159847	0.465119	0.372335	0.0927843	0.272145	0.946117	-0.673972	0.554006	0.483143	0.070863	0.21631	-0.122149	0.338459
SLC9A1	-0.120209	0.70629	-0.826499	0.357847	0.648907	-0.29106	0.796821	0.953649	-0.156829	0.767426	0.627027	0.140399	0.378068	0.259141	0.118927
AIP	0.882593	0.828072	0.0545207	0.441035	0.311162	0.129873	0.690424	0.975113	-0.284689	0.759002	0.590724	0.168279	0.310327	0.0957003	0.214627
DAP3	0.757739	0.782735	-0.0249957	0.595405	0.285751	0.309654	0.601424	0.857854	-0.25643	0.90971	0.655213	0.254497	0.390183	0.27276	0.117423
DUT	0.470806	-0.0262312	0.497037	0.0612684	-0.493533	0.554801	0.666594	0.892373	-0.225779	0.707965	0.553215	0.154749	-0.195024	-0.453139	0.258115
MAP4K4	-0.716645	0.895361	-1.61201	0.259832	-0.0587568	0.318589	0.563121	0.967375	-0.404254	0.46899	0.330591	0.138399	0.473869	0.0128989	0.460971
S100P	-0.363068	-0.0463144	-0.316753	0.815015	0.7744	0.040615	0.622647	-0.274476	0.897123	0.693402	0.378381	0.315021	0.646027	0.105134	0.540893
TAC3	-0.578579	0.570492	-1.14907	0.323035	0.19933	0.123705	0.476956	0.732363	-0.255407	0.441831	0.0255998	0.416231	0.407742	0.522426	-0.114683
PFKFB2	0.133487	-0.543276	0.676762	0.692724	0.0717333	0.620991	0.52481	0.800282	-0.275472	0.175556	0.688779	-0.513222	0.296529	0.382087	-0.0855581
SERPINH1	0.363814	0.889811	-0.525997	0.385567	0.26374	0.121827	0.256218	0.35591	-0.099692	0.611067	0.602537	0.00852959	0.276477	0.323467	-0.0469892
TUB	-0.496941	0.507916	-1.00486	0.288578	0.374692	-0.0861148	0.598372	0.803509	-0.205136	0.750838	0.46088	0.289958	0.597282	0.505054	0.0922275
DCTN2	0.718973	0.585467	0.133506	0.960897	0.485715	0.475182	0.674635	0.895045	-0.220409	0.745051	0.479607	0.265444	0.114275	0.436055	-0.32178
RUVBL1	0.749729	0.492805	0.256924	-0.630446	0.2382	-0.868646	0.740236	0.869444	-0.129208	0.87969	0.47172	0.40797	0.117161	-0.12885	0.246011
LBR	0.784739	0.639356	0.145383	0.782511	0.0100996	0.772412	0.527337	0.753601	-0.226264	0.834775	0.649251	0.185525	0.3656	0.129099	0.236501
FBXW11	0.638286	0.790773	-0.152487	0.660943	0.655707	0.00523632	0.700172	0.823516	-0.123344	0.938301	0.583865	0.354437	0.428818	0.346474	0.0823442
PTPRN	-0.103761	0.781192	-0.884953	0.6715	0.410954	0.260546	0.611479	0.906782	-0.295303	0.756483	0.279341	0.477141	0.473527	0.125047	0.34848
DUSP3	0.543902	0.931692	-0.38779	0.261079	0.589532	-0.328453	0.67557	0.815957	-0.140387	0.942675	0.629138	0.313537	0.201747	0.0548276	0.14692
SNX4	0.391294	-0.340587	0.731881	0.0567329	-0.089592	0.146325	0.700391	0.900905	-0.200515	0.792117	0.540545	0.251572	0.468874	-0.225965	0.694839
NCKAP1	-0.069379	0.683728	-0.753107	-0.0613484	-0.0501053	-0.0112431	0.245879	0.887924	-0.642045	0.646193	0.556793	0.0893994	0.212359	0.253192	-0.0408332
ARFIP2	0.603656	0.811287	-0.207631	0.739891	0.605569	0.134322	0.484853	0.859786	-0.374933	0.767963	0.616937	0.151026	0.308758	0.363853	-0.0550947
CRCT1	-0.274636	-0.795142	0.520506	0.508153	0.231691	0.276463	0.125863	0.804855	-0.678991	0.902964	0.242889	0.660075	0.448264	-0.0428726	0.491137
NAGK	0.64837	0.690379	-0.0420089	0.88101	0.317368	0.563642	0.725732	0.946774	-0.221041	0.549588	0.628462	-0.0788739	0.583538	0.334361	0.249177
TGFBI	-0.10584	0.768931	-0.874771	-0.373825	0.453292	-0.827116	0.811211	0.209137	0.602074	0.921793	0.543463	0.378331	0.353062	-0.753654	1.10672
PTPRB	-0.0500111	0.561606	-0.611617	0.739659	0.776447	-0.0367884	0.389338	0.869226	-0.479888	0.557093	0.483206	0.0738874	0.428566	0.865209	-0.436643
GRID2	-0.189354	0.224327	-0.413681	0.398161	0.390847	0.00731395	0.777944	0.904723	-0.126779	0.752058	0.519691	0.232367	0.511121	0.602138	-0.0910167
PTPN4	-0.285543	0.29992	-0.585463	-0.545943	0.153345	-0.699288	0.556937	0.945795	-0.388858	0.804933	0.657987	0.146946	0.275735	0.263426	0.0123087
LRP8	0.139872	-0.311371	0.451244	0.569082	-0.751327	1.32041	0.460225	0.798085	-0.33786	0.840925	0.582495	0.25843	0.598592	0.387925	0.210667
PEX14	0.516133	0.836271	-0.320138	0.731674	0.474592	0.257082	0.856868	0.864259	-0.00739124	0.88399	0.460661	0.423329	0.672719	0.295706	0.377013
TRDMT1	0.809148	0.028179	0.780969	0.289557	0.210239	0.0793178	0.29479	0.865363	-0.570573	0.931029	0.423008	0.508021	0.605442	0.388411	0.217031
RPS6KA2	-0.354742	0.939203	-1.29395	0.421142	0.48076	-0.0596173	0.803135	0.883497	-0.0803613	0.857674	0.712724	0.144951	0.691483	-0.0583018	0.749784
PKP4	0.482936	0.859812	-0.376876	-0.248301	0.462487	-0.710789	0.710323	0.891633	-0.181309	0.875428	0.583223	0.292205	0.380369	0.481569	-0.1012
TARBP2	0.741415	0.901089	-0.159674	0.375799	0.431611	-0.055812	0.571517	0.709633	-0.138116	0.875788	0.755074	0.120714	0.304744	0.149108	0.155636
CCR10	-0.0578193	0.276625	-0.334445	0.330414	0.728314	-0.3979	0.303462	0.751517	-0.448055	0.571711	-0.00372844	0.575439	0.568572	0.722756	-0.154184
RFC5	0.986452	0.72261	0.263842	0.0573156	0.505746	-0.448431	0.4182	0.914746	-0.496546	0.257798	0.474834	-0.217036	0.530227	-0.031255	0.561482
HERPUD1	0.842046	0.760593	0.0814525	0.522717	0.411993	0.110723	0.219949	0.857686	-0.637737	0.64716	0.561252	0.0859083	0.113879	0.280837	-0.166958
ST13	-0.048056	0.743628	-0.791684	-0.626058	0.359631	-0.985689	0.521844	0.830081	-0.308237	0.687186	0.108739	0.578446	-0.0826827	0.176547	-0.25923
GEMIN7	0.851714	0.533875	0.317839	0.691544	0.0149023	0.676642	0.312692	0.897055	-0.584363	0.742249	0.33378	0.408468	-0.100872	0.466223	-0.567095
AKAP1	0.234859	0.490709	-0.255851	-0.180541	0.393742	-0.574282	0.201311	0.644812	-0.443501	0.933848	0.662076	0.271772	0.54103	-0.167938	0.708968
RRAD	0.565072	0.867416	-0.302344	0.3713	0.222845	0.148455	0.435089	0.816238	-0.381149	0.75085	0.514069	0.236781	0.395291	0.172887	0.222404
RHO	-0.353715	0.733305	-1.08702	0.770425	-0.0546458	0.82507	0.551253	0.780615	-0.229362	0.930843	0.480922	0.449921	0.584074	0.435899	0.148175
BTG2	0.176433	0.385337	-0.208904	0.664469	0.174243	0.490226	0.299122	-0.321724	0.620846	0.382327	0.465728	-0.0834011	0.245627	0.112178	0.133449
ACTR2	0.569288	0.944696	-0.375408	0.5926	0.404241	0.188359	0.596932	0.978514	-0.381582	0.721232	0.155338	0.565894	0.73102	0.525449	0.205571
SCNN1G	0.365734	0.653213	-0.287479	0.733537	0.781722	-0.0481852	0.43367	0.758892	-0.325222	0.8743	0.477917	0.396383	0.511732	0.613704	-0.101972
DUSP1	0.131775	0.508562	-0.376787	0.765551	0.117823	0.647729	0.357801	0.0252138	0.332587	0.844231	0.675538	0.168694	0.415585	0.326779	0.0888054
MIS12	0.510702	0.119555	0.391146	0.26623	0.0791568	0.187073	0.381916	0.725911	-0.343995	0.801004	0.402929	0.398075	0.369635	0.356101	0.0135344
DDB2	0.627361	0.488474	0.138887	0.18133	0.319504	-0.138174	0.748636	0.947925	-0.199289	0.783315	0.451135	0.33218	0.375864	0.239151	0.136713
LEP	0.0904911	0.74792	-0.657429	0.520261	0.645151	-0.12489	0.528266	0.426091	0.102175	0.80278	0.771703	0.0310766	0.647379	-0.142927	0.790306
KCNJ4	-0.667372	-0.459397	-0.207976	-0.616585	0.061868	-0.678453	-0.468689	0.88817	-1.35686	0.628961	0.659014	-0.0300531	0.76165	0.401969	0.359681
NCF4	0.822016	0.847896	-0.0258799	0.859468	0.701972	0.157496	0.832347	0.486553	0.345795	0.793524	0.591812	0.201712	0.318977	0.292497	0.0264805
PPP2R5C	0.303492	0.653398	-0.349906	0.0766804	0.246753	-0.170072	0.622899	0.922302	-0.299403	0.853084	0.422611	0.430474	0.42968	0.0997564	0.329924
KCNK3	0.521589	0.829417	-0.307828	0.729827	-0.0405766	0.770403	0.814394	0.698217	0.116177	0.839359	0.678544	0.160814	0.304467	-0.464085	0.768553
NFKBIE	0.648741	0.960614	-0.311872	0.535363	0.728013	-0.19265	-0.0237349	0.966366	-0.990101	0.715458	0.334725	0.380732	0.282569	-0.008974	0.291543
BMP6	0.0531766	0.880068	-0.826891	-0.0358877	0.258159	-0.294047	0.696694	0.919185	-0.222491	0.702143	0.588469	0.113674	0.622273	0.703576	-0.0813023
LTF	0.175763	0.744396	-0.568633	-0.0255229	0.695753	-0.721276	0.498392	-0.820606	1.319	0.707367	0.368052	0.339315	0.353848	0.153075	0.200773
GRIA2	0.293056	0.83152	-0.538464	0.517185	0.656748	-0.139564	0.565356	0.938682	-0.373326	0.770657	0.451497	0.319159	0.608067	0.350004	0.258063
CHAT	0.173085	0.870472	-0.697387	0.663478	0.65336	0.0101186	0.416992	0.82643	-0.409438	0.0393594	0.0902524	-0.050893	0.622156	0.29559	0.326566
CTGF	0.399798	0.619763	-0.219964	0.394208	0.0916895	0.302518	0.307878	0.857643	-0.549765	0.823196	0.268113	0.555083	-0.173959	0.547025	-0.720983
PSME1	0.540856	0.88127	-0.340414	-0.0805631	0.337263	-0.417826	0.586366	0.820805	-0.234439	0.778695	0.390552	0.388143	0.0141411	0.603256	-0.589115
STX12	0.243464	0.713753	-0.470289	-0.0306376	0.489182	-0.51982	0.709691	0.783687	-0.073996	0.833826	0.296296	0.53753	0.631533	0.162577	0.468956
APBA2	-0.226438	-0.54561	0.319172	0.235697	0.153021	0.0826763	0.557888	0.702227	-0.144339	0.688385	0.111802	0.576583	0.426754	0.0860858	0.340668
POLR3F	0.972401	0.553474	0.418927	0.0365912	0.179377	-0.142786	0.683805	0.899518	-0.215713	0.768348	0.576218	0.192129	0.594106	0.341039	0.253067
STARD13	0.166771	0.285082	-0.11831	0.416206	0.0666079	0.349598	0.598981	0.826974	-0.227993	0.867867	0.165082	0.702785	0.172324	-0.248654	0.420977
MAP2K5	0.733654	0.814649	-0.0809949	0.167538	0.683408	-0.515869	0.290812	0.907477	-0.616666	0.681837	0.38154	0.300297	0.296743	0.0965315	0.200212
IFI16	0.690508	0.825907	-0.135399	0.0769591	-0.392654	0.469613	0.634495	0.775604	-0.141109	0.866945	0.580035	0.28691	0.194349	-0.0347556	0.229105
GORASP1	0.751502	0.597177	0.154325	0.670807	0.487035	0.183772	0.587855	0.970267	-0.382412	0.278772	0.461429	-0.182657	0.602675	0.291391	0.311284
DEDD	0.675462	0.813439	-0.137977	0.737909	0.303084	0.434825	0.675308	0.940357	-0.265049	0.873913	0.511769	0.362144	0.144818	0.394015	-0.249197
MMP13	0.442014	0.828825	-0.38681	-0.119429	-0.424716	0.305287	0.72993	0.85224	-0.12231	0.809705	0.477727	0.331979	0.656589	0.279052	0.377537
RIN1	-0.225907	0.712963	-0.93887	0.721804	0.32673	0.395074	0.524654	0.927566	-0.402912	0.710393	0.464505	0.245888	0.440486	-0.00228201	0.442768
CSPG4	0.0703261	0.547815	-0.477489	0.446643	0.858403	-0.41176	0.568686	0.844313	-0.275627	0.857638	0.506625	0.351013	0.379476	0.598768	-0.219292
ANAPC10	0.690067	-0.0913769	0.781444	0.380058	-0.442822	0.82288	0.451655	0.847419	-0.395763	0.797014	0.559178	0.237836	0.26313	0.228771	0.0343592
MYO5A	0.306286	0.849857	-0.543571	0.541787	0.780279	-0.238492	0.329901	0.597102	-0.267201	0.679559	0.485068	0.194491	0.257722	0.279005	-0.0212832
HBP1	0.423514	0.678613	-0.255099	-0.205221	0.0706692	-0.27589	0.418626	0.850486	-0.431859	0.861067	0.597196	0.263871	0.458582	0.317197	0.141384
PDX1	0.238679	0.823715	-0.585036	0.375395	0.826052	-0.450658	-0.586875	0.949654	-1.53653	0.597943	0.583006	0.0149368	0.533029	0.0637956	0.469233
TMPO	0.739527	0.45375	0.285777	0.73274	0.0784769	0.654263	0.75165	0.552465	0.199185	0.661233	0.588658	0.0725755	0.474521	0.390412	0.0841091
SH3D19	0.50232	0.442443	0.0598767	-0.0221599	-0.192433	0.170273	0.313132	0.790627	-0.477494	0.805658	0.521459	0.284199	-0.142425	0.124287	-0.266712
CBX4	-0.0537505	0.944655	-0.998406	0.843861	0.340238	0.503623	0.770043	0.922094	-0.152051	0.786422	0.387646	0.398776	-0.0948343	0.252391	-0.347226
E2F3	0.182692	0.773587	-0.590895	0.210711	-0.610871	0.821581	0.620742	0.795855	-0.175113	0.683071	0.510053	0.173018	0.37208	0.427455	-0.0553749
QARS	0.55814	0.720307	-0.162167	-0.281451	0.304693	-0.586144	0.159373	0.888677	-0.729304	0.848226	0.567131	0.281095	-0.360442	0.294737	-0.655179
MAP1LC3B	-0.821605	0.817921	-1.63953	-0.609856	0.137997	-0.747853	0.484366	0.911447	-0.427082	0.904158	0.401507	0.502651	-0.24504	0.423969	-0.669009
TRAP1	0.83722	0.923151	-0.0859312	-0.577292	-0.0230614	-0.55423	0.00818456	0.460596	-0.452412	0.563095	0.273395	0.2897	0.273438	0.146803	0.126635
NEK9	0.644255	0.826308	-0.182053	0.806934	0.784239	0.0226948	0.814336	0.646715	0.167622	0.94959	0.707953	0.241637	0.695925	0.406707	0.289218
BICD1	0.188689	-0.27674	0.465429	0.683346	-0.262563	0.945908	0.659397	0.975787	-0.31639	0.81999	0.393873	0.426118	0.378883	0.362974	0.0159096
RFC4	0.982739	0.41836	0.564379	0.557007	0.1731	0.383907	0.661108	0.776751	-0.115643	0.793245	0.597727	0.195519	0.39	-0.107809	0.497809
TFRC	0.432968	0.164956	0.268013	-0.357518	-0.280563	-0.0769547	0.800936	0.92307	-0.122134	0.761367	0.113812	0.647555	-0.197558	-0.0873154	-0.110242
AQP1	-0.280437	0.769519	-1.04996	-0.455919	0.539335	-0.995254	0.283976	0.918597	-0.634621	0.879014	0.708476	0.170538	0.34978	0.603741	-0.253961
TLR1	0.809172	0.58406	0.225112	0.598191	-0.0311922	0.629384	0.271221	0.488536	-0.217315	0.585882	0.429159	0.156723	0.478091	0.406605	0.0714856
BCCIP	0.681925	0.438156	0.243769	0.0382088	-0.119448	0.157657	0.496806	0.661888	-0.165082	0.871858	0.289667	0.582191	0.649223	-0.148829	0.798053
PLXNB1	0.310867	0.697671	-0.386804	0.270385	0.546281	-0.275895	0.562323	0.957534	-0.395211	0.661271	0.501257	0.160014	0.48907	0.42343	0.0656408
GSPT1	-0.484869	0.25189	-0.736759	0.0326607	0.0519773	-0.0193166	0.629558	0.851696	-0.222138	0.610742	0.58221	0.0285325	0.351888	0.325379	0.0265095
CUL2	0.86913	-0.0171169	0.886247	0.818202	-0.0260693	0.844272	0.620624	0.929493	-0.308869	0.731141	-0.0657036	0.796844	0.143017	0.372635	-0.229618
SNRPF	0.965617	0.713812	0.251805	0.582252	-0.491499	1.07375	0.941215	0.946097	-0.00488199	0.839288	0.365141	0.474147	0.178153	0.666384	-0.488231
SLC9A3	0.357992	0.652243	-0.294251	0.553376	0.363105	0.190271	0.526981	0.925669	-0.398688	0.765273	0.525735	0.239539	0.610578	0.569678	0.0408996
RARB	0.133334	0.91127	-0.777936	0.432499	0.814758	-0.382258	0.789761	0.872778	-0.0830175	0.827184	0.542945	0.284239	0.577974	0.272389	0.305585
DST	-0.0918871	-0.199929	0.108042	0.832016	0.738486	0.0935294	0.17564	0.869687	-0.694047	0.811712	0.34	0.471711	0.62443	0.515047	0.109383
SP100	0.777913	0.45406	0.323853	0.689517	0.341673	0.347844	0.795262	0.797583	-0.00232071	0.462453	0.70716	-0.244708	0.500835	0.0361419	0.464693
USP13	0.118627	0.509539	-0.390912	0.432208	0.865156	-0.432949	0.842412	0.962374	-0.119963	0.807223	0.371713	0.43551	0.341386	0.309544	0.0318419
RANGAP1	0.885152	0.777759	0.107393	0.171996	0.829728	-0.657731	0.834955	0.913713	-0.0787577	0.593318	0.633579	-0.0402608	0.621179	-0.102551	0.72373
RIT2	0.215143	0.457243	-0.242099	0.777126	0.451016	0.326111	-0.437478	0.852856	-1.29033	0.624969	0.539997	0.0849723	0.448338	0.00774486	0.440593
VAMP8	0.411991	0.367757	0.044234	0.404082	0.504231	-0.100149	0.426764	0.962169	-0.535405	0.70129	0.421041	0.280249	0.0146192	-0.459935	0.474555
ZNF263	0.892151	0.86562	0.0265309	-0.354429	0.18109	-0.535519	0.376487	0.618893	-0.242406	0.800782	0.559256	0.241526	0.22772	0.212565	0.0151551
CCL8	0.422317	0.897077	-0.47476	0.476161	0.279488	0.196673	0.484078	-0.220129	0.704207	0.576526	0.195371	0.381156	0.73488	-0.0248859	0.759766
TSC22D1	-0.30682	0.578405	-0.885225	0.762511	0.360812	0.401699	0.604488	0.883235	-0.278747	0.60192	0.373395	0.228524	-0.366174	-0.233671	-0.132503
CHMP2B	0.714319	0.821449	-0.10713	0.672782	0.533495	0.139287	0.425862	0.907052	-0.48119	0.802706	0.348512	0.454194	0.54134	0.144677	0.396663
SCNN1A	0.486385	0.858336	-0.371952	0.461685	0.649251	-0.187566	0.546634	0.788284	-0.24165	0.783487	0.353234	0.430253	0.493019	0.457476	0.0355426
SPTB	-0.137385	0.719192	-0.856576	0.0833407	0.757955	-0.674614	0.484759	0.828892	-0.344133	0.771263	0.573913	0.197349	0.608966	0.471686	0.13728
VPS4A	0.608903	0.923544	-0.314641	0.827017	0.572218	0.254798	0.823837	0.806113	0.0177245	0.784566	0.702128	0.0824387	-0.263656	0.339762	-0.603418
EPB41L2	0.0605855	0.709749	-0.649164	0.322447	0.691393	-0.368946	0.703959	0.17664	0.527318	0.796224	0.797491	-0.00126665	0.411127	0.374406	0.0367207
HLA-DRA	0.786603	0.814069	-0.027466	0.364542	0.842881	-0.47834	0.635721	0.82403	-0.188309	-0.0681275	-0.0241695	-0.043958	0.576597	0.572086	0.00451098
SF3B4	0.439025	0.380222	0.0588027	0.234132	-0.075472	0.309604	0.749834	-0.438266	1.1881	0.745328	0.320075	0.425254	-0.349987	0.198503	-0.54849
SSTR5	0.339903	0.515189	-0.175287	0.564898	0.623164	-0.0582659	0.793526	0.674871	0.118655	0.70752	0.368527	0.338993	0.66626	-0.497032	1.16329
TBL3	0.763649	0.915046	-0.151396	0.63522	0.464141	0.171079	0.57464	0.791939	-0.217299	0.920877	0.459561	0.461316	0.403191	-0.0410525	0.444243
CD63	0.699216	0.836873	-0.137658	0.11495	0.727948	-0.612997	0.472979	0.813426	-0.340447	0.536429	0.465995	0.0704339	0.0153219	0.0152249	9.7085e-05
PCNT	0.975802	0.623657	0.352144	-0.356374	0.220883	-0.577257	0.216254	0.569741	-0.353486	0.711152	0.62584	0.0853123	0.631674	0.0839931	0.547681
UBE2D1	0.339676	0.795031	-0.455355	0.253607	-0.303886	0.557493	0.427242	0.789702	-0.36246	0.834864	0.459617	0.375247	0.292706	0.0206628	0.272043
NTS	0.457554	0.802748	-0.345194	0.877488	0.720276	0.157212	0.601287	0.769491	-0.168204	0.671566	0.209416	0.46215	0.664007	0.608802	0.0552054
SEPHS1	0.842717	0.694156	0.148561	0.534293	0.161336	0.372957	0.369893	0.685947	-0.316054	0.864667	0.496932	0.367735	0.547078	0.335243	0.211835
TFDP1	-0.678853	0.834985	-1.51384	-0.075545	0.413502	-0.489047	0.420917	0.906235	-0.485318	0.587006	0.418061	0.168945	0.495928	0.210533	0.285395
MS4A2	-0.240594	-0.439603	0.199009	-0.0483836	0.14932	-0.197704	-0.665801	0.891888	-1.55769	0.562231	0.167979	0.394251	0.278828	0.246184	0.0326445
POLD1	0.628671	0.585665	0.0430063	0.299296	0.426315	-0.127019	0.161556	0.919858	-0.758302	0.87926	0.386538	0.492721	0.235046	0.21916	0.0158862
CUTC	0.707165	0.800502	-0.0933367	0.285308	0.22848	0.0568276	0.791181	0.88646	-0.0952795	0.645487	0.468812	0.176675	0.537329	0.0592179	0.478111
IKZF3	0.312882	0.459495	-0.146613	-0.370686	0.512218	-0.882904	0.648346	0.858364	-0.210018	0.759	0.446087	0.312912	0.302109	0.095586	0.206522
IL2	0.704331	0.768373	-0.064042	0.440066	0.399803	0.0402629	0.432891	0.90248	-0.46959	0.794325	0.0253308	0.768994	0.348422	0.233911	0.11451
SPAG9	0.75676	0.898355	-0.141595	0.679643	0.0652045	0.614438	0.436831	0.760999	-0.324169	0.886961	0.488359	0.398601	0.286828	0.456541	-0.169713
ELF3	0.341266	0.561805	-0.220538	0.385412	-0.491478	0.87689	0.325852	0.748518	-0.422665	0.930979	0.275627	0.655351	0.178379	-0.328942	0.507321
NCSTN	0.456564	0.831975	-0.37541	0.735939	0.821559	-0.0856197	0.591119	0.939877	-0.348759	0.854502	0.499318	0.355183	0.607516	0.491551	0.115966
PDE6G	0.0110826	0.980256	-0.969173	0.874984	0.883155	-0.00817161	0.558684	0.38462	0.174064	0.86453	0.225045	0.639485	0.313077	0.61448	-0.301403
TACC2	0.167543	0.596573	-0.42903	0.168444	0.229204	-0.0607596	0.727191	0.969671	-0.242481	0.500501	0.315767	0.184734	0.436537	0.151513	0.285024
PHC1	0.87645	0.380788	0.495663	0.585525	0.279497	0.306028	0.796192	0.776778	0.0194137	0.541201	0.465588	0.0756129	-0.118259	0.172541	-0.2908
SMARCC1	0.573499	0.81454	-0.241041	0.250299	0.744077	-0.493778	0.657218	0.915748	-0.25853	0.872162	0.45575	0.416412	-0.150478	0.179317	-0.329795
ARID3A	0.438633	0.91481	-0.476177	0.0904056	0.728911	-0.638506	0.550179	0.295672	0.254508	0.362634	0.473336	-0.110702	0.444829	-0.286409	0.731238
KRT1	-0.628308	-0.489144	-0.139164	-0.530692	0.672774	-1.20347	0.537389	0.922354	-0.384965	0.78385	0.608244	0.175606	0.49622	0.552373	-0.0561521
PER3	0.625196	0.743411	-0.118216	0.113251	0.73668	-0.623429	0.542151	0.924067	-0.381916	0.796845	0.249989	0.546857	0.1384	0.0995533	0.0388463
RBM23	0.541078	0.515862	0.0252156	-0.277632	0.416639	-0.694271	0.229322	0.895735	-0.666414	0.880471	0.501472	0.378999	0.62242	0.0952993	0.527121
CDH15	-0.0472068	0.836813	-0.88402	0.725825	0.673427	0.0523979	-0.168799	0.607897	-0.776696	0.849259	0.586659	0.2626	0.278897	0.237294	0.041603
TGFBRAP1	0.239747	0.826663	-0.586915	-0.119262	0.0863608	-0.205623	0.119613	0.908704	-0.789091	0.780881	0.495619	0.285262	-0.16903	-0.0501434	-0.118886
NR1H4	0.278119	0.81361	-0.53549	0.87601	0.891516	-0.0155067	0.750726	0.917946	-0.16722	0.508404	0.337168	0.171236	0.497903	0.362974	0.134928
RNF7	0.919379	0.673587	0.245791	0.237526	-0.0493455	0.286871	0.28144	0.948656	-0.667216	0.751475	0.536307	0.215168	0.51629	0.433266	0.0830233
TXK	0.530483	-0.361939	0.892422	-0.142186	0.38889	-0.531077	0.620517	0.966648	-0.346131	0.877093	0.0953325	0.781761	0.445063	0.0836104	0.361452
CAV2	0.408751	0.841701	-0.43295	0.899795	0.587825	0.31197	0.354494	0.967919	-0.613424	0.581146	0.390133	0.191013	0.0105938	0.461211	-0.450617
FHL5	0.282613	0.444532	-0.161919	0.4557	-0.237767	0.693467	-0.520752	0.98281	-1.50356	0.780234	0.294475	0.485759	-0.00925134	0.142755	-0.152006
TSNAX	0.831411	0.715031	0.116381	0.0179849	0.147652	-0.129667	0.194475	0.805586	-0.611112	0.833525	0.463399	0.370125	0.583014	0.151637	0.431377
MAP4	0.367679	0.866142	-0.498463	0.463092	0.353107	0.109985	0.84659	0.888526	-0.0419362	0.585446	0.445696	0.13975	0.199148	0.226666	-0.027518
ERCC2	0.936292	0.492198	0.444093	-0.462054	0.382896	-0.84495	0.873954	0.904132	-0.0301783	0.840329	0.637898	0.202431	0.379849	-0.0336597	0.413509
SCAMP1	0.676038	0.363042	0.312996	0.438771	0.45138	-0.0126087	0.832479	0.903925	-0.0714456	0.79745	0.658667	0.138783	0.714277	0.272903	0.441373
POLI	0.365879	-0.102572	0.468451	0.067097	-0.318032	0.385129	0.451133	0.893745	-0.442612	0.532128	0.509933	0.0221952	0.259399	0.591732	-0.332334
ARPC4	0.977558	0.910296	0.0672623	0.755324	0.605391	0.149933	0.803823	0.941085	-0.137262	0.827175	0.379288	0.447887	0.516398	-0.37011	0.886508
F12	0.0940832	0.645009	-0.550926	0.0385913	0.756984	-0.718392	-0.490116	0.858632	-1.34875	0.447806	0.713257	-0.265451	0.517596	0.532171	-0.0145747
SCAND1	0.78417	0.806477	-0.0223067	0.0153159	0.0792863	-0.0639705	0.670493	0.674721	-0.00422744	0.86632	0.479889	0.386431	-0.413247	0.312556	-0.725803
TGOLN2	0.482186	0.972971	-0.490785	0.327086	0.503544	-0.176459	0.419695	0.96901	-0.549315	0.653279	0.408187	0.245092	0.416371	0.122239	0.294133
PPP1R9A	0.721776	0.693149	0.0286268	-0.543516	-0.283813	-0.259703	0.711649	0.986531	-0.274882	0.908634	0.631524	0.27711	0.331625	0.268666	0.0629587
ARHGAP5	0.234123	-0.220791	0.454914	0.642007	-0.160531	0.802538	0.542035	0.618052	-0.0760172	0.805455	0.474443	0.331012	0.213591	0.0484718	0.165119
IRAK4	0.621752	0.386209	0.235543	0.631146	-0.343533	0.974679	0.781862	0.928922	-0.14706	0.802615	0.373603	0.429012	0.354258	0.593966	-0.239707
TXNIP	0.899561	0.459754	0.439807	0.557792	0.42621	0.131583	0.49639	0.866036	-0.369645	0.810636	0.45475	0.355886	0.246589	0.209701	0.0368883
CHRM3	0.661619	0.812655	-0.151036	0.362756	0.0771804	0.285575	-0.0453635	0.848781	-0.894144	0.848185	0.236181	0.612004	0.23435	-0.0866424	0.320992
CHD4	0.544319	0.499245	0.0450739	0.141987	0.51484	-0.372854	0.704312	0.757228	-0.052916	0.791598	0.118963	0.672635	0.595253	-0.234352	0.829605
POR	0.027747	0.412956	-0.385209	0.662013	0.844492	-0.182479	0.216252	0.795988	-0.579736	0.746039	0.292308	0.453731	0.386893	0.484391	-0.0974977
TNFRSF8	0.677912	0.760294	-0.082382	0.440705	0.367954	0.0727516	0.11633	0.754065	-0.637735	0.625579	0.819462	-0.193884	0.607125	0.521496	0.085629
STAM	0.945479	0.790792	0.154687	-0.440662	0.244723	-0.685386	0.790744	0.97329	-0.182545	0.852312	-0.313272	1.16558	0.193148	0.392777	-0.199628
FCER1G	0.253	0.62701	-0.37401	0.444096	0.796479	-0.352383	0.484449	0.820891	-0.336441	0.829052	0.656155	0.172897	0.523351	0.0228411	0.50051
ARHGDIB	0.949629	0.978393	-0.0287641	0.870255	0.681793	0.188461	0.750308	0.78465	-0.0343418	0.75557	0.358767	0.396803	0.471128	0.278995	0.192132
POU3F2	0.575651	0.69398	-0.118329	0.888105	0.440444	0.447661	0.187206	0.891481	-0.704274	0.783517	0.564407	0.219109	0.452882	0.268804	0.184077
CRYBB2	0.110758	0.763234	-0.652476	0.493361	0.686512	-0.193151	0.283665	0.758655	-0.47499	0.917766	0.608744	0.309022	0.401757	0.65874	-0.256983
GSTP1	0.547105	0.773735	-0.226629	0.306446	0.458913	-0.152466	0.976532	0.815415	0.161117	0.865008	0.609723	0.255286	-0.0426473	-0.295053	0.252405
PRPF6	0.35959	0.948578	-0.588988	0.347673	0.669693	-0.32202	0.926335	0.703789	0.222546	0.881918	0.489339	0.392579	0.627381	0.550619	0.0767628
SPN	0.438114	0.888139	-0.450024	0.300151	0.455134	-0.154982	0.261067	0.888403	-0.627336	0.339719	-0.184739	0.524458	-0.174891	0.1074	-0.282292
PHLDA1	0.233113	0.179677	0.0534357	0.628438	0.500512	0.127925	0.624452	0.837833	-0.213381	0.768136	0.700251	0.0678853	-0.363071	-0.201792	-0.161279
PHYH	0.738566	0.218916	0.51965	-0.0852054	0.0435486	-0.128754	0.742905	0.958232	-0.215326	0.939043	0.555458	0.383585	0.0365562	0.517113	-0.480556
FLI1	0.134707	0.790314	-0.655607	0.227614	-0.684036	0.91165	0.399512	0.929354	-0.529842	0.936378	0.029519	0.906859	0.273221	-0.185378	0.458598
GAP43	0.154259	0.682822	-0.528563	0.118662	0.501424	-0.382762	0.215932	0.956883	-0.74095	0.878043	0.555491	0.322551	0.630302	0.328503	0.301798
ATP5B	0.870209	0.596703	0.273506	-0.183857	0.295557	-0.479415	0.95493	0.957493	-0.00256217	0.786792	0.421646	0.365147	0.206013	-0.00294488	0.208958
POU1F1	0.151912	0.703321	-0.551409	-0.219072	-0.325974	0.106902	0.41012	0.791105	-0.380985	0.406631	0.228301	0.178331	-0.172963	0.219682	-0.392645
AP3D1	0.172289	0.868847	-0.696559	0.359381	0.213919	0.145462	0.736669	0.976675	-0.240006	0.52559	0.558665	-0.0330751	0.358462	-0.13475	0.493212
GIT2	0.374815	0.858501	-0.483686	0.546551	0.296578	0.249973	0.640826	0.931138	-0.290312	0.4435	0.0220392	0.421461	0.543221	0.439545	0.103676
NFE2L1	0.0219119	0.546128	-0.524216	0.461432	0.784729	-0.323297	0.828431	0.644551	0.183881	0.69022	0.63646	0.05376	0.057316	0.0551303	0.00218562
NPPA	-0.436781	-0.110794	-0.325987	-0.401005	0.737427	-1.13843	0.776565	0.853453	-0.0768877	0.858425	0.0843519	0.774073	0.557376	0.406965	0.150412
BATF	0.661101	0.590668	0.070433	0.774908	0.428383	0.346525	0.784881	0.432418	0.352463	0.833707	0.562545	0.271163	0.288373	-0.112404	0.400777
CMA1	-0.609948	-0.087439	-0.522509	0.868234	0.671646	0.196588	-0.72005	0.803926	-1.52398	0.146512	0.40128	-0.254767	0.146678	0.396622	-0.249944
DLG5	0.671566	0.819576	-0.14801	-0.284795	0.388609	-0.673404	0.651643	0.946531	-0.294888	0.890708	0.57241	0.318298	-0.0392519	0.239201	-0.278452
CHRM2	0.694947	0.751137	-0.0561904	0.506918	0.377073	0.129845	0.576701	0.828394	-0.251694	0.741894	0.709314	0.0325802	0.48867	0.480376	0.00829445
BNIP2	0.612601	0.881526	-0.268925	0.788518	-0.482427	1.27095	0.454004	0.847304	-0.3933	0.6459	0.511973	0.133926	0.342108	-0.0511756	0.393284
SLPI	0.11686	0.741353	-0.624493	0.560963	0.539824	0.0211395	0.505509	0.733194	-0.227685	0.883581	0.377138	0.506443	0.443951	-0.0140929	0.458044
CTSS	0.634771	0.925326	-0.290555	-0.406817	-0.019785	-0.387032	0.179518	0.702608	-0.52309	0.796322	0.543619	0.252703	0.250091	-0.162328	0.412419
ARHGEF2	0.859811	0.775251	0.0845595	0.805078	0.717131	0.0879469	0.712705	0.867294	-0.154589	0.763474	0.354513	0.408961	0.214762	0.290927	-0.0761653
MAFF	0.197797	0.606125	-0.408328	0.874296	0.56524	0.309056	0.867495	0.900207	-0.0327119	0.878763	0.391771	0.486993	-0.476991	0.33606	-0.813051
CAMK4	0.524346	0.491498	0.0328482	-0.264025	-0.00812543	-0.255899	0.216149	0.256584	-0.040435	0.811993	0.630065	0.181928	0.60829	0.128608	0.479683
TAPBP	0.852855	0.804031	0.0488244	0.93101	0.416438	0.514572	0.838605	0.576047	0.262558	0.691478	0.483431	0.208047	0.369083	0.346861	0.022222
TAF1A	0.927549	0.886657	0.0408926	0.442624	0.0845754	0.358048	0.955241	0.967076	-0.0118341	0.890744	0.527335	0.363409	0.585237	0.183391	0.401846
MC4R	0.367249	0.647305	-0.280055	0.710088	0.584648	0.12544	0.570764	0.774277	-0.203513	0.545308	0.450214	0.0950942	0.772476	0.626304	0.146173
SLC9A2	0.0711726	0.809135	-0.737963	0.0302874	0.679933	-0.649646	0.891723	0.943618	-0.0518953	0.81547	0.402611	0.412859	0.329445	0.446545	-0.1171
MAFK	0.247561	0.941084	-0.693523	0.660367	0.0634451	0.596921	0.715634	0.685734	0.0299002	0.876405	0.426499	0.449906	0.188093	0.210376	-0.0222828
FOXA2	-0.294892	0.805828	-1.10072	0.943082	0.877641	0.0654411	0.381111	0.556928	-0.175817	0.563651	0.635394	-0.0717425	0.779447	0.44717	0.332277
GCH1	0.798934	0.689351	0.109583	0.291061	-0.0430027	0.334064	0.421783	0.891336	-0.469553	0.591443	0.365957	0.225486	0.452112	0.397434	0.0546774
PLN	0.282886	0.936002	-0.653116	0.873361	0.497201	0.37616	0.746969	0.978995	-0.232026	0.820181	0.358303	0.461878	0.708424	0.520839	0.187585
BTG1	0.584208	0.572597	0.0116109	0.721519	-0.18681	0.908328	0.704088	0.950007	-0.245919	0.44173	0.370934	0.0707952	0.136175	-0.214079	0.350254
NR1I3	-0.410642	0.63334	-1.04398	0.634304	0.00426146	0.630043	0.687496	0.918158	-0.230662	0.156818	0.486001	-0.329183	0.30172	0.257604	0.0441153
PICALM	0.325521	0.902621	-0.5771	0.301807	0.155662	0.146144	0.644281	0.851127	-0.206846	0.7913	0.548797	0.242503	0.348216	0.348228	-1.1617e-05
BAG3	0.0963478	0.867903	-0.771555	0.353346	0.523747	-0.170401	0.619171	0.755747	-0.136576	0.491548	-0.00110944	0.492658	0.122165	0.118418	0.00374715
REM1	0.181407	0.852103	-0.670696	0.715422	-0.285637	1.00106	0.610742	0.97247	-0.361728	0.41433	-0.31655	0.73088	0.26666	0.0843115	0.182349
ERC2	0.527276	0.686459	-0.159183	0.434962	0.736641	-0.301679	0.403669	0.862807	-0.459138	0.560861	0.485293	0.0755682	0.550719	0.759378	-0.208659
SERPINB13	-0.40597	0.285496	-0.691467	-0.428878	-0.26761	-0.161268	0.456892	0.557453	-0.100561	0.898514	0.507272	0.391242	0.500422	0.169515	0.330906
CHFR	0.982854	0.22447	0.758385	0.240061	0.266934	-0.0268738	0.727658	0.903596	-0.175938	0.911659	0.519075	0.392584	0.51864	0.284334	0.234306
TCF7L2	0.416384	0.841411	-0.425027	0.381178	-0.440761	0.821939	0.529728	0.953474	-0.423745	0.892655	0.340131	0.552525	0.0494387	0.0658776	-0.0164389
BCL2L10	-0.0511782	0.845753	-0.896931	0.118213	-0.484144	0.602357	0.625894	0.837524	-0.21163	0.759103	0.663231	0.0958717	0.490161	0.403365	0.0867963
PDGFA	0.165447	0.623772	-0.458326	0.143663	0.828849	-0.685186	0.658537	0.914602	-0.256065	0.891832	0.137358	0.754474	0.345861	0.470618	-0.124757
CACNA1C	-0.118221	0.982759	-1.10098	0.687823	0.664067	0.0237558	0.391737	0.96601	-0.574272	0.770848	0.311865	0.458983	0.222454	0.407917	-0.185463
EMG1	0.811238	0.535883	0.275355	0.227153	-0.608861	0.836014	0.648672	0.870832	-0.22216	0.806766	0.396053	0.410713	0.203478	0.140706	0.0627716
PIP5K1C	-0.344799	0.91912	-1.26392	0.115338	0.330767	-0.215429	0.834716	0.979754	-0.145038	0.744482	0.620639	0.123843	0.216193	0.225895	-0.0097024
USP2	0.418909	0.558838	-0.139929	0.749908	0.783832	-0.0339241	0.762841	0.845277	-0.0824352	0.827162	0.200581	0.626581	0.324494	0.724105	-0.399612
EIF2B5	0.762782	0.958646	-0.195864	-0.0916689	0.694434	-0.786103	0.287653	0.572898	-0.285245	0.523218	0.275436	0.247782	0.500622	0.233455	0.267167
POU2AF1	0.551019	0.667351	-0.116332	0.291145	0.459252	-0.168107	0.485218	0.784196	-0.298978	0.632582	0.271831	0.360751	0.328158	-0.188236	0.516394
PVR	0.369274	0.733704	-0.36443	0.432631	0.433015	-0.000384155	0.67948	0.895731	-0.216251	0.234953	0.50789	-0.272937	0.606674	0.213592	0.393082
TXNDC9	0.579388	0.250124	0.329264	0.27234	-0.508139	0.780479	0.183968	0.926418	-0.742449	0.827684	0.28901	0.538675	0.515619	0.0847979	0.430821
RAB11FIP3	0.408703	0.725311	-0.316609	-0.3309	0.453954	-0.784854	0.227712	0.691349	-0.463637	0.777703	0.5931	0.184602	0.480787	0.278194	0.202593
EEF1B2	0.610024	-0.235095	0.845119	0.32203	-0.553717	0.875747	0.776539	0.934541	-0.158002	0.734825	0.262726	0.472099	-0.17554	0.183528	-0.359068
KCTD13	0.599993	0.583723	0.0162696	0.530371	0.535627	-0.00525676	0.764617	0.773236	-0.00861821	0.802178	0.560104	0.242074	0.360542	-0.351414	0.711956
PROS1	-0.049051	0.771426	-0.820477	-0.0845894	-0.583715	0.499125	-0.240924	0.963089	-1.20401	0.760624	0.101721	0.658903	0.0845029	-0.00668044	0.0911834
HSPBP1	0.589815	0.92134	-0.331525	0.784523	0.489744	0.294779	0.594392	0.830103	-0.235711	0.775801	0.650869	0.124932	0.137338	-0.423506	0.560843
CD14	0.574102	0.813008	-0.238906	0.801438	0.646132	0.155306	0.388277	0.603635	-0.215357	0.419462	0.288047	0.131415	0.333246	0.303767	0.0294796
HTR1A	0.588125	0.950829	-0.362704	0.926912	0.644516	0.282396	0.64661	0.923466	-0.276856	0.712194	0.359665	0.352529	0.400082	0.557442	-0.157361
CDKN1C	-0.580888	0.531715	-1.1126	-0.228221	-0.355005	0.126784	-0.616795	0.917079	-1.53387	0.658966	0.5988	0.0601664	-0.305605	-0.0512563	-0.254348
POLE	-0.144392	-0.621436	0.477044	0.569058	0.131518	0.43754	0.334455	0.681447	-0.346993	0.747316	0.448428	0.298888	0.378914	0.361476	0.0174377
SSTR2	-0.252715	-0.0372241	-0.215491	-0.143448	0.48933	-0.632778	0.582682	0.888255	-0.305573	0.254185	0.241112	0.0130721	0.398966	0.404618	-0.00565192
STK39	0.50054	0.660714	-0.160174	-0.10957	-0.0689372	-0.0406327	0.317691	0.732788	-0.415097	0.836527	0.394388	0.442139	0.383445	-0.000557614	0.384003
MYOZ1	0.377573	0.983442	-0.60587	0.759773	0.765493	-0.00572	0.727766	0.557432	0.170333	0.458401	0.535946	-0.0775451	0.251563	0.655103	-0.40354
GRIK5	-0.363451	0.62125	-0.984701	0.782972	0.737284	0.045688	0.228853	0.930401	-0.701548	0.790833	0.403586	0.387247	0.323519	0.610213	-0.286694
NUCB1	-0.48976	0.570039	-1.0598	0.122335	0.46395	-0.341615	0.705202	0.818473	-0.113272	0.41555	0.513042	-0.0974927	0.301955	0.340839	-0.0388847
PRKCH	0.580405	0.773498	-0.193093	-0.340617	0.158059	-0.498676	0.297632	0.841838	-0.544206	0.798872	0.534602	0.26427	0.210695	0.131449	0.0792458
CXCL13	-0.430397	0.623006	-1.0534	0.267052	0.689986	-0.422934	0.821928	0.821958	-2.974e-05	0.0425479	0.480859	-0.438311	0.640886	0.458948	0.181938
TAC1	0.173311	0.773269	-0.599958	0.644292	0.658723	-0.0144308	0.380051	0.913533	-0.533482	0.788065	0.409306	0.37876	0.350205	0.0133279	0.336877
F11	0.561882	0.128793	0.433088	0.615035	0.980472	-0.365438	0.638731	0.93973	-0.300999	0.808893	0.304377	0.504517	0.596251	0.547819	0.0484319
F2RL2	0.337737	0.201968	0.135769	0.18942	0.625873	-0.436453	-0.2408	0.931146	-1.17195	0.786208	0.0627051	0.723503	0.403293	0.526216	-0.122923
MAPK13	0.797219	0.953967	-0.156748	0.243686	0.531089	-0.287403	0.771	0.720322	0.0506778	0.756993	0.469446	0.287548	0.260114	-0.188179	0.448292
FNTB	0.514067	0.499762	0.0143053	0.288482	-0.000994495	0.289477	0.173366	0.734512	-0.561146	0.73562	0.459408	0.276212	0.444236	0.199267	0.244969
EFNA5	0.654539	0.703322	-0.0487833	0.637752	0.654661	-0.0169092	0.707132	0.928675	-0.221543	0.804904	0.29567	0.509234	0.681093	0.601466	0.0796274
OS9	-0.105288	0.674623	-0.779911	0.636402	0.362316	0.274086	0.573946	0.8818	-0.307854	0.649338	0.364422	0.284916	0.311457	-0.040259	0.351716
CACYBP	0.0112956	0.35801	-0.346714	0.180285	-0.146078	0.326363	0.390714	0.550575	-0.15986	0.809853	0.382647	0.427206	0.422815	0.269342	0.153473
CEP76	0.63148	0.724468	-0.0929885	-0.130058	0.28778	-0.417838	0.778417	0.956527	-0.17811	0.834937	0.556036	0.2789	0.279269	0.296211	-0.0169421
PTPRZ1	0.199802	0.642292	-0.44249	0.533016	0.62565	-0.0926342	0.60661	0.966065	-0.359455	0.825593	0.564741	0.260852	-0.0181183	0.0636919	-0.0818102
HMG20A	0.430749	0.790549	-0.3598	-0.1609	0.321438	-0.482337	0.612603	0.928671	-0.316068	0.819748	0.53506	0.284689	0.438638	0.256297	0.182342
ARFGEF2	0.485188	0.589594	-0.104405	0.854739	0.0598474	0.794891	0.540884	0.559376	-0.0184917	0.558952	0.281068	0.277884	0.709727	0.237977	0.47175
HOXB6	0.397521	-0.254847	0.652368	0.841626	0.410183	0.431443	0.138577	0.747772	-0.609195	0.927977	0.441633	0.486344	0.249146	0.0549023	0.194243
CHIC2	0.317929	0.763199	-0.44527	0.816507	0.439225	0.377282	0.627752	0.684984	-0.0572321	0.860365	0.662254	0.198111	0.167076	0.0509426	0.116134
HOXB9	-0.128619	0.0843938	-0.213012	0.381746	0.215442	0.166305	0.54609	0.779458	-0.233368	0.749441	0.491938	0.257504	0.188331	-0.056353	0.244684
TNFRSF4	0.753679	-0.419387	1.17307	0.391065	0.587554	-0.196489	0.404417	0.82242	-0.418002	0.790498	0.634813	0.155685	0.269944	0.293237	-0.0232929
CBFA2T3	0.755207	0.917956	-0.16275	0.690503	0.613576	0.0769272	0.632093	0.931387	-0.299294	0.890978	0.61488	0.276098	0.35701	0.134901	0.222109
CEP72	0.419005	0.484127	-0.0651219	-0.275275	-0.189184	-0.0860905	0.773019	0.833766	-0.0607474	0.795212	0.461629	0.333583	0.093782	0.213883	-0.120101
PPID	0.451439	0.617455	-0.166015	0.232992	-0.00219868	0.23519	0.602888	0.745565	-0.142677	0.740317	0.303595	0.436721	-0.183529	0.404586	-0.588115
KARS	0.73872	0.692368	0.0463522	0.145729	0.725268	-0.579539	0.769174	0.943925	-0.174752	0.703172	0.662647	0.0405247	0.282596	0.367915	-0.0853191
NEK2	0.919283	0.258649	0.660634	0.613003	-0.221838	0.834841	0.402693	0.872314	-0.469621	0.70093	0.376772	0.324158	0.119077	0.194549	-0.0754715
DYRK1B	0.212074	0.793421	-0.581347	0.620592	0.375611	0.244981	-0.231288	0.45375	-0.685038	0.555767	0.461447	0.09432	0.139889	0.234096	-0.0942073
TBL1XR1	0.502737	0.244069	0.258668	0.473283	-0.682569	1.15585	0.637565	0.895769	-0.258204	0.814828	0.403126	0.411702	0.488103	0.18902	0.299083
TNIP1	-0.178822	0.49468	-0.673502	0.103115	0.691281	-0.588166	0.77257	0.714644	0.0579254	0.813426	0.638751	0.174675	0.141012	0.220854	-0.0798424
GDF5	0.114725	0.901506	-0.786781	0.33468	0.339972	-0.00529142	0.0585135	-0.122783	0.181297	0.743755	0.643857	0.0998987	0.567083	0.404499	0.162583
DSN1	0.87762	0.804612	0.0730078	0.535563	0.103548	0.432014	0.521115	0.93036	-0.409245	0.59163	0.318909	0.27272	0.447713	0.444503	0.00321023
HSF2	0.784498	0.336314	0.448184	0.0868734	0.126405	-0.039532	0.766229	0.829074	-0.0628456	0.885779	0.692867	0.192912	0.0783812	0.0738365	0.00454463
CRHR1	-0.228785	0.769608	-0.998394	0.645604	0.67244	-0.0268363	-0.636182	0.882679	-1.51886	0.838719	0.510981	0.327738	0.430895	-0.0780415	0.508936
KLF5	0.66763	0.634408	0.0332227	0.269008	0.507833	-0.238825	0.470239	0.864996	-0.394757	0.735963	-0.161086	0.897049	0.20753	-0.0931635	0.300693
PDLIM5	0.325437	0.908214	-0.582778	0.766749	0.436028	0.330721	0.647509	0.955023	-0.307514	0.740687	0.4633	0.277387	0.429831	0.24428	0.185551
FSCN1	-0.593953	0.367656	-0.961608	0.878586	0.139076	0.73951	-0.577629	0.944062	-1.52169	0.908867	0.617758	0.291109	-0.265082	-0.204021	-0.0610611
HSPB8	0.490977	0.753472	-0.262496	0.475082	0.710844	-0.235762	0.683754	0.751899	-0.0681448	0.892808	0.451863	0.440945	0.336539	0.630564	-0.294025
CRADD	0.793932	0.826984	-0.0330521	0.387851	-0.349887	0.737739	0.408905	0.595293	-0.186387	0.886383	0.466802	0.419581	0.476768	0.203598	0.273169
CNOT1	0.0400529	0.946565	-0.906512	0.82272	0.623366	0.199354	0.845734	0.942132	-0.0963984	0.80109	0.315131	0.48596	0.628837	0.106832	0.522005
WWC1	0.406276	0.791144	-0.384869	0.237251	0.650358	-0.413108	-0.705391	0.96094	-1.66633	0.279009	0.0339983	0.245011	0.391286	0.0239972	0.367289
DAPK3	0.355485	0.774698	-0.419213	0.721643	0.928363	-0.20672	0.889438	0.921559	-0.0321211	0.827552	0.565144	0.262408	0.242659	0.257199	-0.0145403
DARC	0.187041	0.898559	-0.711519	0.269636	0.45277	-0.183134	0.529356	0.543618	-0.014262	0.794785	0.487611	0.307174	0.354847	0.188901	0.165946
GOLGA3	0.843303	0.611897	0.231406	0.505484	-0.0772148	0.582699	0.693008	0.899205	-0.206198	0.793151	0.663616	0.129535	0.67085	-0.00180814	0.672658
EIF4B	0.787397	0.857319	-0.0699216	0.174828	0.171918	0.00290987	0.419303	0.752631	-0.333328	0.84492	0.653712	0.191208	0.436829	0.345834	0.0909954
PPP1CB	-0.239383	0.84491	-1.08429	0.242854	0.21731	0.0255434	0.632982	0.881679	-0.248697	0.851706	0.578117	0.273589	0.372633	-0.263511	0.636145
MCM3AP	0.565596	0.596643	-0.0310473	0.623226	0.536784	0.0864423	0.402588	0.924536	-0.521948	0.837473	-0.00291992	0.840393	0.386756	-0.302146	0.688902
DOCK1	0.18959	0.680446	-0.490856	0.583441	0.731742	-0.148301	0.696178	0.887137	-0.190959	0.68936	0.534068	0.155292	0.0372056	0.243663	-0.206457
TFPT	0.421097	0.635376	-0.214279	0.608226	0.668809	-0.0605828	0.651561	0.957775	-0.306214	0.778732	0.686945	0.0917876	0.322232	-0.150375	0.472606
USF2	0.541419	0.786873	-0.245454	0.804169	0.467866	0.336303	0.646081	0.775291	-0.129211	0.572989	0.202805	0.370183	0.578023	0.503355	0.0746683
SAP18	0.943312	0.572364	0.370948	0.236796	0.5178	-0.281004	0.670453	0.880255	-0.209803	0.916045	0.319688	0.596357	0.034684	0.0747157	-0.0400317
KIF1C	0.739274	0.805574	-0.0663	0.689474	0.578952	0.110523	0.759065	0.941593	-0.182528	0.514059	0.558149	-0.0440902	0.436527	0.389047	0.0474799
RGS14	0.557315	0.978628	-0.421313	0.440035	0.272208	0.167826	0.278362	0.841972	-0.56361	0.845243	0.413298	0.431945	0.513004	0.373743	0.139262
ZCCHC10	0.91785	0.578019	0.339831	0.451501	-0.196784	0.648285	0.882628	0.935916	-0.0532881	0.852791	0.358563	0.494229	0.447197	0.443948	0.00324928
REPS1	0.549986	0.722115	-0.172129	0.361781	0.45378	-0.0919985	0.382427	0.787632	-0.405205	0.775762	0.503314	0.272448	0.0405962	0.451974	-0.411378
RGL2	0.753986	0.798752	-0.0447665	0.628316	0.339476	0.288841	0.550972	0.837599	-0.286628	0.740136	0.205728	0.534407	0.33425	-0.121248	0.455498
ZNF426	0.348741	0.311821	0.0369197	-0.110021	0.703694	-0.813716	0.627392	0.800492	-0.1731	0.760665	0.298612	0.462053	0.14686	0.156763	-0.00990234
EPRS	0.749792	0.585915	0.163878	0.681408	0.613948	0.0674597	0.888467	0.917269	-0.0288026	0.817358	0.515032	0.302327	0.335414	0.578153	-0.24274
KPNA3	0.479062	0.797834	-0.318771	0.338268	0.516716	-0.178448	0.686739	0.898071	-0.211332	0.793268	0.254899	0.538369	0.422079	0.147724	0.274355
RND1	-0.665942	-0.0570961	-0.608846	0.44196	-0.168224	0.610183	0.374436	0.898979	-0.524543	0.6344	0.535222	0.099179	0.383874	0.407442	-0.0235677
STRN	0.451198	0.680733	-0.229534	0.747221	0.523797	0.223424	0.688991	0.942984	-0.253994	0.25068	0.225717	0.0249621	0.304073	0.252927	0.0511464
BAHD1	0.205594	0.721156	-0.515562	0.134021	0.226736	-0.0927153	0.735541	0.876144	-0.140603	0.891008	0.63563	0.255378	0.337561	0.476111	-0.13855
GATA3	0.103741	0.198705	-0.0949637	-0.19485	-0.11617	-0.0786796	0.409888	0.883157	-0.473269	0.485351	0.479877	0.00547335	0.367597	0.106546	0.261052
IL2RA	0.326198	-0.401352	0.72755	0.186263	0.911464	-0.725201	0.528674	0.933486	-0.404812	0.502808	0.606658	-0.10385	0.00581886	0.46665	-0.460832
GEMIN6	0.937997	0.749761	0.188237	0.863389	-0.126052	0.989441	0.84323	0.968424	-0.125193	0.925152	0.586272	0.33888	-0.00370478	0.573429	-0.577134
NPAS2	0.414387	0.760764	-0.346377	0.789366	0.343394	0.445972	-0.0832998	0.908795	-0.992095	0.515264	0.517157	-0.0018934	0.584963	-0.088892	0.673855
RNF8	0.562795	0.836055	-0.27326	0.623049	0.578549	0.0445005	0.76678	0.781309	-0.0145286	0.729417	0.293179	0.436238	0.197595	0.21904	-0.0214454
PRSS1	-0.250627	-0.31012	0.0594923	0.45557	0.653375	-0.197805	0.648969	0.861002	-0.212034	0.811972	0.614934	0.197038	0.452584	0.533989	-0.0814056
DCP1A	0.559599	0.757276	-0.197677	0.240215	0.476558	-0.236344	0.831725	0.927583	-0.0958584	0.755752	0.0397464	0.716005	-0.462912	0.204507	-0.667419
RPN1	0.501307	0.824362	-0.323055	0.298175	-0.0999215	0.398096	0.414275	0.762119	-0.347844	0.843099	0.241061	0.602037	0.415357	0.2557	0.159657
ATG12	0.315632	0.369194	-0.0535618	0.680891	-0.281708	0.962599	0.673871	0.668876	0.00499557	0.905583	0.46084	0.444743	0.558717	0.140288	0.418429
CACNG2	0.0647359	0.813911	-0.749175	0.587834	0.416879	0.170955	0.23743	0.648662	-0.411232	0.732778	0.705289	0.0274887	0.558136	0.301793	0.256343
TIMP3	-0.442274	0.833426	-1.2757	0.71182	0.471942	0.239878	0.760759	0.889817	-0.129058	0.820056	0.403846	0.41621	0.435676	0.126778	0.308898
CCL13	0.423001	0.819682	-0.396681	-0.0334915	0.326026	-0.359518	-0.209744	0.800854	-1.0106	0.74769	0.32608	0.42161	0.394286	0.143902	0.250384
VAMP3	0.62005	0.938096	-0.318046	0.690315	0.474421	0.215895	0.80246	0.96916	-0.166701	0.80466	0.356923	0.447736	0.536483	0.395964	0.140518
THAP7	0.564918	0.601835	-0.0369168	0.289267	0.78899	-0.499723	0.658064	0.790621	-0.132557	0.812299	0.468036	0.344263	0.0526601	0.15456	-0.1019
GPRIN2	-0.347242	0.408089	-0.755331	0.854154	0.37422	0.479935	0.47603	0.678437	-0.202407	0.53949	0.00974295	0.529747	0.101458	-0.118937	0.220394
YEATS4	0.750891	0.0954566	0.655434	0.195896	-0.55477	0.750667	0.717857	0.936234	-0.218377	0.706069	0.617541	0.0885274	0.0753043	0.0246926	0.0506117
MUC7	-0.240528	0.734929	-0.975458	0.550889	0.378781	0.172108	0.572564	0.448417	0.124147	0.780864	0.651792	0.129072	0.447323	0.39594	0.0513832
DNAJB9	0.436021	0.626037	-0.190016	0.0967928	-0.320054	0.416846	0.352501	0.964335	-0.611834	0.866948	0.575693	0.291255	0.256631	-0.0335358	0.290167
AKAP8L	0.88057	0.653776	0.226793	0.239442	0.135271	0.104171	0.690414	0.914639	-0.224225	0.85193	0.654284	0.197645	0.410567	0.20137	0.209197
BRD4	0.8723	0.620794	0.251506	0.190613	-0.118647	0.309261	0.555178	0.596478	-0.0412991	0.859808	0.517741	0.342067	0.456242	-0.102628	0.55887
UPF3A	0.902752	0.794343	0.108409	-0.0125921	-0.281146	0.268554	-0.0970918	0.895792	-0.992884	-0.00723192	-0.0649471	0.0577151	0.0720128	0.0506639	0.0213489
GNG13	-0.0863104	0.521502	-0.607812	0.584989	0.292506	0.292483	0.233965	0.94693	-0.712965	0.668497	0.799826	-0.131329	0.439079	0.446412	-0.00733289
PURA	0.5275	0.922599	-0.395099	-0.372645	-0.11578	-0.256865	0.499329	0.900824	-0.401495	0.864027	0.242888	0.621139	0.389229	-0.217179	0.606408
CNTN2	0.649492	0.844171	-0.194679	0.486001	0.409036	0.0769658	0.623294	0.856325	-0.233031	0.706693	0.720715	-0.0140225	0.285334	0.258347	0.0269861
SERF2	-0.487639	0.828231	-1.31587	0.120426	0.41096	-0.290534	0.619944	0.841063	-0.221119	0.883989	0.432385	0.451603	0.460057	-0.022766	0.482823
MYOZ2	-0.470264	-0.450292	-0.0199718	0.288591	0.344574	-0.0559825	0.53917	0.936006	-0.396836	0.841408	0.484877	0.356532	0.477677	0.517972	-0.0402951
CXCL12	0.476863	0.886279	-0.409416	0.236215	0.795918	-0.559702	0.499692	0.726798	-0.227107	0.904024	0.716657	0.187367	0.249663	0.161278	0.0883848
KIF5A	-0.441823	-0.105015	-0.336808	0.702178	0.190237	0.511941	0.459092	0.927981	-0.468889	0.626038	0.534929	0.0911099	0.373213	0.375503	-0.00229014
CCT7	0.790462	0.793263	-0.00280148	0.524674	0.524643	3.0749e-05	0.745374	0.951131	-0.205756	0.842405	0.612731	0.229675	-0.0227083	0.0333198	-0.0560281
KPNA6	-0.0577428	0.751691	-0.809434	-0.612933	0.0781827	-0.691116	0.81252	0.917272	-0.104752	0.714535	0.542439	0.172095	0.357216	0.286526	0.0706894
PLXNA1	0.0887979	0.557109	-0.468311	0.138186	-0.0786264	0.216813	0.520774	0.907357	-0.386584	0.807881	0.565447	0.242433	0.348236	0.493268	-0.145032
ADRA2A	-0.000704388	0.861644	-0.862348	0.825856	0.488401	0.337454	0.631401	0.898053	-0.266651	0.811978	0.528283	0.283694	0.234578	0.302972	-0.0683935
RASL12	0.324659	0.50977	-0.185111	0.240917	-0.159698	0.400615	0.767064	0.923122	-0.156058	0.830815	0.435091	0.395723	0.438462	0.0370528	0.401409
TTC1	0.531841	0.932268	-0.400427	-0.512476	0.515825	-1.0283	0.833981	0.924812	-0.0908311	0.923488	0.635043	0.288446	0.169135	0.0532162	0.115919
GPSM2	0.868226	0.922681	-0.0544542	0.697691	0.357518	0.340173	0.556837	0.858745	-0.301908	0.489419	0.380486	0.108933	0.218765	0.349523	-0.130758
SOD1	0.686365	0.209484	0.476881	0.579055	0.538445	0.0406098	0.561541	0.816365	-0.254824	0.904796	0.44539	0.459406	0.0972265	0.0812814	0.0159452
CHN1	0.208499	-0.653848	0.862347	0.504534	0.192637	0.311897	0.752543	0.957922	-0.205378	0.744098	-0.201983	0.946081	0.437099	0.127568	0.309531
TLR3	0.91897	0.220486	0.698483	0.861685	0.377893	0.483792	-0.595698	0.975701	-1.5714	0.898117	0.59728	0.300837	-0.17126	0.129053	-0.300313
MTA2	0.880108	0.894272	-0.0141637	0.771944	0.400961	0.370982	0.903202	0.758886	0.144316	0.541399	0.00460619	0.536793	0.513889	-0.175573	0.689462
PAK7	0.217774	0.91563	-0.697856	0.618064	0.915583	-0.297519	0.572297	0.956474	-0.384176	0.860613	0.316416	0.544198	0.337175	0.486591	-0.149417
PSMB1	0.732772	0.798516	-0.0657446	0.89823	-0.163949	1.06218	0.611922	0.922547	-0.310625	0.878604	0.337737	0.540868	0.275343	0.435019	-0.159675
HOXB1	0.269017	0.661129	-0.392113	0.432893	0.56482	-0.131927	0.221567	0.795861	-0.574294	0.866314	0.547013	0.319301	0.806921	0.242248	0.564673
BCL2L2	0.0550766	0.989236	-0.934159	0.280232	0.23494	0.0452921	0.667769	0.838931	-0.171163	0.638055	0.0815312	0.556524	0.286091	-0.0549702	0.341061
RHEB	0.483152	0.896201	-0.41305	-0.128371	0.170679	-0.29905	0.872323	0.928333	-0.05601	0.843773	0.514491	0.329282	-0.125688	-0.123056	-0.00263202
SPHK1	0.626181	0.879081	-0.2529	0.574319	0.544171	0.0301479	0.536469	0.819031	-0.282563	0.798876	0.495198	0.303678	0.197541	0.00434131	0.1932
CA12	-0.300235	0.119842	-0.420077	0.535502	0.0628439	0.472658	0.819453	0.919215	-0.0997613	0.865476	0.508924	0.356552	0.373945	-0.217829	0.591774
C5AR1	0.744117	0.812013	-0.0678956	0.343731	0.688632	-0.344901	0.449775	0.630904	-0.181129	0.913621	0.577164	0.336458	0.566804	-0.0292802	0.596084
ACVRL1	0.0147725	0.510074	-0.495302	0.558757	0.023414	0.535343	0.684626	0.890826	-0.2062	0.806633	0.698387	0.108246	0.188603	0.0149884	0.173614
HOXC8	0.0996621	0.503082	-0.403419	0.339902	-0.106496	0.446398	0.756438	0.710943	0.0454953	0.869586	0.35521	0.514376	0.274032	0.148565	0.125466
TRPC6	0.555731	0.709918	-0.154187	0.292815	0.583234	-0.290418	0.568055	0.625937	-0.057882	0.549511	0.442834	0.106676	0.522712	0.256106	0.266606
DOK4	-0.448312	0.0723177	-0.52063	0.415554	0.451723	-0.0361688	0.599832	0.441885	0.157947	0.894316	0.563672	0.330643	0.196343	0.324741	-0.128398
NRP2	0.145212	0.829219	-0.684007	-0.0311104	-0.104713	0.0736025	0.343723	0.92906	-0.585337	0.74632	0.284196	0.462124	0.654956	0.617533	0.0374231
TNFSF10	0.353345	0.643347	-0.290002	0.232805	0.0292504	0.203555	0.458907	0.598686	-0.139779	0.90859	0.646458	0.262132	0.5231	0.115355	0.407745
OXSR1	0.385086	0.690544	-0.305458	0.714114	0.755074	-0.04096	0.506893	0.765263	-0.258371	0.873655	0.456386	0.417268	0.482464	0.10924	0.373224
KIDINS220	0.277201	0.364612	-0.0874111	0.889685	0.0592001	0.830485	0.832365	0.944728	-0.112363	0.684018	0.609627	0.0743906	0.606445	-0.168181	0.774627
RBM8A	0.888183	0.875927	0.0122563	0.290346	0.455839	-0.165493	0.221292	0.889343	-0.668052	0.727814	0.493697	0.234117	0.293747	0.144904	0.148843
TRPC4AP	0.878376	0.872274	0.00610146	0.776996	0.932946	-0.15595	0.627554	0.90556	-0.278006	0.432404	0.283282	0.149122	0.680212	0.143153	0.537059
MADD	0.866495	0.567306	0.299188	0.668355	0.672424	-0.00406858	0.33153	0.903613	-0.572083	0.767721	0.177645	0.590076	0.528903	-0.0351375	0.56404
TLK1	-0.0144343	-0.362479	0.348045	0.564813	0.263061	0.301751	0.634747	0.895842	-0.261095	0.742408	0.540597	0.201811	0.501067	0.150896	0.350172
RPP38	0.861163	0.73888	0.122282	0.365865	0.725671	-0.359806	0.754407	0.953245	-0.198838	0.78997	-0.129505	0.919476	0.425727	-0.197602	0.623329
TAF1B	0.939857	0.768475	0.171382	0.25417	0.684974	-0.430805	0.739282	0.726651	0.0126309	0.971052	0.783793	0.18726	0.439133	0.144526	0.294607
PLK3	0.783791	0.424483	0.359308	0.516577	0.45957	0.0570076	0.198334	0.96955	-0.771216	0.799803	0.625186	0.174617	0.313914	0.0766057	0.237308
CCNG1	0.154917	-0.806603	0.96152	0.465782	0.575245	-0.109463	0.809573	0.942148	-0.132576	0.801248	0.604473	0.196775	-0.14717	-0.0973415	-0.049829
TAX1BP1	0.372983	0.326296	0.0466867	-0.0545246	0.031272	-0.0857967	0.892837	0.981957	-0.0891195	0.866859	0.369532	0.497327	0.199136	0.27604	-0.0769043
KLRK1	0.74518	0.815674	-0.0704946	-0.641408	-0.124407	-0.517001	0.244757	0.703884	-0.459126	0.2305	0.0205004	0.21	0.878457	0.20326	0.675197
LTBP1	-0.021534	0.973504	-0.995038	0.197923	0.064724	0.133199	0.840545	0.90469	-0.064145	0.451267	0.408982	0.0422857	0.465351	0.726214	-0.260864
AP4M1	0.516855	0.731281	-0.214425	0.547946	0.902809	-0.354863	0.580805	0.877274	-0.296469	0.3674	0.523826	-0.156427	0.421945	0.174506	0.247439
KLKB1	-0.130457	0.805283	-0.93574	-0.524801	0.975267	-1.50007	0.436309	0.852763	-0.416454	0.71157	0.577772	0.133798	0.560109	0.102472	0.457638
CCT3	0.898344	0.589048	0.309296	0.287534	0.623654	-0.336121	0.727053	0.643912	0.0831415	0.693974	0.74447	-0.0504953	0.096917	0.19099	-0.0940734
ATXN7	0.50481	0.808002	-0.303193	-0.00545211	0.334334	-0.339786	0.387108	0.873813	-0.486706	0.875236	0.633158	0.242078	0.400861	0.135172	0.26569
ERCC5	0.66217	0.701224	-0.0390542	0.497807	0.59121	-0.0934028	0.729724	0.948484	-0.218759	0.868299	0.41746	0.450838	0.297006	-0.222314	0.519319
PPP3CB	-0.170174	-0.0401146	-0.13006	0.517833	-0.784014	1.30185	0.127532	0.863189	-0.735657	0.730597	0.351254	0.379343	0.276623	-0.350264	0.626887
[truncated: 1,027 more rows]
