# Supplementary material for: Dynamic Modularity of Host Protein Interaction Networks in Salmonella Typhi Infection
Source: PLoS One. 2014 Aug 21;9(8):e104911. doi: 10.1371/journal.pone.0104911 (PMC4140748; doi:10.1371/journal.pone.0104911)
Supplement: Table S2 — The list of common interactors present in all the studied datasets with their respective PCC. (XLSX) [file pone.0104911.s005.xlsx]

## Sheet: Sheet1
Table S2 : The list of common interactors present in all the studied datasets with their respective PCC
Interactions	Salmonella	Bacterium	Ecoli	Maningitis	Cancer	Control
ARCN1 (pp) COPA	0.942262	0.980062	0.857442	0.662665	0.978681	0.696802
ARCN1 (pp) COPB1	0.993662	0.935887	0.811436	0.73398	0.938844	0.626406
ARCN1 (pp) COPB2	0.999933	0.999241	0.984053	0.658735	0.963996	0.897391
ARCN1 (pp) COPG	0.997757	0.996408	0.891717	0.827506	0	0.876215
ARCN1 (pp) COPG2	0.998411	0.942354	0.902551	0	0	0.874058
ARCN1 (pp) COPZ2	-0.41208	-0.133803	0.996193	0.776311	0.711698	0.744649
ARHGDIG (pp) CDC42	0.281334	0.998021	0.998986	0.883421	-0.266992	0.984295
ARHGDIG (pp) RAC1	0.810554	0.990026	0.944926	0	0.100261	0.962204
ARHGDIG (pp) RHOA	0.685004	0.985178	0.994476	0.961482	-0.205218	0.996675
ARHGDIG (pp) RHOB	0.241595	0.997611	0.977478	0.950371	0.25461	0.482656
ARHGDIG (pp) RHOG	0.572272	0.997333	0.997959	0.987162	-0.219761	0.789659
ARHGDIG (pp) RHOH	0.34169	-0.0830226	-0.201657	0.964853	0.749096	-0.0229117
ARPC5 (pp) ACTR2	0.885907	0.993968	0.999848	0	0.977951	0.999834
ARPC5 (pp) ACTR3	0.851995	0.99345	0.986779	0.828735	0.962051	0.993302
ARPC5 (pp) ARPC1B	0.951408	0.99682	0.999858	0.562535	0.966501	0
ARPC5 (pp) ARPC4	0.891746	0.999401	0	0.844422	0.690627	0.977054
ARPC5 (pp) MAPKAPK2	0.482659	0.824724	0.996752	0.801335	-0.536954	0.922202
ATG12 (pp) ATG10	-0.321223	0.982579	0.774385	0.94654	0.245095	0.875388
ATG12 (pp) ATG3	0.981699	0.998636	0.754366	0.840014	0.832905	0.94923
ATG12 (pp) ATG5	0.996902	0.982538	0.954764	0.924204	0.855201	0.756368
ATG12 (pp) ATG7	0.749635	0.939761	0.985623	0.866697	0.947962	0.60982
ATG12 (pp) KRTAP4-12	-0.610464	0.999377	0.516789	0.967698	0	0.589383
ATG12 (pp) MDFI	-0.998333	0.52433	0.161631	0.934353	0.146629	0.72907
ATG12 (pp) PLSCR1	0.72731	0.99853	0.608744	0.859577	0.580319	0.998604
ATG12 (pp) PTK2	0.99953	-0.97862	0.634669	0.894932	0.302907	-0.156856
ATG7 (pp) ATG10	-0.867576	0.859861	0.656349	0	0.425029	0.91696
ATG7 (pp) ATG12	0.749635	0.939761	0.985623	0.866697	0.947962	0.60982
ATG7 (pp) ATG3	0.609874	0.920635	0.854434	0.605541	0.928	0.828179
ATG7 (pp) GABARAP	-0.165314	0.881809	0.934031	0.921079	0.720388	0.677005
ATG7 (pp) GABARAPL2	-0.380085	-0.941353	0.762451	0.953389	0.771968	0.655872
ATG7 (pp) MAP1LC3B	-0.865717	-0.518807	0.701078	0.944626	-0.166134	0.725423
ATP2A2 (pp) BCL2	0.832643	-0.27674	0.384854	1	0.233899	0.29158
ATP2A2 (pp) CAMK2A	0.481091	0.906487	0.489835	0.302627	0.564405	0.980809
ATP2A2 (pp) IRS1	0.990706	0.842183	0.962399	0.920482	0.801366	0.990513
ATP2A2 (pp) IRS2	0.236529	0.953136	0.733627	0.860992	0.550733	0.00109409
ATP2A2 (pp) PLN	0.315575	0.85061	0.83832	0.93545	0.858039	0.922929
ATP2A2 (pp) S100A1	-0.552702	0.50301	0.915229	0.883747	0.165122	0.852852
BAD (pp) AKT1	0.778626	-0.239238	0.57917	0.379113	0.597161	0.93167
BAD (pp) BCL2	0.884415	-0.471371	0.254694	0.31528	-0.452169	-0.539381
BAD (pp) BCL2A1	0.515483	0.985067	0.813884	0.871956	0.764682	0.984994
BAD (pp) BCL2L1	-0.580758	-0.980248	0.987964	0.736663	0.00210013	0.758261
BAD (pp) BCL2L10	0.271267	0.219026	0.631836	0.847723	0.94181	0.898874
BAD (pp) BCL2L2	0.574144	0.317311	0.898084	0.100618	0.332025	0.651097
BAD (pp) EWSR1	0.323788	0.809977	0.77171	0.582123	0.344334	0.728499
BAD (pp) HRK	-0.64984	0.753947	0.0573973	0.327242	0.405097	0.999973
BAD (pp) MAP2K5	0.99623	-0.283397	0.467884	0.95977	0.227094	0.739864
BAD (pp) MAPK8	0.745522	0.999442	0.140864	0.380539	0.433783	0.846446
BAD (pp) MCL1	0.951783	0.960636	0.895044	0.439891	0.652389	0.967379
BAD (pp) PAK1	0.550637	0.733999	0.984671	0.428995	0.865118	0.984353
BAD (pp) PAK7	0.416645	0.63237	0.788517	0.596511	0.516035	0.986828
BAD (pp) PIM1	-0.184657	0.998898	0.965442	0.582542	0.138855	0.313698
BAD (pp) PIM2	0.745565	-0.942542	0.945385	0.609625	-0.153886	0.751025
BAD (pp) PIM3	0.995384	0.984273	0.984727	0	0	0.858563
BAD (pp) PPP1CA	0.985775	0.251189	0.953127	0.305618	0.666149	0.838877
BAD (pp) PPP3CA	0.999675	0.938979	0.860529	0.366366	0.485888	0.981979
BAD (pp) PRKACA	0.686638	0.998749	0.893921	0.81052	0.864431	0.992732
BAD (pp) RAF1	0.991048	0.978511	0.956976	0.757329	0.623213	0.994766
BAD (pp) RPS6KA1	0.943845	0.999036	0.866352	0.507104	0.607896	0.982064
BAD (pp) RPS6KA2	-0.911147	0.521029	0.889774	0.667897	0.907089	0.739727
BAD (pp) RPS6KA3	0.98953	0.999926	0.889854	0.896588	0.672376	0.907892
BAD (pp) RPS6KA5	0.543964	-0.831621	0.262819	0	0.0643123	0.868821
BAD (pp) S100A10	0.932054	0.692021	0.230761	0.366168	0.599431	0.652295
BAD (pp) SFN	0.788624	0.979356	0.934659	0.297561	0.690428	-0.512562
BAD (pp) SNCA	-0.814682	-0.988119	0.677645	0.466602	-0.183433	0.63142
BAD (pp) WASF1	-0.62033	0.989734	0.558139	0.581635	-0.498073	0.642416
BAD (pp) YWHAB	0.991983	0.85151	0.971936	0.80069	0.686257	0.986077
BAD (pp) YWHAE	0.999319	0.989842	0.892589	0.605676	0.322134	0.858166
BAD (pp) YWHAG	0.994624	0.978157	0.835869	0.371938	0	0.634288
BAD (pp) YWHAH	0.181845	0.951316	0.974827	0	0.854655	0.901925
BAD (pp) YWHAQ	0.996464	0.211494	0.936837	0.48131	-0.243715	0.911184
BAD (pp) YWHAZ	0.96664	0.920028	0.915404	0.911907	0.955385	0.4888
BMP7 (pp) ACVR1	0.000869588	-0.521135	0.977547	0	0.305291	0.536861
BMP7 (pp) ACVR2A	0.917189	0.876227	0.838547	0.647769	0.521573	0.64595
BMP7 (pp) ACVR2B	-0.779581	0.558229	0.830418	0.284667	0.705851	0.419664
BMP7 (pp) BMPR1A	0.983195	-0.233966	0.391586	0.966163	0.639544	0.679254
BMP7 (pp) BMPR1B	0.984861	0.997841	0.936755	0.890599	0.77391	0.800913
BMP7 (pp) BMPR2	0.428248	0.871108	0.910543	0.914449	0.838638	0.637614
BMP7 (pp) CHRDL2	0.97333	0.984898	0.987234	0.210841	0	0.698964
BMP7 (pp) ENG	-0.591432	0.962293	0.769275	0.816797	0.309972	0.528932
BMP7 (pp) NCOA3	-0.0987709	0.908433	0.799209	0.356957	0.855141	0.83833
BMP7 (pp) NOG	-0.995778	0.747927	0.785274	0.258577	0	-0.940058
BMP7 (pp) SOSTDC1	0.929982	0.897205	0.951571	1	0.715964	0.880708
CAPN3 (pp) CAPN3	1	1	1	0.674505	1	1
CAPN3 (pp) DYSF	0.404489	0.606783	0.847828	0.794281	0.366645	-0.274034
CAPN3 (pp) FLNC	-0.646106	0.0820329	0.638474	0.747755	0.781196	0.26432
CAPN3 (pp) TTN	0.654843	-0.234121	0.556511	0.870818	0.414829	0.863344
CAPN3 (pp) YWHAQ	0.929666	0.832809	0.927725	0.795331	-0.645486	0.470194
CCL18 (pp) C14orf1	0.208705	0.933532	0.643748	0.859548	0.248088	0.347591
CCL18 (pp) CRMP1	-0.99996	0.998036	0.999931	0.980971	0.302262	0.764259
CCL18 (pp) EEF1A1	0.17301	-0.833695	0.653279	0.814658	-0.260894	0.586645
CCL18 (pp) TLE1	0.151533	0.987478	0.939277	0.961584	0.503914	0.386393
CCL18 (pp) TP53	0.538189	-0.243032	0.739158	0	0.330826	0.752999
CCL18 (pp) UNC119	0.267759	0.566114	0.566589	0.980053	0.858036	0.973516
CCL2 (pp) CCBP2	0.880088	0.999771	0.954089	0.957382	0.87682	0.876147
CCL2 (pp) CCL2	1	1	1	1	1	1
CCL2 (pp) CCR1	0.748962	0.997961	0.832779	0.979031	0.526869	0.551622
CCL2 (pp) CCR10	0.195085	0.362345	-0.292816	0.70849	0.575935	0.930901
CCL2 (pp) CCR2	0.944844	0.364333	0.624903	0.822666	0.0421404	0.404925
CCL2 (pp) CCR5	0.975341	0.24591	0.996664	0.826351	0.449363	0.606427
CCL2 (pp) CCRL1	0.921504	0.994316	0.000490774	0.676318	0.385766	0.995635
CCL2 (pp) DARC	0.324053	0.994984	0.977994	0.97138	0.805779	0.962014
CCL2 (pp) MMP1	-0.366195	0.989239	0.944552	0.963308	0.28033	0.914625
CCL2 (pp) MMP3	0.892781	0.850821	0.966403	0.884549	0.79762	0.717387
CCL2 (pp) MMP8	-0.363915	0.956283	0.960737	0.984676	0.65959	0.0881229
CCL8 (pp) CCBP2	0.920923	0.739171	0.978083	0.896778	0.871013	-0.31144
CCL8 (pp) CCR1	-0.0485878	0.767104	0.997355	0.553215	0.786044	0.921826
CCL8 (pp) CCR2	0.335388	-0.377811	0.16037	0.785051	0.412908	-0.823539
CCL8 (pp) CCR3	-0.99711	0.75501	-0.607097	0.551639	0.465531	-0.175076
CCL8 (pp) CCR5	0.43781	-0.489825	0.90803	0.587158	0.795357	-0.669071
CCL8 (pp) CCRL1	0.879379	0.647103	-0.491186	0.860982	0.850582	0.276112
CCL8 (pp) DARC	0.940844	0.789905	0.954217	0.377367	0.908964	-0.0901108
CCL8 (pp) MMP3	0.909886	0.978632	0.715197	0.775339	0.817744	-0.55176
CCR1 (pp) CCL15	-0.820222	0.999999	0.0201844	0.309707	0	0.436939
CCR1 (pp) CCL16	-0.915544	0.988905	-0.999996	0.964902	0.0486992	0.222972
CCR1 (pp) CCL2	0.748962	0.997961	0.832779	0.979031	0.526869	0.551622
CCR1 (pp) CCL23	0.127434	0.99258	0.998906	0.4702	0.300968	0.424782
CCR1 (pp) CCL26	-0.733916	0.878674	0.430974	0.983216	0	0.111311
CCR1 (pp) CCL3	0.861872	0.997868	0.985722	0.892951	0	-0.404798
CCR1 (pp) CCL4	0.952282	0.997482	0	0.403653	0.149378	0
CCR1 (pp) CCL5	0.896189	-0.822349	-0.99573	0.939456	0.128171	0.223188
CCR1 (pp) CCL7	0.47423	0.970119	0.937638	0.947626	0.367282	0.475043
CCR1 (pp) CCL8	-0.0485878	0.767104	0.997355	0.553215	0.786044	0.921826
CCR1 (pp) CREB3	0.911355	0.906087	0.0124342	1	0.929	0.324889
CCR1 (pp) GNA14	0.0138058	0.95681	0.0817045	0	0.605828	0.326723
CCR1 (pp) JAK1	0.978094	-0.271029	0.863882	0	0.798189	0.267227
CCR1 (pp) PLP2	0.850936	0.951097	0.49451	0.977841	-0.236019	0.0687299
CCR1 (pp) STAT1	0.973118	-0.265434	0.716889	0	0.103975	-0.00675453
CCR1 (pp) STAT3	0.820542	0.988118	0.992487	0.458819	0.739547	0.429086
CCR1 (pp) TPST1	-0.81836	0.995906	0.988474	0.731289	0.847744	0.979191
CCR1 (pp) TPST2	0.644663	0.999984	0.773743	0.618711	0.215088	-0.217075
CD27 (pp) CD70	0.711024	0.982777	0.795946	0.604016	0.577411	0.0512974
CD27 (pp) SIVA1	0.896612	0.116293	0.737216	0.293033	0.355007	0.519597
CD27 (pp) TRAF2	0.827452	0.94852	0.99668	0.476046	0.774172	0.999914
CD27 (pp) TRAF3	0.839843	0.46029	0.994307	0	0.861	0.99057
CD27 (pp) TRAF5	0.724297	0.721748	0.9873	0.553431	-0.266438	0.955737
CD36 (pp) CD9	0.573808	-0.728232	-0.533752	0.47889	-0.216453	0.335532
CD36 (pp) COL1A1	-0.234211	-0.522396	0.858071	0.983499	0.531687	0.13096
CD36 (pp) COL1A2	0.0805961	0.921484	0.792593	0.857199	0.786975	0.503324
CD36 (pp) FYN	0.588234	0.985462	0.98586	0.950214	0.848209	0.784804
CD36 (pp) ITGA2B	0.129503	0.10714	0.973463	0.887121	-0.312229	-0.374622
CD36 (pp) ITGA6	0.926777	0.81143	0.990968	0.949057	-0.307981	0.72099
CD36 (pp) ITGB1	0.987799	0.755304	0.708619	0.960973	0.68704	0.899807
CD36 (pp) ITGB3	0.7681	-0.464581	0.891559	0.149034	-0.137555	0.45085
CD36 (pp) LYN	0.118828	-0.610338	0.313951	0.225777	0.799677	-0.0366881
CD36 (pp) MATK	0.568005	0.234049	-0.472496	0	-0.673485	0.68331
CD36 (pp) SRC	0.843623	-0.420951	0.333889	0.804235	0.540538	0.868331
CD36 (pp) THBS1	0.962281	-0.483939	0.672199	0.976857	-0.180212	0.785237
CD36 (pp) YES1	0.718911	-0.781849	0.852297	0.970789	-0.759257	0.999996
CD3E (pp) CD3D	0.862486	-0.037051	0.960404	0.561511	0.148845	0.974558
CD3E (pp) CD3EAP	0.838128	0.616657	0.999477	0.347951	0.878242	0.656462
CD3E (pp) CD3G	0.85459	0.173957	0.961501	0.826611	0.236182	0.743917
CD3E (pp) CD79B	0.426577	-0.0451183	0.995694	0.826154	0.772871	0.810705
CD3E (pp) LCK	0.690907	-0.133556	0.988999	0.537274	0.64539	0.992869
CD3E (pp) NCK1	0.20283	0.929812	0.615869	0.471214	-0.0205368	0.441498
CD3E (pp) NCK2	0.646617	0.471288	0.328451	0.85519	-0.14159	-0.132981
CD3E (pp) NCL	0.391149	0.894661	0.985906	0.86169	0.0840599	0.827015
CD3E (pp) PIK3R1	0.920463	0.296272	0.999868	0.480287	-0.909405	0.287009
CD3E (pp) PTPN22	0.19873	0.807326	0.555811	0.898934	0.360909	0.593013
CD3E (pp) SHC1	0.529886	0.695612	0.324936	0.563553	0.281973	0.372396
CD3E (pp) SYK	0.634664	0.74218	0.324085	0.524389	0.319579	-0.493859
CD3E (pp) TOP2B	0.465295	0.996644	0.975878	0	-0.301614	0.606041
CD3E (pp) TRAT1	0.360944	0.0588232	0.991785	0.786008	0.260227	0.89399
CD3E (pp) UNC119	0.120399	-0.386332	-0.553785	0.537283	0.287597	-0.056313
CD3E (pp) ZAP70	0.857537	-0.0729812	0.879303	0.551723	0.571594	0.920929
CD5 (pp) CAMK2D	0.996141	0.999424	0.974148	0.822304	0	0.691448
CD5 (pp) CBL	0.987057	-0.446529	-0.432631	0.399686	0.654211	-0.0935195
CD5 (pp) CD2	0.893119	0.994817	0.994297	0.39593	0.284258	0.967189
CD5 (pp) CD247	0.966866	0.956122	0.99972	0.891778	0.6676	0.917052
CD5 (pp) CD4	0.981731	0.578728	0.97572	0.860411	0.465175	0.883665
CD5 (pp) CD6	0.979101	0.996644	0.999619	0.890604	0.77074	0.997481
CD5 (pp) CD72	0.544212	0.992075	0.936285	0.642642	0.559109	0.993683
CD5 (pp) CD79A	0.366395	0.818965	0.966721	0	0.415293	0.975009
CD5 (pp) CD79B	0.770008	0.980829	0.968998	0.174102	0.519043	0.810497
CD5 (pp) CSNK2A1	0.67342	-0.424996	0.571884	0.84118	0.194124	0.50173
CD5 (pp) DYNLT3	0.282934	-0.167232	0.23766	0.862845	0.505674	0.300745
CD5 (pp) FYN	0.872188	0.96128	0.805588	0	0.318798	0.485121
CD5 (pp) LCK	0.932362	0.959676	0.999965	0.526791	0.754493	0.992911
CD5 (pp) PIK3R1	0.99933	0.988802	0.990135	0.829978	-0.660845	0.286668
CD5 (pp) PRKCA	-0.395531	-0.513479	0.820767	0.851684	0.755559	0.949819
CD5 (pp) PRKCG	-0.969781	-0.852894	0.701909	0.139457	0.777311	0.235566
CD5 (pp) PTPN6	0.647282	-0.587049	0.206406	0.206108	0.771743	0.215008
CD5 (pp) RASA1	0.766491	-0.721204	0.512481	0.753182	0.135913	0.630667
CD5 (pp) ZAP70	0.994784	0.975008	0.942894	0.830772	0.949847	0.920791
CIT (pp) DISC1	0.868149	0.560466	0.627335	0.156748	0.723045	0.534732
CIT (pp) DLG4	0.631523	0.699903	0.996398	0.223312	0.766205	0.763905
CIT (pp) GRIN1	-0.840416	-0.999991	0.995512	0.805187	0.813163	0.978931
CIT (pp) GRIN2D	-0.383854	0.466124	0.910767	0	0.595413	0.852293
CIT (pp) RHOA	0.998002	0.60948	0.583512	0.328558	-0.14326	0.977854
CIT (pp) RHOC	0.759529	-0.896306	-0.241607	0.363561	-0.545733	0.98717
CNOT8 (pp) BTG1	0.937535	0.980927	0.961708	0.40824	0.295432	0.89853
CNOT8 (pp) BTG2	0.937102	0.968124	0.917719	0.343754	0.752969	-0.457702
CNOT8 (pp) CNOT1	0.789037	0.964837	0.852769	0.946164	0.541928	0.995059
CNOT8 (pp) CNOT2	0.755011	0.755328	0.722722	0.953121	0.219907	0.997502
CNOT8 (pp) CNOT3	-0.827402	0.501621	0.945993	0.986159	-0.00409276	0.820674
CNOT8 (pp) CNOT4	0.996928	0.826715	0.548272	0.0313147	0.600974	0.871906
CNOT8 (pp) CNOT6	0.666703	-0.973674	0.955081	0	0.63341	0.890381
COPE (pp) ARF1	0.978865	0.985876	0.993219	0.846534	0.825401	0.995339
COPE (pp) COPA	0.898798	0.962366	0.946098	0.9568	0.338255	0.982106
COPE (pp) COPB1	0.775934	0.959708	0.915719	0.478254	-0.0871643	0.995447
COPE (pp) COPG	0.746327	0.987231	0.777346	0.724968	0	0.0785414
COPE (pp) COPG2	0.658751	0.914554	0.792544	-0.109222	0	0.886058
CUL4A (pp) CAND1	0.593318	-0.994723	0.932412	0	0.883385	0.886092
CUL4A (pp) CDKN1B	0.474755	-0.892875	0.222647	0.429231	0.0539017	0.781161
CUL4A (pp) CHEK1	0.30694	-0.968387	0.964696	0.113192	-0.767017	0.812768
CUL4A (pp) DDB1	0.648644	0.996929	0.999256	0.607873	0.733474	0.991653
CUL4A (pp) DDB2	0.76007	-0.525673	0.977019	0.382981	0.201393	0.964951
CUL4A (pp) RBX1	0.586198	0.747034	0.570225	-0.00461148	0.604147	0.720652
CUL4A (pp) SKP2	0.410326	-0.96417	0.99994	0.79966	0.761691	0.890129
CYBA (pp) CYBB	0.986353	0.633536	0.767735	0.717039	0.723554	0.855727
CYBA (pp) NCF1	0.901031	0.995641		0	0	0.698776
CYBA (pp) NCF2	0.190721	0.997012	0.999591	0.850442	0.869334	0.829332
CYBA (pp) NCF4	0.697515	0.993975	0.992024	0.604757	0.517357	0.879622
CYBA (pp) NOX1	-0.320681	0.999701	0.641585	0.678464	0.294117	0.994344
CYBA (pp) RAC1	0.77053	0.999576	0.993817	0	0.83497	0.556877
DNAJA3 (pp) ATXN1	0.932838	0.330083	0.378493	0	0.728791	0.601527
DNAJA3 (pp) COIL	0.637624	-0.922112	0.817742	0.723594	0.48926	-0.0328006
DNAJA3 (pp) GFI1B	-0.481557	-0.838301	0.553238	0.955439	0.479533	0.680268
DNAJA3 (pp) HSPA1A	-0.4595	0.100814	0.267795	0	-0.0892685	0.253702
DNAJA3 (pp) HSPA8	0.908936	0.954153	0.990443	0	-0.382174	0.977213
DNAJA3 (pp) IFNGR2	0.718829	0.00128091	0.192048	0.851426	0.48397	0.469068
DNAJA3 (pp) JAK2	0.840237	0.0118423	0.0435868	0.799385	0.57405	0.548645
DNAJA3 (pp) MET	0.922223	-0.158622	0.622435	0	0.793709	0.732866
DNAJA3 (pp) NTRK1	0.00159772	0.380243	0.925957	0.700964	0.593433	0.580986
DNAJA3 (pp) RAD51	0.948071	0.927007	0.590673	0.914552	0.228019	-0.497531
DNAJA3 (pp) RASA1	0.999894	0.0713869	0.883607	0.899256	0.888223	0.763267
DNAJA3 (pp) RNF34	0.866231	0.824074	0.462254	0.802623	0.812196	0.331843
DNAJA3 (pp) SMAD9	-0.814292	-0.0110907	-0.584779	0.83445	0.581448	0.507752
DNAJA3 (pp) USP7	0.780594	0.742615	0.756007	0.87182	0.735097	0.697394
DNAJA3 (pp) ZBTB22	0.876932	-0.172853	0.412954	0.429953	0.861424	0.998888
DTNA (pp) ACTA1	0.772754	0.817174	0.813717	0.626638	0.735784	0.967402
DTNA (pp) DMD	0.00227473	0.757044	0.711011	0.92972	0.9253	0.999883
DTNA (pp) DRP2	-0.337162	0.823619	0.942408	0	0.767298	0.957471
DTNA (pp) DTNBP1	-0.711614	0.684119	-0.0582013	0	0.180085	1
DTNA (pp) GFI1B	0.943824	0.214833	0.834891	0.589437	0.820995	0.984135
DTNA (pp) KCNJ12	-0.543018	0.796565	0.835022	0	0.376483	0.991079
DTNA (pp) SNTA1	-0.984649	-0.893115	0.404635	0.787842	0.889992	0.804117
DTNA (pp) SNTB1	-0.574236	0.469047	0.893747	0.645008	0.840424	0.966716
DTNA (pp) SNTB2	-0.980387	0.167111	-0.0822261	0	-0.477585	0.979996
DTNA (pp) SNTG1	0.685015	0.986861	0.559223	0.620575	0.401099	0.896412
DTNA (pp) SNTG2	0.326618	0.571698	0.807705	0	0.689895	0.996734
DTNA (pp) UTRN	-0.882774	-0.997122	0.734012	0.53874	0.682107	0.974688
DUSP1 (pp) CKS1B	0.340242	0.926761	-0.178629	0.952842	0.681285	-0.271553
DUSP1 (pp) HSPA4	0.312385	0.85119	0.46372	0.693491	0.0130226	-0.534971
DUSP1 (pp) MAPK1	0.446299	0.99015	0.981293	0.950335	0.463486	0.0765875
DUSP1 (pp) MAPK12	0.9851	0.993104	0.697462	0.970947	0.685583	-0.235805
DUSP1 (pp) MAPK14	0.908583	0.992482	0.975427	0.903833	0.545818	0.140768
DUSP1 (pp) MAPK3	-0.965368	0.995161	0.962256	0.861752	0.780302	0.406664
DUSP1 (pp) MAPK8	-0.456446	0.979569	-0.614395	0.966067	0.0748778	0.787955
DUSP1 (pp) SKP2	0.350975	0.971909	-0.0922882	0.383509	0.141429	-0.2911
DUSP1 (pp) UBB	-0.735797	-0.810362	0.0253628	0.915308	0.620158	0.148378
FCGR2B (pp) APCS	-0.467972	0.868302	0.663518	0.864386	0.829226	-0.530979
FCGR2B (pp) BLK	0.99208	-0.95093	-0.266689	0.82558	0.3564	-0.977578
FCGR2B (pp) C14orf1	0.999477	0.549065	0.0498902	0	0.397955	-0.963167
FCGR2B (pp) CRP	-0.509405	0.966394	-0.357714	0.82402	0.32663	-0.317059
FCGR2B (pp) INPP5D	0.929887	0.262011	0.771303	0.187233	0.303349	-0.360419
FCGR2B (pp) INPPL1	0.969518	-0.0190477	0.379715	0.636174	0.804066	-0.38369
FCGR2B (pp) LY6E	0.868993	0.858486	0.966068	0.991895	0.231812	0.103921
FCGR2B (pp) LYN	0.60788	0.934503	0.998296	0	0.726	0.500164
FCGR2B (pp) MAPK1	0.973643	0.813918	0.999417	0	0.860314	0.039908
FCGR2B (pp) MAPK3	-0.476321	0.837622	0.99886	0.861865	0.857239	0.372829
FCGR2B (pp) PTPN6	0.998648	0.665278	0.806458	0.562482	0.675338	-0.125157
FGFBP1 (pp) FGF1	-0.33066	0.826094	0.831292	0.551681	0.455094	0.993407
FGFBP1 (pp) FGF2	-0.257237	0.972379	0.956473	0.960409	0.956454	0.976544
FGFBP1 (pp) FIBP	0.654292	0.748568	0.593753	1	0.228933	0.994443
FGFBP1 (pp) HSPG2	-0.517329	0.965119	0.942676	0.410579	0.632803	0.983783
FGFBP1 (pp) UBQLN4	0.535841	0.300282	0.834413	0.886556	0.806371	0.125418
FOS (pp) ATF2	0.511871	0.119351	0.618504	0.988754	0.546242	-0.610302
FOS (pp) ATF7	0.78215	-0.649502	0.889726	0.960592	0.360763	-0.550531
FOS (pp) BATF	0.132378	0.961578	0.842656	0.76027	0.595423	-0.564037
FOS (pp) BCL3	0.59249	0.98237	0.998743	0.977144	0.252281	0.0544481
FOS (pp) CEBPG	0.716861	0.702157	-0.214521	0.534325	0.113287	-0.909056
FOS (pp) COBRA1	-0.348173	0.565526	0.499825	0.931889	0.547274	-0.844028
FOS (pp) CSNK2A1	0.0732969	0.00843603	0.289518	0	0	-0.649784
FOS (pp) CSNK2A2	-0.0877827	0.0821085	0.211611	0.934241	-0.20599	-0.824255
FOS (pp) DDIT3	0.283738	0.998377	0.996067	0.901147	0.0372441	0.0236261
FOS (pp) EEF1D	0.000355035	0.35938	-0.421151	0.890348	0.18261	-0.732878
FOS (pp) ELK1	0.129213	0.902884	0.215655	0	0.361331	-0.693376
FOS (pp) ELK4	0.0821675	-0.959884	-0.313032	0	0.344732	-0.792234
FOS (pp) EPHB2	0.344819	0.983368	-0.456643	0.74087	0.24567	-0.476368
FOS (pp) ETS1	0.731806	-0.73516	-0.545493	0.955762	0.466333	-0.998357
FOS (pp) GATA4	0.555399	0.994942	-0.74328	1	0.0408394	-0.841115
FOS (pp) GTF2F2	0.441081	0.798933	0.60397	0.738547	0.460138	-0.503606
FOS (pp) JUN	-0.536891	0.955123	-0.0883817	0.881066	0.565265	0.913889
FOS (pp) JUNB	0.593293	0.992038	0.999243	0.763409	0.964764	0.962638
FOS (pp) JUND	-0.937591	-0.125257	0.883848	0.902947	0.0977941	-0.724695
FOS (pp) LMNA	0.786698	0.80628	-0.738466	0.780693	0.397721	-0.475119
FOS (pp) MAF	0.334496	0.827164	-0.869567	0.970602	-0.320721	-0.651765
FOS (pp) MAP3K7	0.638844	0.542218	0.451833	0.605419	0.547278	-0.533044
FOS (pp) MAPK1	0.380448	0.958281	0.978163	0.937727	0.782903	-0.230895
FOS (pp) MITF	0.973324	0.986419	0.104516	0.988987	0.376793	-0.661437
FOS (pp) NCOA1	0.504917	0.970118	0.97999	0.974587	0.534666	-0.0182001
FOS (pp) NCOR2	-0.639332	0.516697	-0.416466	0.974867	0.294408	-0.709548
FOS (pp) NFATC3	-0.16519	-0.857445	-0.541045	0.378355	-0.213088	-0.643229
FOS (pp) NFKB1	-0.178956	0.844531	0.582227	0.966929	0.572065	-0.763655
FOS (pp) OPTN	0.265526	-0.799363	-0.903599	0.952341	0.268006	-0.7329
FOS (pp) PRKACA	-0.589795	0.944323	0.93806	0.754464	0.772828	-0.0842363
FOS (pp) PSMC5	0.741824	-0.864695	-0.190945	0.952153	0.300996	-0.751236
FOS (pp) RB1	0.33292	0.87372	0.543289	0.959861	0.681216	-0.659676
FOS (pp) RELA	-0.454835	-0.863283	0.801673	0.426527	0.619874	-0.659509
FOS (pp) RPS6KA1	-0.152976	0.942295	0.956615	0.744827	0.569962	-0.152785
FOS (pp) RPS6KA4	-0.377444	-0.72795	0.366885	0.964534	-0.0559375	-0.742669
FOS (pp) RUNX1	0.363529	0.983421	0.712368	0.939882	-0.253895	-0.682426
FOS (pp) RUNX2	0.0656097	-0.99937	0.279407	0.873141	0.194499	-0.532974
FOS (pp) SCHIP1	0.767465	-0.559981	-0.362425	0.886607	0	-0.245149
FOS (pp) SMAD3	-0.167948	-0.143782	-0.286154	0.613135	0.423655	-0.934404
FOS (pp) SMARCD1	-0.136842	0.151974	0.699992	0.635183	0.113272	-0.418173
FOS (pp) STAT1	-0.142545	-0.108863	0.691169	0.971629	0.57918	-0.580623
FOS (pp) SUMO1	0.214393	0.981708	0.852601	0.970403	0.82526	-0.362418
FOS (pp) SUMO2	-0.0321704	0.285161	0.801927	0.938192	0.254683	-0.486705
FOS (pp) SUMO3	-0.137394	0.317332	-0.087029	0.973725	0.898248	-0.694982
FOS (pp) TAF1	0.788992	-0.051894	0.192918	0.90145	0.608481	-0.349253
FOS (pp) TBP	0.00469817	0.788861	-0.567599	0.939079	0.133346	-0.818875
FOS (pp) TRO	-0.125833	0.990548	0.8493	0.319214	-0.243927	-0.613638
FOS (pp) TSC22D3	0.946314	0.974999	0.993006	0	0.377888	-0.104534
FOS (pp) USF2	-0.148871	0.979903	0.49767	0	0.335079	-0.54365
FOS (pp) WDR65	0.939867	0.999963	-0.95796	0.950993	0	-0.618373
FOS (pp) XBP1	-0.0475919	0.833562	0.0495199	0.917355	-0.128026	-0.77059
GCM1 (pp) CREBBP	-0.915982	0.372219	0.975685	0.763201	0.841516	0.684732
GCM1 (pp) HDAC1	-0.326732	0.624089	0.436454	0.582107	0.378424	0.0361272
GCM1 (pp) HDAC3	0.13666	0.396329	0.613623	0.608342	0.910005	0.376212
GCM1 (pp) HDAC4	-0.500206	0.977274	0.968667	0.525068	0.830475	0.918752
GCM1 (pp) HDAC5	0.227609	0.683024	0.999663	0.838687	-0.0893108	0.777307
GLS2 (pp) CASK	0.377546	0.711319	0.852528	0.784191	0.77013	0.898034
GLS2 (pp) DLG1	-0.00153125	-0.0759171	0.891756	0	0.0462806	0.751991
GLS2 (pp) DLG2	-0.983363	0.991557	0.570318	0.553069	0.793536	0.698256
GLS2 (pp) DLG3	-0.15055	-0.763239	0.582158	0.240988	0.850982	0.671074
GLS2 (pp) DLG4	-0.618678	0.995835	0.999963	0	0.462908	0.727727
GLS2 (pp) INADL	0.482086	0.93225	0.722872	0.583553	0.686362	0.997388
GLS2 (pp) PAG1	-0.54883	0.999553	0.567555	0.809136	0	0.721544
GLS2 (pp) RGS3	0.290305	0.991601	0.619194	0	0.238311	0.172511
GLS2 (pp) SNTA1	-0.643039	-0.215842	0.904815	0	0.166326	0.863429
GLS2 (pp) TAX1BP3	-0.991419	0.28616	0.600676	0.927647	-0.00745242	0.0763329
HIST2H2BE (pp) AKT1	0.90254	-0.498265	0.553274	0.963283	0.78023	0.494071
HIST2H2BE (pp) ATF2	0.718425	0.223014	0.998545	0.951465	0.0702222	0.743101
HIST2H2BE (pp) BRD7	0.383079	0.658696	0.962074	0.93884	0.599123	0.990505
HIST2H2BE (pp) DYRK2	-0.764739	-0.996159	0.330481	0.95257	-0.788601	0.993144
HIST2H2BE (pp) GADD45A	0.384432	0.976399	0.659152	0.932504	-0.304416	0.0728478
HIST2H2BE (pp) HIRA	-0.773271	0.551511	0.95293	0.932557	0.424117	0.782198
HIST2H2BE (pp) HIRIP3	0.761853	-0.383464	0.618028	0.956057	0.409475	0.935533
HIST2H2BE (pp) HSPD1	0.587456	0.449492	0.585999	0.914407	0.644943	0.999524
HIST2H2BE (pp) KPNA1	-0.970438	-0.549819	0.926845	0.959244	0.245295	0.623798
HIST2H2BE (pp) LALBA	0.535063	-0.692034	0.695474	0.959904	0.37993	0.827137
HIST2H2BE (pp) NAP1L4	0.139181	-0.872345	0.563485	0.803219	0.0483947	0.829719
HIST2H2BE (pp) PTMA	0.200942	-0.213211	0.463789	0.952197	0.45193	0.575165
HIST2H2BE (pp) RCC1	-0.996586	0.766343	0.946471	0.682896	0.373809	0.780608
HIST2H2BE (pp) SAP30	0.716425	0.985614	0.98042	0.914787	-0.452159	0.209115
HIST2H2BE (pp) TBL1X	0.674854	0.875036	0.985761	0.944104	0.244151	0.760312
HIST2H2BE (pp) TBL1XR1	-0.158474	0.806243	0.0704505	0	-0.0757696	0.860004
HIST2H2BE (pp) TGM2	-0.971001	-0.678223	0.993122	0.753225	0.416926	0.442442
HIST2H2BE (pp) TNPO1	-0.154782	0.722665	0.314847	0.982254	0.350115	0.908349
HOXC8 (pp) BMPR1A	0.960715	0.347623	0.366373	0.911268	0.427215	0.0278082
HOXC8 (pp) BTG2	-0.215982	0.298031	0.94279	0.661005	0.6358	0.980206
HOXC8 (pp) GMNN	0.292871	0.588043	0.997961	0.945012	-0.174259	0.863883
HOXC8 (pp) JUN	-0.545769	0.708434	0.945463	0.902013	-0.450162	0.19093
HOXC8 (pp) SMAD1	-0.97106	0.582505	0.997213	0.94094	0.0915843	0.969465
HOXC8 (pp) SMAD4	0.510178	-0.992823	0.841436	0.773873	0.653846	0.872555
HOXC8 (pp) SMAD6	0.66668	0.847504	0.645422	0.952987	0.734198	0.874345
IL2RA (pp) CD4	0.734878	0.999731	0.999948	0.143219	-0.0397773	0.783637
IL2RA (pp) ICAM1	-0.171886	-0.00565576	0.231124	0.564263	-0.638692	0.956577
IL2RA (pp) IL2	-0.247371	-0.597233	0.925059	0.58253	-0.0628739	0.908427
IL2RA (pp) IL2RB	0.0261832	-0.141054	0.996529	1	0.843152	0.991984
IL2RA (pp) NFKB1	0.424353	0.390933	0.490002	0.153971	-0.621822	0.962719
IL2RA (pp) STAT3	0.0253064	-0.157536	-0.274778	0.932653	-0.214352	0.910717
IL2RA (pp) STAT5B	0.818119	0.000917639	-0.138496	0.427444	-0.219084	0.953826
INADL (pp) ACCN3	0.91709	0.990554	0.782783	0.958659	0	0.742904
INADL (pp) CACNG2	0.603318	0.991189	0.575111	0.798287	-0.0306911	-0.175314
INADL (pp) CLDN1	0.91188	0.827377	0.0365241	0.955661	0.234473	0.500944
INADL (pp) CNKSR2	-0.900973	0.899282	0.987241	0.89658	0.129802	0.767608
INADL (pp) CRB3	-0.992245	0.979399	0.278668	0	0	-0.0211161
INADL (pp) CRIPT	0.992103	0.95699	-0.527936	0	0.322879	0.135482
INADL (pp) DDX18	0.947916	0.246823	0.967003	0.65402	0.474373	0.721898
INADL (pp) GLS2	0.482086	0.93225	0.722872	0.583553	0.686362	0.997388
INADL (pp) GRIN2A	-0.0659871	0.996018	-0.564645	0.953382	0.550998	0.350969
INADL (pp) GRIN2B	0.787681	0.988781	0.934594	0.940826	0.406128	0.969632
INADL (pp) GRIN2C	0.959492	0.987867	-0.921402	0.987425	0.423023	0.99736
INADL (pp) GRIN2D	-0.626285	0.985388	0.30122	0.532893	0.208606	0.557775
INADL (pp) KCNA4	0.745527	0.213878	0.996136	0.970209	0.219167	0.0250809
INADL (pp) KCNJ10	-0.102728	0.978289	0.791864	0.661387	-0.127181	0.223114
INADL (pp) KCNJ15	0.82829	0.992489	-0.468976	0.976397	0.367716	-0.338182
INADL (pp) KCNJ2	0.992572	0.999627	-0.335311	0.984143	0.0752367	-0.630579
INADL (pp) KIF1B	0.997341	0.939883	-0.464031	0.972621	0.372536	0.130111
INADL (pp) MAPK12	0.727578	0.998974	0.239235	0.968302	0	0.310113
INADL (pp) MPP5	0.979799	0.974525	0.958902	0.962197	0.50535	0.711288
INADL (pp) NLGN2	-0.869758	0.717116	0.946936	0.885349	0.508317	0.653393
INADL (pp) NRXN2	0.615216	0.98147	0.904166	0.472421	0.0823593	0.16376
INADL (pp) PARD3	-0.999906	0.899655	0.791496	0.545121	0	0.0718089
INADL (pp) PAX6	-0.240844	0.998274	0.331363	0.979881	0.637887	0.519011
INADL (pp) PRDM16	0.994493	0.922167	0.832331	0.963116	0.289853	0.139758
INADL (pp) SCN4A	0.772223	0.980477	0.942304	0.977332	0.0952462	0.412823
INADL (pp) SCN5A	0.583724	0.999633	0.349366	0.97379	0.241546	0.3187
INADL (pp) TJP3	-0.639547	0.993453	-0.865259	0.967867	-0.0750958	-0.116965
INHBB (pp) ACVR1	-0.224198	-0.527684	0.21936	0.983512	0.49355	-0.101693
INHBB (pp) ACVR1B	-0.980896	0.998804	0.995354	0.847553	0.936816	0.213415
INHBB (pp) ACVR1C	-0.997715	-0.58568	-0.303466	0.943796	0	-0.963824
INHBB (pp) ACVR2A	0.983332	0.879908	-0.142233	0.64065	0.0716242	0.0336785
INHBB (pp) ACVR2B	-0.90053	0.551832	-0.156821	0.274937	0.621	-0.233336
INHBB (pp) IGSF1	0.903601	0.986894	-0.237052	0.982055	0.215549	0.222786
INHBB (pp) INHA	-0.925428	0.997312	0.889741	0	0.508828	0.147296
INHBB (pp) INHBA	-0.366902	-0.564554	0.916263	1	0.251864	0.046158
INHBB (pp) INHBB	1	1	1	0	1	1
INHBB (pp) INHBC	-0.934629	0.996823	0.994727	0.530567	0.812006	0.0652083
IRS2 (pp) ATP2A1	0.856902	0.982825	0.753222	0.571028	0.458227	0.549538
IRS2 (pp) ATP2A2	0.236529	0.953136	0.733627	0.860992	0.550733	0.00109409
IRS2 (pp) BCL2L1	-0.885957	-0.956512	0.898556	0.78593	0.0148954	0.15588
IRS2 (pp) CRK	0.301132	-0.235938	0.999958	0.549274	0.692998	0.647312
IRS2 (pp) EPOR	0.396363	0.980373	0.950433	0.960713	0.622166	0.601403
IRS2 (pp) FES	0.301961	0.974639	0.995614	0.89786	0.63104	0.533979
IRS2 (pp) GRB2	0.0211076	0.986325	0.972266	0.850095	0.980613	0.720001
IRS2 (pp) IGF1R	0.922402	0.962705	0.999307	0.874503	-0.651841	0.567724
IRS2 (pp) IL4R	-0.0350759	0.999269	0.999989	0.943408	0.6611	0.112385
IRS2 (pp) INSR	0.925951	-0.282042	0.956278	0.960886	0.462192	0.326897
IRS2 (pp) JAK1	-0.209874	-0.145151	0.937597	0.922771	0.526932	0.468993
IRS2 (pp) JAK2	0.436407	0.999912	0.999096	0.947789	0.898093	0.251153
IRS2 (pp) JAK3	-0.429969	0.999991	0.874882	0	0.562685	0.0982791
IRS2 (pp) MPL	0.657795	0.988781	0.403043	0.965711	-0.484227	0.569064
IRS2 (pp) NTRK1	-0.992823	0.934132	-0.296586	0.682276	0.126463	0.213029
IRS2 (pp) PIK3CA	0.140685	0.99823	0.947444	0.914185	0.638104	0.396705
IRS2 (pp) PIK3CD	-0.288855	0.961018	0.842015	0.199493	0.748324	0.103935
IRS2 (pp) PIK3R1	-0.745273	-0.64583	-0.313371	0.97973	-0.0175084	0.350331
IRS2 (pp) PIK3R2	0.850658	0.349945	0.00602444	0.940173	0.517252	-0.674755
IRS2 (pp) PIK3R3	0.501489	0.819619	-0.354275	0.964636	0.330972	0.253465
IRS2 (pp) PLCG1	-0.807442	-0.645863	-0.275812	0.945881	0.0506367	-0.944706
IRS2 (pp) PTPN11	0.233921	0.696391	0.60594	0.0999838	0.568776	0.145279
IRS2 (pp) PTPN6	0.0624152	0.974907	0.785545	0.379093	0.701305	0.418663
IRS2 (pp) PTPRF	-0.94592	-0.843476	-0.222141	0.794243	0.535423	0.138158
IRS2 (pp) SHC1	-0.22812	0.979793	0.805992	0.973556	0.691553	0.264262
IRS2 (pp) SOCS1	0.199021	0.99546	0.361153	0.988672	0.54806	-0.732636
IRS2 (pp) SOCS3	0.99196	0.991507	0.985736	0.934931	0.0911005	0.973267
IRS2 (pp) SOCS6	0.500966	-0.401051	0.81483	0.524821	-0.0706582	0.42918
IRS2 (pp) SOCS7	0.998813	0.9784	-0.51466	0.543837	0.043051	0.399298
IRS2 (pp) TYK2	-0.414575	0.647853	0.772521	0.60762	0.849585	0.214778
IRS2 (pp) UBTF	-0.422904	-0.746549	0.061197	0.0734513	0.00660884	0.202122
IRS2 (pp) YWHAB	0.0107074	0.796779	0.931543	0.269799	0.706795	0.643919
IRS2 (pp) YWHAE	0.100344	0.97144	0.473641	0.7351	0.461872	0.321737
IRS2 (pp) YWHAG	0.238826	0.953453	0.370994	0.87878	0	-0.0170344
IRS2 (pp) YWHAZ	-0.12131	0.877795	0.98098	0	0.912295	-0.192205
JUN (pp) ABL1	-0.968114	0.909137	0.989195	0	-0.24647	-0.478624
JUN (pp) AR	-0.870667	0.890371	0.544466	0.915197	-0.553871	-0.00537393
JUN (pp) ATF1	-0.230626	0.994223	0.996046	0	-0.22817	-0.30154
JUN (pp) ATF2	0.44993	0.408087	0.728042	0	-0.0353356	-0.236157
JUN (pp) ATF3	-0.0456639	-0.143816	0.616109	0.821357	0.74217	-0.171777
JUN (pp) ATF4	0.598468	0.47017	0.970998	0.536382	0.33127	0.133764
JUN (pp) BATF	0.765154	0.999744	0.46187	0.820254	-0.227542	-0.180243
JUN (pp) BCL3	0.361524	0.99366	-0.0383487	0.836775	0.636306	0.455121
JUN (pp) BCL6	0.607593	0.998716	0.143725	0.957229	0.437749	0.273426
JUN (pp) BRCA1	0.617329	0.81304	0.459314	0.876202	0.193547	-0.0485526
JUN (pp) COBRA1	0.977796	0.78444	0.818562	0.715915	0	-0.55363
JUN (pp) COPS5	0.736541	0.973331	0.313794	0	0.334173	-0.356552
JUN (pp) CREB5	0.448637	0.919494	0.640276	0	0.304981	-0.140252
JUN (pp) CREBBP	-0.644254	0.444006	0.383902	0.893067	-0.173276	-0.0758267
JUN (pp) CSNK2A1	0.80203	-0.288142	0.927839	0.870876	0.0954784	-0.28525
JUN (pp) DDIT3	0.656643	0.970444	-0.176289	0.820942	0.58586	0.427442
JUN (pp) DDX21	0.731358	0.735887	0.858692	0.725308	0.408077	-0.441651
JUN (pp) DHX9	0.82193	0.72781	0.984049	0.652048	0.328086	0.0126104
JUN (pp) EGR1	-0.273425	-0.273587	0.00579879	0.944112	0.163729	0.842583
JUN (pp) ELF3	-0.524106	0.813666	0.844689	0.889076	-0.271332	-0.0815136
JUN (pp) ELOF1	0.567163	-0.975341	0.999059	0.880292	0	0.128741
JUN (pp) EN1	-0.976032	0.999088	0.780778	0.901603	-0.0172833	-0.00416193
JUN (pp) EP300	-0.658972	0.989386	0.146763	0.924059	-0.229376	0.247507
JUN (pp) ERG	-0.360455	0.502492	0.960151	0.900597	-0.559502	0.176512
JUN (pp) ESR1	-0.870749	0.958314	0.9788	0.514215	-0.207008	-0.0313317
JUN (pp) ETS1	0.18206	-0.501369	0.883047	0.891051	0.0343026	-0.889125
JUN (pp) ETS2	-0.0475515	0.997859	0.138644	0.697682	-0.736475	-0.259072
JUN (pp) FBXW7	0.772715	-0.711896	0.275716	0.906506	0.324243	0.174846
JUN (pp) FOS	-0.536891	0.955123	-0.0883817	0.881066	0.565265	0.913889
JUN (pp) FOSL1	0.0895198	0.995236	0.630571	0.885631	0.788127	-0.118686
JUN (pp) FOSL2	-0.783627	0.984872	0.127826	0.880528	0.581751	-0.0779627
JUN (pp) GATA2	0.26861	0.978313	-0.299366	0.938036	-0.441062	-0.0298956
JUN (pp) GTF2B	0.711987	0.999459	0.345534	0.900864	0.00464983	0.2194
JUN (pp) GTF2F2	0.520337	0.941226	0.740508	0.697768	0.536282	-0.109514
JUN (pp) HCFC1	-0.50249	-0.791342	0.966722	0.9125	0.320867	-0.85173
JUN (pp) HDAC3	0.988755	0.322954	0.998958	0	-0.0304225	-0.429944
JUN (pp) HHEX	0.425606	0.939662	0.300247	0.950188	0.0987858	0.27721
JUN (pp) HIF1A	0.22317	0.99562	-0.0228609	0.875475	0.0381237	0.212335
JUN (pp) HMGA1	0.99917	-0.722582	0.994694	0.928561	-0.305835	-0.876615
JUN (pp) HOXA9	0.677407	0.999922	0.948865	0.944007	0.615126	-0.297489
JUN (pp) HOXC8	-0.545769	0.708434	0.945463	0	-0.450162	0.19093
JUN (pp) IRAK1	0.718858	-0.998937	0.989186	0.755889	0.246213	-0.669832
JUN (pp) ITCH	-0.758155	0.765741	0.251916	0	0.148896	0.144408
JUN (pp) JDP2	0.56498	0.998982	0.0593563	0.87878	0	-0.0863653
JUN (pp) MAF	0.615467	0.956501	0.568737	1	-0.603039	-0.28775
JUN (pp) MAFB	-0.0368784	0.996969	0.367322	0.911896	0.497721	-0.0258299
JUN (pp) MAPK10	-0.521766	0.485282	0.430471	0.83825	-0.156217	-0.104824
JUN (pp) MAPK11	0.933931	0.965828	0.525051	0.698058	0.361058	-0.0645991
JUN (pp) MAPK3	0.228423	0.998601	0.201375	0.840694	0.258307	0.503092
JUN (pp) MAPK8	0.999792	0.998691	0.831632	0.896991	-0.155789	0.849931
JUN (pp) MAPK9	-0.701733	-0.474705	0.999608	0.921616	0.48678	-0.363904
JUN (pp) MAPKAPK5	0.669707	0.305416	0.963436	0.849764	0.341894	-0.125522
JUN (pp) MYBBP1A	0.999299	0.50734	0.945314	0.771816	-0.234058	-0.974703
JUN (pp) MYOD1	0.374878	0.971976	0.00629502	0.871053	-0.640509	-0.053977
JUN (pp) NACA	0.596427	-0.130215	0.989068	0.900475	-0.196335	-0.762844
JUN (pp) NCOA1	0.457128	0.998452	0.111652	0.900679	0.337784	0.389263
JUN (pp) NCOA2	0.538157	0.96739	0.852639	0.440055	-0.0149398	-0.220266
JUN (pp) NCOA3	0.999908	0.971588	0.625874	0	-0.185427	0.00809875
JUN (pp) NFE2L1	0.303451	0.829214	0.796113	0.551986	0.0329251	-0.239013
JUN (pp) NFE2L2	0.177507	0.999634	0.29078	0.857214	0.317308	0.282603
JUN (pp) NFYA	0.551903	0.996045	0.149263	0.947977	-0.0760871	-0.139762
JUN (pp) NR3C1	0.999743	0.999875	0.0952955	0.70163	-0.0932083	0.158165
JUN (pp) NR5A1	-0.511354	0.995985	0.998115	0.879818	0.110493	-0.872209
JUN (pp) NRIP1	0.739295	0.758651	0.975285	0	-0.556223	-0.863403
JUN (pp) NTRK3	0.704559	0.996778	0.675451	0.756711	-0.208538	-0.168401
JUN (pp) PACS1	0.881827	0.931541	0.255525	0.0981528	-0.240214	0.21587
JUN (pp) PIAS1	0.991234	0.996239	-0.397378	0.922642	0.0413471	0.0262982
JUN (pp) PIN1	0.907269	0.582064	0.927207	0.74297	0.642567	-0.0487127
JUN (pp) POU1F1	0.129158	-0.41759	0.876604	0.486735	-0.30649	-0.164228
JUN (pp) PRKD1	0.187151	0.978136	0.729153	0.736489	0.156799	0.326757
JUN (pp) PRKDC	0.760695	-0.608786	0.235885	0.86218	0.429971	0.151602
JUN (pp) RAGE	-0.209948	-0.810593	0.992678	0	0	-0.247501
JUN (pp) RB1	0.616784	0.978595	0.788243	0.932954	0.0878977	-0.297769
JUN (pp) RBM39	0.722034	0.90701	0.488609	0.866733	0.106308	-0.212089
JUN (pp) RELA	0.995532	-0.675038	0.524571	0.269783	0.619772	-0.297557
JUN (pp) RFWD2	0.485393	0.991484	0.0775789	0.912567	0	0.105966
JUN (pp) RPL18A	0.994511	-0.575298	0.897659	0.790411	0	-0.507446
JUN (pp) RUNX1	0.590756	0.993001	0.6361	0.887274	-0.0887199	-0.326921
JUN (pp) RUNX2	0.806609	-0.944012	0.931721	0.866498	-0.309577	-0.143581
JUN (pp) SKI	0.985232	0.997548	0.786873	0.902682	-0.216677	-0.113217
JUN (pp) SMAD2	0.0600601	0.997327	0.660863	0.675644	0.0430859	0.0144047
JUN (pp) SMAD3	0.921838	0.155802	0.979725	0.70937	-0.181258	-0.709331
JUN (pp) SMAD4	0.442243	-0.618945	0.619536	0.593485	-0.0277836	-0.312933
JUN (pp) SMARCD1	0.909185	0.437923	0.64949	0.69714	-0.141565	-0.0133995
JUN (pp) SMARCD3	0.560204	0.998643	0.618667	0.842926	0.0928448	-0.216348
JUN (pp) SNAPC5	0.751229	0.753772	0.998921	0.842926	0.0481122	-0.183697
JUN (pp) SNRK	0.502846	-0.80988	0.484781	0.116942	0.474447	0.0516561
JUN (pp) SOX10	0.520956	0.983414	0.991349	0.899277	-0.00768943	0.0607248
JUN (pp) SOX8	0.762433	0.999286	0.696575	0.95337	0	-0.582059
JUN (pp) SP1	0.995345	0.999966	0.394909	0.378718	0.150345	0.353016
JUN (pp) SPI1	0.747711	0.992483	0.201009	0.943236	0.44427	0.0655368
JUN (pp) SPIB	0.787682	-0.528772	0.853238	0.86104	-0.330828	-0.944411
JUN (pp) STAT1	0.911567	-0.398427	0.658778	0.955274	0.843911	-0.200101
JUN (pp) STAT3	0.696878	0.95667	0.070325	0.453516	0.0861353	0.246216
JUN (pp) STAT4	0.984689	-0.849101	0.34588	0.933528	-0.547871	-0.835497
JUN (pp) SUMO1	0.708929	0.881257	0.445164	0.921844	0.773725	0.0471541
JUN (pp) SUMO2	0.860487	0.556274	0.524208	0.911109	0.226194	-0.0901585
JUN (pp) SUMO3	0.909416	0.583991	0.999999	0.907777	0.725875	-0.343238
JUN (pp) TAF1	0.0947396	0.246246	0.960325	0.827716	0.179429	0.061221
JUN (pp) TBP	0.84112	0.935501	0.870248	0.947224	-0.375079	-0.51535
JUN (pp) TCF20	0.781232	0.216699	0.998843	0.482668	-0.194838	-0.197191
JUN (pp) TCF4	0.969787	-0.10881	0.971091	0.76682	-0.332069	-0.316685
JUN (pp) TDG	0.872162	0.934385	0.861886	0.773702	-0.315545	-0.729789
JUN (pp) TOP1	0.00823252	-0.770684	0.252716	0.914896	-0.543305	0.03463
JUN (pp) TOP2A	-0.562966	0.410991	0.675934	0.563017	0.377083	-0.0371895
JUN (pp) TPM1	-0.982083	-0.731941	0.999995	0.599651	-0.443289	-0.42081
JUN (pp) TPM2	0.465075	-0.749173	0.869181	0.835672	-0.507148	-0.994257
JUN (pp) TRIP4	0.746902	0.999896	0.437575	0	-0.037854	-0.0450215
JUN (pp) TSC22D3	-0.780778	0.865423	0.0298359	0.747107	0.297402	0.308207
JUN (pp) UBB	-0.24697	-0.889429	0.995179	0	0.869736	0.254471
JUN (pp) UBE2I	0.819813	0.653784	0.917577	0.820936	0.750091	-0.336758
JUN (pp) VDR	-0.169626	0.99344	0.506626	0.622151	-0.107077	0.331624
JUNB (pp) BATF	0.876441	0.988497	0.82107	0.933519	0.380905	-0.319359
JUNB (pp) BCL6	0.959908	0.99235	0.963333	0.758103	0.67524	0.132741
JUNB (pp) BRCA1	0.956383	0.699651	0.82271	0.81206	0.16923	-0.191206
JUNB (pp) ESR1	0.144657	0.993359	0.0787865	0.482467	-0.0439319	-0.174262
JUNB (pp) FOS	0.593293	0.992038	0.999243	0.763409	0.964764	0.962638
JUNB (pp) FOSB	-0.141561	-0.562071	-0.0374818	0.618146	0.427084	0.937687
JUNB (pp) FOSL1	0.961258	0.997053	-0.849965	0.804058	0.152243	-0.259772
JUNB (pp) FOSL2	0.296865	1	0.967515	0.89039	0.599142	-0.220045
JUNB (pp) JDP2	0.973322	0.975989	0.982603	0.704018	0	-0.228262
JUNB (pp) MAPK14	0.907967	0.989387	0.961964	1	0.60482	0.105594
JUNB (pp) MAPK8	0.379551	0.974658	-0.656498	0.774122	0.0819219	0.765639
JUNB (pp) NFE2L1	-0.779319	0.913639	0.499084	0.717875	0.427067	-0.375715
JUNB (pp) SMAD3	0.69391	-0.0180055	-0.323215	0.951671	0.224117	-0.803033
JUNB (pp) SMAD4	0.996025	-0.745873	0.699883	0.882975	0.499956	-0.445828
KCNK15 (pp) SFN	-0.982363	0.994121	0.99536	0.454776	0.653844	0.624836
KCNK15 (pp) YWHAB	-0.559488	0.797895	0.875368	0.833061	0.438524	0.501017
KCNK15 (pp) YWHAE	-0.631568	0.971877	0.979944	0.695146	-0.171986	0.781346
KCNK15 (pp) YWHAG	-0.734016	0.954009	0.95112	0.51792	0	0.946243
KCNK15 (pp) YWHAH	-0.858933	0.917765	0.999107	0	0.431023	0.720344
KCNK15 (pp) YWHAQ	-0.720549	0.117766	0.995935	0.587631	-0.455289	0.704953
KCNK15 (pp) YWHAZ	-0.445247	0.878679	0.776683	0.977679	0.530176	0.988318
KCNK3 (pp) COPB1	0.333522	0.982779	0.959531	0	0.175164	0.945978
KCNK3 (pp) S100A10	0.709432	0.48742	0.111387	0.95529	0.349517	0.719002
KCNK3 (pp) SFN	0.882036	0.998669	0.884796	0.904412	0.679697	-0.431729
KCNK3 (pp) YWHAB	0.287128	0.691603	0.993253	0.293332	0.639473	0.997166
KCNK3 (pp) YWHAE	0.37188	0.921912	0.831506	0.825139	-0.0470669	0.901595
KCNK3 (pp) YWHAG	0.498335	0.894024	0.763343	0.96816	0	0.702457
KCNK3 (pp) YWHAH	0.972497	0.842726	0.940704	0	0.414687	0.937704
KCNK3 (pp) YWHAQ	0.481227	-0.0420359	0.887658	0.951499	-0.377763	0.945101
KCNK3 (pp) YWHAZ	0.158242	0.791342	0.957369	0.698151	0.602032	0.56668
KRT19 (pp) ABI2	-0.66207	-0.989221	0.297062	0	0.248382	-0.152933
KRT19 (pp) C10orf10	-0.516712	0.142623	0.713977	0.948667	-0.179635	-0.133867
KRT19 (pp) DGCR6L	0.112691	-0.448911	0.436399	0.785985	-0.172053	-0.188797
KRT19 (pp) DMD	-0.843997	0.97902	0.805087	0.982466	-0.0118477	0.147929
KRT19 (pp) EXOC8	-0.462965	0.90201	0.725023	0	0	-0.156817
KRT19 (pp) FAM107A	-0.939248	0.992243	0.854949	0.880952	-0.292845	0.230348
KRT19 (pp) FANCG	-0.315059	-0.0657891	0.287518	0.89284	-0.806067	-0.0931667
KRT19 (pp) HGS	-0.109283	0.838475	0.249843	0	0.574748	0.651467
KRT19 (pp) KRT15	0.996838	0.969543	-0.175244	0.946436	0.0885101	-0.913894
KRT19 (pp) KRT6B	-0.992574	0.851499	0.380534	0.989059	-0.195685	0.229348
KRT19 (pp) PCM1	-0.255542	-0.999211	0.9865	0.9864	-0.325328	-0.0190586
KRT19 (pp) PNN	-0.403675	-0.0289971	0.770393	0	-0.0104941	-0.465502
KRT19 (pp) SFI1	0.149019	-0.652811	0.185859	0.496194	-0.390968	-0.702638
KRT19 (pp) TUBG1	-0.449641	0.267112	0.122665	0.975296	-0.626929	0.189463
KRT19 (pp) USHBP1	-0.999298	0.720036	0.999667	0.764849	0	0.237983
KRT19 (pp) ZNF638	-0.483074	0.314398	0.995706	0.992621	0.228127	-0.131856
LIMK2 (pp) CDC42BPA	0.972944	0.992636	0.998096	0.98035	0.868072	0.911388
LIMK2 (pp) CFL1	0.676658	0.855059	0.853969	0.966001	-0.141748	0.949273
LIMK2 (pp) GSN	0.630625	0.548461	0.993014	0.969673	0.312147	0.868215
LIMK2 (pp) HIPK3	0.722965	0.991531	0.99584	0	0.151393	0.953252
LIMK2 (pp) LIMK1	0.43742	-0.891442	0.99107	0.968868	0.388881	0.171167
LIMK2 (pp) PARD3	-0.998958	0.841683	0.329488	0.533515	0.756606	0.983804
LIMK2 (pp) ROCK1	0.983393	0.935512	0.936098	0.426149	0.488509	0.966513
MKNK1 (pp) EIF4E	0.740251	0.67849	0.994048	0.270479	-0.068352	0.975955
MKNK1 (pp) EIF4G1	0.720782	-0.938491	0.841528	0.283368	0.548533	0.916285
MKNK1 (pp) EIF4G2	0.871413	-0.0882957	0.967679	0.920626	0.767259	1
MKNK1 (pp) EIF4G3	0.909986	0.783983	0.986214	0.156326	0.612453	0.852325
MKNK1 (pp) MAPK1	0.707421	0.985728	0.941816	0.351294	0.386075	0.739036
MKNK1 (pp) MAPK14	0.108377	0.988564	0.950985	0.291382	0.478742	0.694025
MKNK1 (pp) MAPK3	0.0583509	0.991934	0.966156	0.703816	-0.0393509	0.470186
MKNK1 (pp) MBP	0.633163	0.377017	0.892894	0.209442	0.430748	0.778838
MKNK1 (pp) PAK2	0.861529	0.973901	0.891868	1	0.632251	0.768218
MKNK1 (pp) PLA2G4A	0.34361	0.962552	0.966787	0.25685	0.235556	0.770555
MTA2 (pp) MBD3	0.788482	0.997887	0.802832	0.620162	0.591357	0.281538
MTA2 (pp) RBBP4	0.951141	0.651956	0.952884	0.415628	0.624345	0.852647
MTA2 (pp) RBBP7	0.941621	0.683052	0.951189	0.405697	0.231984	0.876444
MTA2 (pp) SATB1	0.814181	0.884725	0.966257	0.367389	0.917864	0.552971
MTA2 (pp) SPEN	0.999931	0.417088	0.925794	0.643412	-0.125223	0.787717
MTA2 (pp) TP53	0.785294	0.996954	0.960851	0.725559	0.5605	0.778739
MUC7 (pp) GALNT10	0.0153238	0.833223	0.965664	0.657467	0.362612	0.425812
MUC7 (pp) GALNT12	-0.401137	0.166512	0.726213	0.844597	-0.305186	0.270025
MUC7 (pp) GALNT14	-0.884801	0.729182	-0.00826269	0	0.96014	0.984821
MUC7 (pp) HTN3	-0.998519	0.237856	0.182931	0.942804	0.572111	0.900732
MUC7 (pp) LTF	-0.456082	0.377721	0.981816	0.83256	0.853754	-0.991321
MUC7 (pp) SELL	0.0415158	0.511728	0.159585	1	-0.312168	0.548848
NCF4 (pp) CORO1A	0.919965	0.863251	0.963462	0.702288	0.316703	0.947063
NCF4 (pp) CYBA	0.697515	0.993975	0.992024	0.604757	0.517357	0.829332
NCF4 (pp) CYBB	0.805976	0.544918	0.680843	0.94702	0.358085	0.420565
NCF4 (pp) MSN	0.489362	0.940407	0.920737	0	0.621671	0.0808654
NCF4 (pp) NCF1	0.939299	0.999865		0	0	0
NCF4 (pp) NCF2	0.836448	0.999472	0.995224	0.631973	0.516336	0.179816
NCF4 (pp) PRKCD	0.954805	0.990481	0.99377	0.972796	0.565017	0.696051
NCF4 (pp) TXN	0.994144	0.993796	0.990853	0.902309	-0.403253	0.945394
NCF4 (pp) XRCC6	0.760631	0.409047	0.121866	0	0.059902	-0.206666
NEK9 (pp) BICD2	0.962504	0.996451	0.969778	0.912776	0.736916	0.269175
NEK9 (pp) MBP	0.247564	0.877089	0.651896	0	0.939978	0.263675
NEK9 (pp) NEK6	0.504134	0.944081	0.999968	0.979272	0	0.342598
NEK9 (pp) NEK7	-0.421532	0.879888	0.79917	0	0.918246	0.169996
NEK9 (pp) RAN	0.979786	0.997928	0.657124	1	0	0.959978
NEK9 (pp) SSRP1	0.99534	0.536214	0.466877	0.922374	0.30329	0.921471
NEK9 (pp) SUPT16H	0.530496	0.0307501	0.784213	0.863265	-0.294028	0.893539
NOTCH3 (pp) CHUK	-0.748225	0.998837	0.992247	0.86579	0.963001	0.582901
NOTCH3 (pp) DLL1	-0.822299	0.998974	0.938497	0.786583	0	0.143663
NOTCH3 (pp) JAG1	-0.246407	0.782306	0.538022	0.818786	0.700185	0.556803
NOTCH3 (pp) JAG2	-0.999498	0.114463	-0.382899	0.765116	-0.453101	0.812869
NOTCH3 (pp) MAML1	-0.653972	0.966101	0.969119	0.820782	0.690788	0.864353
NOTCH3 (pp) MAML2	0.993163	-0.519368	0.637737	0.915816	0.666924	-0.714008
NOTCH3 (pp) MAML3	0.864582	0.913797	0.999666	0.839384	0.79353	0.639194
NOTCH3 (pp) PSEN1	-0.349554	0.950119	0.778394	0.946449	0.451367	0.835306
NOTCH3 (pp) PSEN2	-0.306646	-0.350385	0.759607	0.689379	0.198173	0.732218
NOTCH3 (pp) SNW1	-0.558127	0.911963	0.983228	0.964209	0.250857	0.721346
PGF (pp) FLT1	-0.981747	-0.97308	-0.608556	0.521661	0.766532	0.949575
PGF (pp) NRP1	-0.302783	-0.892629	-0.322893	0.456491	0.259077	0.498147
PGF (pp) NRP2	0.335282	0.659377	0.981529	0.569644	0.75046	0.845958
PGF (pp) PGF	1	1	1	1	1	1
PGF (pp) VEGFA	-0.857226	-0.914827	0.970396	-0.0191088	-0.688033	0.998457
PLEKHB1 (pp) ACVR1	-0.464673	-0.621925	0.946057	0.971327	0.807073	0.435372
PLEKHB1 (pp) BMPR1B	0.790997	0.98224	0.98299	0.965642	0.566645	0.0882304
PLEKHB1 (pp) GNGT1	0.810875	0.864022	-0.087391	0.981336	-0.0465885	-0.245371
PLEKHB1 (pp) SMAD1	-0.966266	0.886617	0.852708	0.984927	0.505396	0.0865895
PLEKHB1 (pp) TGFBR1	0.324666	0.992422	0.0455237	0.985262	0.931393	-0.116142
PNKP (pp) KRTAP4-12	0.252813	0.903126	0.720241	0	0	0.743552
PNKP (pp) MAGEA11	0.408964	0.814398	0.986623	0.418997	0.00907872	0.929238
PNKP (pp) MYOZ1	0.0377576	0.836834	0.675103	0	-0.0773302	0.480623
PNKP (pp) SMAD5	0.903526	-0.118116	0.923951	0.94953	0.362446	0.833637
PNKP (pp) TRIM37	0.805104	0.852127	0.845773	0.969903	0.131338	0.774846
PNKP (pp) XRCC1	0.979694	0.964671	0.99271	0.971647	0.620919	0.918023
PNKP (pp) XRCC4	0.534258	0.932588	0.53446	0.916073	0.502171	0.99838
PPP2R3A (pp) AKAP9	0.642949	0.434851	0.958621	0.955967	0.785884	0.874089
PPP2R3A (pp) ATXN7L2	-0.978178	0.99847	0.990187	0.630024	0	0.301217
PPP2R3A (pp) CDC6	0.646809	0.984101	0.948058	0.751115	0.686158	0.992881
PPP2R3A (pp) HMGB1	0.63467	0.626606	0.803931	0.74999	0.349001	0.987631
PPP2R3A (pp) PPP5C	0.741486	0.921597	0.985582	1	0.699066	0.896988
PPP2R3A (pp) RBL1	0.595254	0.976784	0.699701	0.786417	0.272915	0.983274
PRKCA (pp) ACTA1	0.909886	0.8695	0.987859	0.95102	0.69833	0.431297
PRKCA (pp) ADCY5	0.946971	0.783143	0.734497	0.662066	0.428822	0.638142
PRKCA (pp) ADD3	0.554261	0.986808	0.685547	0.193767	0.461023	0.863764
PRKCA (pp) ADRA1B	0.715954	0.304813	0.392533	0.944775	0.32672	0.47453
PRKCA (pp) ADRBK1	-0.0938862	0.999829	0.894388	0.959886	0.96573	0.510405
PRKCA (pp) AKAP12	0.974169	0.902802	0.0188762	0.881554	0.906	0.479548
PRKCA (pp) AKAP5	0.996186	0.348352	-0.0608766	0.952873	0.710263	0.401738
PRKCA (pp) ANXA2	0.503997	0.976501	0.991459	0.289768	0.557162	0.737963
PRKCA (pp) ANXA7	-0.749822	0.621044	0.680471	0.890093	0.402334	0.447098
PRKCA (pp) APLP2	0.279082	0.996945	0.590303	0.934562	0.124873	0.978254
PRKCA (pp) ARHGEF1	-0.851894	0.92146	0.999294	0.811864	0.269178	0.996782
PRKCA (pp) ATP2B1	0.334001	-0.42184	0.99172	0.967617	0.546117	0.152605
PRKCA (pp) ATP2B2	0.999259	0.338755	0.999462	0.983523	0.925995	0.763574
PRKCA (pp) AVPR1A	0.978808	0.590581	0.742571	0.94087	0.732835	0.648409
PRKCA (pp) BCL2	0.0495201	-0.27163	0.877185	0.978014	0.637827	0.783921
PRKCA (pp) BTG2	0.144318	0.98306	0.0715313	0.35078	0.463743	-0.924843
PRKCA (pp) BTK	0.998765	0.99699	0.33338	0.0762454	0.596866	0.598022
PRKCA (pp) C1QBP	0.750435	-0.995957	0.943277	0	-0.549279	0.93685
PRKCA (pp) CASR	0.994266	0.476659	0.998292	0.524814	0.838072	0.964741
PRKCA (pp) CBL	-0.537704	0.997087	0.159944	0.703949	0.597036	0.222603
PRKCA (pp) CD163	0.270851	0.942344	0.531946	0.920955	0.108457	0.932694
PRKCA (pp) CD5	-0.395531	-0.513479	0.820767	0.851684	0.755559	0.949819
PRKCA (pp) CD9	0.906757	-0.61764	-0.687093	0.296218	0.266916	0.261361
PRKCA (pp) CDC42	0.105895	0.873668	0.234342	0.880165	-0.322178	0.501253
PRKCA (pp) CFTR	0.673863	0.610594	0.818016	0.983515	0.846085	0.778996
PRKCA (pp) CHAT	-0.398798	0.919076	0.918558	-0.289699	0.816452	0.900653
PRKCA (pp) CISH	-0.998579	0.977336	0.941959	0.979431	0.864948	0.736904
PRKCA (pp) CORO1B	-0.138892	0.979103	0.993277	0.741814	0.474945	0.734161
PRKCA (pp) CREM	0.776497	0.807152	0.276499	0.954469	0.52313	0.468488
PRKCA (pp) DDX5	0.396276	0.88071	0.374679	0.955359	0.589517	0.68175
PRKCA (pp) DGKD	0.0923956	0.733783	0.651161	0.980879	0.883511	0.979792
PRKCA (pp) DGKZ	-0.513844	0.720244	0.528772	0.819444	-0.029881	0.553822
PRKCA (pp) DLG4	-0.245982	0.988328	0.970982	0.366921	0.688659	0.896385
PRKCA (pp) DLX3	0.263956	0.825257	0.990044	0.987953	-0.563921	0.441745
PRKCA (pp) DNM1	-0.990835	0.467837	0.833367	0.916351	0.177063	0.739301
PRKCA (pp) DVL2	0.0257482	-0.420115	0.931828	0	-0.389613	0.746854
PRKCA (pp) EDF1	-0.12621	0.983883	0.888197	0.974389	-0.182898	0.822757
PRKCA (pp) EEF1D	0.345073	0.824119	0.930696	0	0.949632	0.818607
PRKCA (pp) EGFR	0.99735	0.790893	0.999404	0	-0.361567	0.540513
PRKCA (pp) EIF4E	0.64011	0.941154	0.565546	0.964701	0.738049	0.776352
PRKCA (pp) ENTPD5	-0.910631	-0.619776	0.718318	0.488218	0.324715	0.503433
PRKCA (pp) EWSR1	-0.64877	0.916751	0.992425	0.911188	0.0754356	0.754444
PRKCA (pp) F11R	0.906147	0.897239	0.382451	0.170324	-0.278911	0.35661
PRKCA (pp) FAS	0.941306	0.764705	-0.0906131	0.233275	0.428173	0.337976
PRKCA (pp) FLNA	0.0312638	-0.26086	0.829368	0.983644	0.112042	0.750877
PRKCA (pp) FLNC	0.586234	0.595129	0.999174	0	0.722796	0.29817
PRKCA (pp) FSCN1	-0.984922	0.927238	0.116636	0.876433	-0.825171	0.789027
PRKCA (pp) GABRG2	-0.671521	0.931263	-0.892865	0.432833	0.717882	0.344594
PRKCA (pp) GABRR1	0.933281	0.913732	0.104985	0.854192	0.761338	0.541132
PRKCA (pp) GABRR2	0.435248	0.549149	0.714127	0.460227	0.594218	0.418192
PRKCA (pp) GFAP	-0.987461	0.996639	0.968151	0.977761	0.951062	0.565648
PRKCA (pp) GFPT1	-0.100861	0.942343	0.954619	0.315355	0.592557	0.858903
PRKCA (pp) GJA1	0.66219	0.859204	0.822929	0.936174	-0.155751	0.851672
PRKCA (pp) GJB1	-0.256017	0.843593	-0.261837	0.946283	0.623589	0.605216
PRKCA (pp) GMFB	0.523673	0.995857	0.344964	0	0.428516	0.532946
PRKCA (pp) GNA12	0.131921	-0.674372	0.999817	0.974102	0.535084	0.942026
PRKCA (pp) GNA15	0.685423	0.951688	0.684651	0	-0.913494	0.583434
PRKCA (pp) GNB2L1	0.208599	-0.0754962	0.923004	0.371939	-0.663028	0.8913
PRKCA (pp) GPM6A	0.999983	-0.847733	0.980806	0.944552	0.437814	0.936026
PRKCA (pp) GRIA1	0.989133	0.868999	0.977473	0.740791	0.742238	0.448441
PRKCA (pp) GRIA2	0.973509	0.652775	0.948857	0.991959	0.781411	0.680683
PRKCA (pp) GRIA4	0.938279	0.845362	0.739549	0.980729	0.704393	0.580523
PRKCA (pp) GRIN2A	0.550699	0.865234	-0.0871189	0.96798	0.923243	0.664958
PRKCA (pp) GRIN2B	0.254954	0.894035	0.988906	0.957058	0.638634	0.992597
PRKCA (pp) GRM1	0.999895	0.414289	0.945146	0.977659	0.690773	0.618195
PRKCA (pp) GRM5	0.95858	0.921392	0.92533	0.811875	0.550735	0.508462
PRKCA (pp) GSK3A	0.259581	0.983325	0.602997	0.987365	0.930873	0.623551
PRKCA (pp) HABP4	0.549944	0.952977	0.953077	0.476933	0.682303	0.984878
PRKCA (pp) HAND1	-0.9981	0.902127	0.582486	0	0.464708	-0.0835335
PRKCA (pp) HAND2	0.992732	0.878846	0.996214	0.838991	0.476203	0.712448
PRKCA (pp) HES1	-0.29249	0.452795	0.774085	0.786621	0.533782	0.477376
PRKCA (pp) HLA-A	-0.204414	0.861115	0.123072	0.901999	0.533585	0.62881
PRKCA (pp) HMGB1	0.579563	0.899293	0.892388	0.799369	0.490476	0.630769
PRKCA (pp) HMGN1	0.508734	0.527536	0.997043	0.953038	0.0348617	0.762356
PRKCA (pp) HMGN2	0.55914	0.744009	0.640032	0.644484	-0.482404	0.689238
PRKCA (pp) HSP90AA1	0.443248	0.974551	0.917456	0.862492	0.284216	0.927401
PRKCA (pp) HSPA1A	0.729204	0.972101	0.32755	0.861718	0.588317	0.37899
PRKCA (pp) HSPB8	0.998152	0.31603	0.819784	0	0.892661	0.426075
PRKCA (pp) INSR	0.999946	0.0267455	0.430927	0.957039	0.606638	0.592206
PRKCA (pp) ITGB1	0.933046	0.585388	0.831603	0.99428	0.223383	0.863208
PRKCA (pp) ITGB2	0.428601	0.978711	0.977102	0.980712	0.385041	0.848288
PRKCA (pp) ITGB4	0.897084	0.736564	0.535469	0.895609	0.752854	0.671846
PRKCA (pp) ITPKA	0.558581	0.727044	0.654258	0.539358	-0.328179	0.941848
PRKCA (pp) ITPKB	-0.471058	-0.312181	0.999913	0.938288	0.605448	0.697217
PRKCA (pp) KCNE1	0.58686	0.93263	0.421601	0.957748	0.469844	0.65137
PRKCA (pp) KCNE4	0.859708	0.824613	0.996443	0.961597	0.732547	0.167102
PRKCA (pp) KCNQ2	0.418963	0.892027	0.949763	0.991287	0.972733	0.634035
PRKCA (pp) KIT	0.997297	0.697952	0.975816	0.868081	0.0569308	0.426482
PRKCA (pp) KRT18	-0.682427	0.997505	0.981428	0.991408	-0.250623	0.309585
PRKCA (pp) LCK	-0.0367342	-0.733993	0.825507	0.946149	0.812867	0.905905
PRKCA (pp) LMNA	0.52565	0.999491	0.717518	0.710745	0.371183	0.590386
PRKCA (pp) LMNB1	0.826436	0.718496	0.218229	0.569729	0.401063	0.462665
PRKCA (pp) MARCKS	0.90454	0.917167	0.182356	0.790245	0.33993	0.3515
PRKCA (pp) MBP	-0.800348	0.762324	0.0248735	0.890939	0.396761	0.417422
PRKCA (pp) MGMT	0.324996	0.13691	0.996499	0.475567	0.515755	0.97462
PRKCA (pp) MYLK	0.355393	-0.919745	0.997342	0.95374	0.667834	0.992908
PRKCA (pp) MYOD1	-0.985673	0.85893	0.0345568	0.969187	0.853731	0.571616
PRKCA (pp) NCF1	0.49995	0.933002	0	0.909436	0	0
PRKCA (pp) NFATC1	0.0631893	0.311719	0.9924	0.893117	0.746876	0.903082
PRKCA (pp) NOS1	-0.999657	0.908189	0.974873	0.972706	0.955284	0.703465
PRKCA (pp) NRGN	0.48912	-0.998364	0.996674	0.778398	0.908469	0.686966
PRKCA (pp) NUMB	0.998739	0.947325	0.00950773	0.708679	0.520636	0.303841
PRKCA (pp) OCLN	0.992694	-0.330326	0.756391	-0.0583605	0	0.502396
PRKCA (pp) OGG1	0.256753	0.559667	0.984933	0.973578	0.8869	0.905911
PRKCA (pp) OPRD1	-0.987768	0.92423	-0.928147	0.978392	0.835934	0.368213
PRKCA (pp) PA2G4	-0.462088	-0.975574	0.896737	0.387896	-0.230939	0.63894
PRKCA (pp) PAM	0.959752	0.967218	0.679156	0.936752	0.203679	0.999715
PRKCA (pp) PDLIM7	0.45598	0.736966	0.129965	0.734599	0.0684825	0.359437
PRKCA (pp) PEA15	0.346357	0.529223	0.94403	0.954438	0.183221	0.85727
PRKCA (pp) PEBP1	0.0768077	-0.00443847	0.729399	0.584666	-0.577936	0.999754
PRKCA (pp) PFKFB2	0.825778	0.93615	-0.0141327	0.274	0.468628	0.226745
PRKCA (pp) PICK1	0.788344	0.828236	-0.921616	0.958071	0.817429	0.625169
PRKCA (pp) PLCB1	0.625128	0.998617	-0.418013	0.969855	0.559128	0.639073
PRKCA (pp) PLD1	0.226704	0.990077	0.653843	0.26075	0.665906	0.80134
PRKCA (pp) PLD2	-0.999928	0.940055	0.968485	0.521238	0.601394	0.975798
PRKCA (pp) POLB	0.706453	0.0352032	0.770958	0.654233	0.264274	0.524163
PRKCA (pp) PPARA	0.822049	-0.80184	0.965241	0	0.913487	0.556979
PRKCA (pp) PPP1R14A	0.277888	-0.88487	0.754729	0.986174	0	0.537563
PRKCA (pp) PRKCA	1	1	1	1	1	1
PRKCA (pp) PRKCZ	-0.031841	0.984539	0.539332	0.972671	0.0746346	0.425403
PRKCA (pp) PRKG1	0.939127	0.0254698	0.909664	0.985737	0.753801	0.618494
PRKCA (pp) PTGIR	-0.998613	0.943749	0.998769	0.433407	0.506639	0.998629
PRKCA (pp) PTPN11	0.592203	0.88338	0.876515	0.191099	0.246081	0.73184
PRKCA (pp) PTPN12	0.948026	0.948295	0.281116	0.780523	0.330806	0.463705
PRKCA (pp) PTPN6	0.444071	0.996115	0.728373	0.415587	0.705132	0.509703
PRKCA (pp) RAC1	0.693264	0.954198	0.501149	0.290204	-0.0204987	0.413863
PRKCA (pp) RAF1	0.390519	0.91168	0.447489	0.801411	0.806975	0.201113
PRKCA (pp) RALBP1	0.224341	0.817237	0.243017	0	0.50302	-0.0630663
PRKCA (pp) RARA	0.983103	0.92343	0.22397	0.737088	0.953412	0.318436
PRKCA (pp) RGS19	0.440922	0.94625	0.090938	0.960584	0.287238	0.0149436
PRKCA (pp) RGS2	0.661986	0.834527	0.189291	0.877686	0.513874	-0.0342729
PRKCA (pp) RGS7	0.994441	0.462564	0.0597435	0.582253	0.935696	0.408384
PRKCA (pp) RHO	-0.993541	0.923189	0.978146	0.974448	0.707009	0.251258
PRKCA (pp) RHOA	0.54427	0.963022	0.292323	0.918829	-0.293363	0.581797
PRKCA (pp) RPL10	-0.139336	-0.345141	0.890763	0.430093	-0.321315	0.9886
PRKCA (pp) RRAD	-0.464231	0.935839	0.944248	0.646555	0.637532	0.634172
PRKCA (pp) SCTR	0.3966	0.919316	0.995182	0.919644	0.97213	0.579703
PRKCA (pp) SDC2	0.818515	0.953623	0.55301	0.98934	0.767931	0.100027
PRKCA (pp) SDC4	0.374528	0.945924	0.977361	0	0.351238	0.763036
PRKCA (pp) SDPR	0.522308	-0.982599	0.879712	0.878842	0.479967	0.462613
PRKCA (pp) SEMG1	0.996139	0.381895	0.941483	0.921375	0.849739	-0.998443
PRKCA (pp) SEMG2	0.988752	0.469692	0.991488	0.765596	-0.258733	0.688313
PRKCA (pp) SHC1	0.166752	0.993813	0.704822	0.974655	0.5906	0.643739
PRKCA (pp) SLC1A1	0.997292	0.902134	0.312353	0.721618	0.91918	0.606057
PRKCA (pp) SLC6A9	0.999894	-0.881382	0.28967	0	0.931543	0.725404
PRKCA (pp) SNAP23	0.89605	0.914356	0.0193946	0.823552	0.248673	0.389637
PRKCA (pp) SNAP25	0.948613	0.753084	0.947374	0.938571	0.776367	0.495968
PRKCA (pp) SPAG1	0.99201	0.419787	0.194431	0.97989	-0.326402	-0.103783
PRKCA (pp) SPP1	0.7052	0.947447	-0.250103	0	-0.209286	0.517091
PRKCA (pp) SRC	0.9991	0.941017	0.509733	0.730715	0.91931	0.82719
PRKCA (pp) STXBP1	0.995556	0.876913	-0.744472	-0.0585766	0.536405	0.720085
PRKCA (pp) STXBP3	0.892561	0.936618	0.307216	0	0.62574	0.429128
PRKCA (pp) SYK	0.0384178	0.999021	0.704183	0.547727	0.351831	-0.197431
PRKCA (pp) TEP1	0.451869	0.995421	0.780848	0	0.704641	0.750176
PRKCA (pp) TERT	-0.968153	0.904186	0.943205	0.395668	0.93894	0.387228
PRKCA (pp) THOC5	-0.553952	0.720167	0.527013	-0.0502147	-0.210043	0.247085
PRKCA (pp) TIAM1	-0.927686	0.969123	0.926104	0.650397	0.716115	0.721523
PRKCA (pp) TNNI3	0.991041	0.908393	-0.495529	0.944511	0.0621705	0.411996
PRKCA (pp) TNNT2	0.653363	0.869506	0.967695	0.967162	0.488789	0.802812
PRKCA (pp) TOP2A	0.927479	0.662282	0.696494	0.350482	0.566434	0.557747
PRKCA (pp) TP53	0.784897	0.0626771	1	0.922251	0.112702	0.935718
PRKCA (pp) TRIM29	-0.923673	0.91709	0.961534	0.975237	0.927879	0.715443
PRKCA (pp) TRPC3	0.768219	0.917565	0.483581	0.963408	0.181556	0.622969
PRKCA (pp) TRPV6	0.998216	0.907628	0.340917	0.0870855	0.511815	0.270807
PRKCA (pp) VCL	-0.482422	-0.905988	0.700307	0	0.905478	0.738251
PRKCA (pp) VTN	0.422326	0.934334	0.469166	0.807113	0.606411	0.898893
PRKCA (pp) XK	-0.831425	-0.892441	0.992531	0.917079	0.435596	0.901562
PRKCA (pp) YWHAG	0.596263	0.99998	0.973357	0	0	0.832634
PRKCA (pp) YWHAZ	0.272578	0.982588	0.337324	0	0.260412	0.916891
PRMT2 (pp) BAT2	0.989672	0.143393	0.920248	0	0.860229	0.989441
PRMT2 (pp) DMRTB1	-0.804317	0.952686	0.921674	0.918843	0.663233	0.746029
PRMT2 (pp) ESR1	-0.545131	0.90901	0.948347	0.581687	0.676161	0.894896
PRMT2 (pp) ESR2	-0.660239	0.872832	0.933305	0.762761	0.0996459	0.931694
PRMT2 (pp) NCOA1	0.81628	0.980896	0.597978	0.643016	0.838593	0.626481
PRMT2 (pp) NCOA6	0.991332	0.988771	0.796549	0.776247	0.750459	0.916871
PRMT2 (pp) PGR	-0.74063	0.471139	0.859671	0.781071	0.487116	0.898786
PRMT2 (pp) PRMT2	1	1	1	1	1	1
PRMT2 (pp) RB1	0.910639	0.997747	0.991068	0.819171	0.819759	0.981705
PRMT2 (pp) RXRA	-0.999095	0.992196	0.81978	0.695317	0.981426	0.880012
PRMT2 (pp) THRB	0.634204	0.910434	0.996688	0	0.669074	0.941374
PVRL3 (pp) MLLT4	0.958169	0.925037	0.798847	0.827757	0.836373	-0.0134507
PVRL3 (pp) PARD3	0.650719	0.924294	0.979433	0.850285	0.695908	0.31464
PVRL3 (pp) PVR	-0.870108	0.87296	0.961076	-0.0592933	0.695972	0.555564
PVRL3 (pp) PVRL1	0.661259	0.300849	0.871416	0.530442	0.861776	0.374634
PVRL3 (pp) PVRL2	-0.817823	0.971358	-0.156942	0.608727	-0.248627	0.402059
PYCARD (pp) CASP1	0.819499	0.837737	0.993643	0.98318	0.86901	0.863218
PYCARD (pp) MEFV	-0.161746	0.977903	0.932153	0.894449	0.326704	0.963026
PYCARD (pp) NLRC4	0.479075	0.98633	0.996622	0.748339	0	-0.268137
PYCARD (pp) NLRP1	0.906279	0.299631	0.43546	0.786913	0.318052	0.847687
PYCARD (pp) NLRP12	0.91558	0.993182	0.995906	0.866283	0	0.935505
PYCARD (pp) NLRP3	0.966966	0.99677	0.984518	0.968329	0.583922	0.904052
PYCARD (pp) POP1	1	0.980203	-0.136339	0.862033	0.455648	0.538982
PYCARD (pp) PRKAR1A	0.666427	0.982324	0.979865	0.98204	0.726006	0.977783
PYCARD (pp) SRF	0.998204	0.998588	0.993038	0.989867	0.496059	0.837199
RALB (pp) CALM1	0.905991	0.819473	0.841656	0.97713	0.860354	0.646539
RALB (pp) PLCD1	0.270605	0.268188	0.99359	0.942937	0.832017	0.847524
RALB (pp) RALBP1	-0.641456	0.975383	0.999697	0.776963	0.615849	0.0792893
RALB (pp) REPS1	0.941138	0.639418	0.0807031	0.982099	0.261293	0.897341
RALB (pp) REPS2	-0.10242	0.961793	0.982633	0.993892	0.962299	0.300705
RALBP1 (pp) AP2M1	-0.558133	-0.92695	0.705119	0	-0.182408	0.727474
RALBP1 (pp) CASP8	-0.434273	0.960225	0.975679	0.71005	0.125453	0.91106
RALBP1 (pp) CCNB1	-0.66306	0.977209	0.378084	0.53501	0.552911	0.698965
RALBP1 (pp) FADD	-0.925582	0.92543	0.980602	0.786673	0.377658	0.92727
RALBP1 (pp) HOOK2	-0.916344	0.632145	0.987212	0.698842	0.865446	0.639188
RALBP1 (pp) IKBKG	-0.975041	0.946361	0.993222	0.801411	0.377644	0.89776
RALBP1 (pp) PRKCA	0.224341	0.817237	0.243017	0	0.50302	-0.0630663
RALBP1 (pp) RAC1	-0.546787	0.952222	0.961207	0.523779	-0.130852	0.882426
RALBP1 (pp) RALA	-0.84558	-0.335614	0.197247	0	-0.183986	0.515286
RALBP1 (pp) RALB	-0.641456	0.975383	0.999697	0.776963	0.615849	0.0792893
RALBP1 (pp) REPS1	-0.863016	0.45413	0.0561547	0.755146	0.603084	0.511098
RALBP1 (pp) REPS2	0.828824	0.998489	0.986901	0.504522	0.517604	0.974557
RALBP1 (pp) SYNJ2BP	-0.876167	-0.532086	-0.241176	0	0.529199	0.068093
RALBP1 (pp) TRAF2	-0.852249	-0.569127	-0.197724	0.966695	0.82366	-0.0463154
RANBP2 (pp) HDAC4	0.997955	0.819139	0.767058	0	-0.142071	0.219144
RANBP2 (pp) KPNB1	0.979675	0.835647	0.75454	0.93632	0.570862	0.147834
RANBP2 (pp) MDM2	0.262946	0.518616	0.877951	0.494056	0.0976212	0.425916
RANBP2 (pp) NUP62	0.999782	0.996969	0.967267	0.861509	-0.176278	0.82734
RANBP2 (pp) OPN1LW	-0.670619	-0.951405	0.813294	0	0	0
RANBP2 (pp) OPN1MW	-0.434988	0.671111	-0.334338	0	0	0.524533
RANBP2 (pp) PARK2	-0.14592	0.674118	0.881502	0	-0.258553	0.521407
RANBP2 (pp) RAN	0.998086	0.984155	0.79574	0.969398	-0.0384656	0.992945
RANBP2 (pp) RANGAP1	0.995256	0.366284	0.866062	0.610886	0.190586	0.957636
RANBP2 (pp) TNPO1	0.825388	0.984177	0.983541	0.956418	0.295404	0.402957
RANBP2 (pp) UBE2I	0.99058	0.99369	0.994864	0.902199	-0.522394	0.782817
RANBP2 (pp) XPO1	0.997602	0.946902	0.995165	0.538159	0.436306	0.825158
RANBP2 (pp) XPOT	0.343136	0.718035	0.476312	0.781042	0.37364	0.742356
RARG (pp) HMGA1	-0.984928	-0.728408	0.99031	0.910758	-0.557335	0.99742
RARG (pp) ITGB1BP2	-0.817135	0.989681	0.997825	0.911223	0.858528	0.78492
RARG (pp) MAP6	0.244083	0.986315	-0.235889	0	0	0.835494
RARG (pp) NCOA1	-0.571119	0.998887	-0.130131	0.900688	0.672159	0.0303241
RARG (pp) NCOA3	-0.992863	0.96955	0.420382	0.674432	0.834058	0.409642
RARG (pp) NCOR2	-0.966393	0.741461	0.995136	0.965795	0.937884	0.718041
RARG (pp) NR0B2	0.977656	0.993701	0.0140826	0.86908	0.63148	-0.36497
RARG (pp) PNRC1	-0.669506	0.83319	0.0238619	0.843784	0.188003	-0.0389506
RARG (pp) PNRC2	-0.740653	-0.0354047	0.971812	0.782843	0.750404	0.597704
RARG (pp) RXRA	0.953988	0.9628	0.188418	0.975256	0.611343	0.41613
RARG (pp) RXRB	-0.972255	0.919671	0.633845	0	0.702122	0.573088
RARG (pp) RXRG	0.427745	0.509287	0.996038	0.909506	0.782704	0.142757
RARG (pp) SMAD3	-0.96512	0.147435	0.999173	0.874092	0.974429	0.938655
RASGRP2 (pp) FAM118B	0.940059	0.99974	0.950676	0.693115	0	0.939885
RASGRP2 (pp) KRAS	0.263988	0.826517	0.714688	0.740813	0.0969759	0.31496
RASGRP2 (pp) NRAS	0.294805	0.732331	0.999182	0.763819	0.17422	0.816034
RASGRP2 (pp) PTCHD2	-0.604895	0.648244	0.585149	0.742369	0	0.511151
RASGRP2 (pp) RAP1A	0.0889328	0.604997	0.702321	0.785764	0.212764	0.368161
RHOB (pp) ARHGDIG	0.241595	0.997611	0.977478	0.950371	0.25461	0.482656
RHOB (pp) ARHGEF3	-0.354768	-0.606957	0.464731	0.950934	0.769632	0.342626
RHOB (pp) FNTA	-0.554849	0.649931	0.576257	0.970379	0.127035	-0.128445
RHOB (pp) PDE6D	-0.660502	0.896963	0.832699	0	0.444922	0.579159
RHOB (pp) PGGT1B	-0.474098	0.988599	0.934637	0.742347	0.19262	0.68281
RHOB (pp) PPP2CA	-0.319008	0.994652	0.999988	0.948672	0.147059	0.430408
RHOB (pp) RHPN2	0.597601	0.875484	-0.634152	0.301562	0	0.220174
RND2 (pp) FNBP1	0.411943	-0.504636	0.93122	0.575165	0.684984	0.998055
RND2 (pp) MEOX2	0.853434	0.987709	0.994297	0	-0.215704	0.991451
RND2 (pp) RACGAP1	0.96187	0.263048	0.927339	0	0.379289	0.978271
RND2 (pp) VPS4A	0.133231	0.469127	0.850084	0.663818	-0.257876	0.784787
RRN3 (pp) MYO1C	-0.0175688	0.12798	0.959894	0.645436	-0.101761	0.889211
RRN3 (pp) POLR1A	0.468361	-0.138536	0.975727	0.990056	0	0.896665
RRN3 (pp) POLR1B	0.666938	0.317624	0.95969	0.986126	0.227797	0.963588
RRN3 (pp) TAF1B	0.995822	0.585101	0.879269	0.98715	0.360269	0.67019
RRN3 (pp) TAF1C	0.753479	0.9566	0.951495	0.953801	-0.403217	0.998385
S100P (pp) AGER	-0.974013	0.985421	0.92941	0.677212	0.803484	-0.554585
S100P (pp) CACYBP	-0.193949	0.611886	0.323197	0.733483	0.450028	-0.694428
S100P (pp) S100A1	-0.58908	0.718985	0.984484	0.638706	0.494421	-0.443518
S100P (pp) S100A2	-0.261426	0.997673	0.854078	0.684245	0.911578	0.571589
S100P (pp) S100A4	-0.744308	0.999482	0.953189	0.63842	0.697695	-0.375165
S100P (pp) S100Z	-0.999756	0.923716	-0.114885	1	0	-0.517543
S100P (pp) SUGT1	-0.142011	0.282954	0.327911	0.522586	0	-0.647925
SCAP (pp) INSIG1	-0.148825	0.687907	0.899228	0.963051	-0.0526904	0.923685
SCAP (pp) INSIG2	0.636727	0.949161	0.996803	1	0.568067	0.900587
SCAP (pp) PGRMC1	0.0658546	-0.400326	0.594011	0	-0.39801	0.650498
SCAP (pp) SCAP	1	1	1	0	1	1
SCAP (pp) SREBF2	0.982427	0.99784	0.168676	0.994838	0.390171	0.142819
SERPINB6 (pp) F10	0.947565	0.233253	0.998792	0.29833	-0.0648372	0.822546
SERPINB6 (pp) F2	-0.388239	0.578621	0.874091	0.648611	-0.228863	0.348498
SERPINB6 (pp) KLK2	-0.717288	0.878414	0.711283	0.603842	0.280262	0.842247
SERPINB6 (pp) PLAU	-0.205866	0.459017	0.999369	0.13618	-0.426903	0.814927
SERPINB6 (pp) PLG	0.0413814	0.829301	0.964744	0.562316	-0.140346	0.900446
SERPINB6 (pp) PROC	0.599053	0.0741683	0.991893	0.713003	-0.19653	0.955319
SERPINC1 (pp) F2	-0.623405	0.973075	0.344418	0.94764	0.865047	-0.29995
SERPINC1 (pp) KLK2	-0.501673	0.975257	0.0792951	0.827181	0.879796	0.334269
SERPINC1 (pp) KLK6	0.999163	0.9826	0.939178	0.990701	0.795193	0.569872
SERPINC1 (pp) PLG	0.310542	0.991789	0.902345	0.829094	0.86723	0.444114
SERPINC1 (pp) SDC2	0.929229	0.958295	-0.176521	1	0.867393	-0.133116
SERPINC1 (pp) SERPINC1	1	1	1	0	1	1
SFN (pp) ABL1	0.094382	0.952149	0.94602	0.297561	0.798696	0.403421
SFN (pp) BAD	0.788624	0.979356	0.934659	0	0.690428	-0.512562
SFN (pp) BAX	-0.125062	0.984661	0.964155	0.901758	0.152196	-0.156158
SFN (pp) BCR	0.312936	0.535547	0.957982	0.878308	-0.423786	0.248649
SFN (pp) CCAR1	0.879122	0.945324	0.766843	0.143246	0.533052	-0.0845573
SFN (pp) CDC25B	0.528691	-0.60647	0.456036	0.840775	0.73648	0.896104
SFN (pp) CHST1	0.772335	0.99878	0.999126	0.936531	0.573857	-0.313521
SFN (pp) EEF1A1	0.771755	-0.889779	0.842014	0.818847	0.464322	0.715739
SFN (pp) EGFR	0.902055	0.971522	0.885389	0.95445	0.813155	-0.0672062
SFN (pp) EIF2S1	0.877894	0.906608	0.745521	0.951343	0.743515	0.461964
SFN (pp) EIF4B	0.469859	-0.596186	0.608804	0.75737	0.292664	0.78432
SFN (pp) GPRIN2	-0.895412	0.999032	0.718196	0.39836	0.76768	-0.355102
SFN (pp) HDAC5	0.21458	0.653028	0.875381	0.643196	-0.514349	-0.143574
SFN (pp) ING1	0.616213	0.975368	0.999981	0.940933	-0.0913891	-0.177374
SFN (pp) KCNK15	-0.982363	0.994121	0.737475	0.454776	0.630038	0.624836
SFN (pp) KCNK3	0.882036	0.998669	0.99536	0.904412	0.653844	-0.431729
SFN (pp) KCNK9	-0.843135	0.999919	0.884796	0.935432	0.679697	-0.0855136
SFN (pp) KIAA0408	0.929325	0.757059	-0.630159	0	-0.524291	-0.294458
SFN (pp) MAP3K5	0.940329	0.994305	0.744062	0	0.76133	0.0209274
SFN (pp) MARK3	0.394362	-0.994394	0.735207	0.849721	0.799088	0
SFN (pp) MDM4	0.463092	0.951165	0.990936	0.932499	0.60201	0.136292
SFN (pp) MST1R	0.901783	0.49897	0.575228	0.9205	0.877474	-0.100499
SFN (pp) NR3C1	0.135586	0.994681	0.54186	0.890475	0.82878	-0.240291
SFN (pp) PLEKHF2	0.97745	0.525082	0.558877	0.928141	-0.0336415	-0.0581052
SFN (pp) PLK4	0.853764	0.995717	0.903751	0	0.308217	0.163077
SFN (pp) RFFL	-0.959636	0.422307	0.522423	0.859797	0	-0.131742
SFN (pp) TBL3	0.86234	0.629656	0.717678	0.924361	0.567844	0.599831
SFN (pp) TRIM25	0.551157	0.998587	0.698263	0.943316	0.857608	-0.830528
SFN (pp) TSC2	0.370159	-0.68495	0.924231	0.813485	0.948263	0.350491
SFN (pp) YWHAG	0.848057	0.915944	0.976422	0.662218	0.680592	0.338708
SFN (pp) ZFP36	0.983487	0.999639	0.444787	0	0.466682	-0.988853
SKP2 (pp) CCNA2	0.999707	0.978651	0.981282	0.39365	0.767348	0.987282
SKP2 (pp) CCNE1	0.973042	0.999615	0.990854	0.0619234	0.00934265	0.917014
SKP2 (pp) CCNT1	0.809383	0.895059	0.82829	0.508124	0.59213	0.920653
SKP2 (pp) CDC34	-0.92386	-0.99916	0.209755	0.348552	0.794267	0.904133
SKP2 (pp) CDK2	-0.289398	0.619418	0.24871	0.218539	0.615976	0.904081
SKP2 (pp) CDK9	0.741703	0.987804	0.823785	0.222485	0.869785	0.985545
SKP2 (pp) CDKN1B	0.997418	0.980343	0.211961	0	0.535915	0.979847
SKP2 (pp) CDKN1C	-0.888294	-0.659872	-0.627182	0.0286596	-0.646705	0.993703
SKP2 (pp) CDT1	0.999962	0.0797261	0.182895	0.00623195	-0.804042	0.999736
SKP2 (pp) CKS1B	0.999935	0.989139	0.996203	0.593574	0.136721	0.999793
SKP2 (pp) CUL1	0.883485	-0.652268	0.886272	0.79966	0.592287	0.943272
SKP2 (pp) CUL4A	0.410326	-0.96417	0.99994	0	0.761691	0.890129
SKP2 (pp) DDB1	-0.427914	-0.940432	0.999618	0.409504	0.809127	0.941456
SKP2 (pp) DUSP1	0.350975	0.971909	-0.0922882	0.383509	0.141429	-0.2911
SKP2 (pp) E2F1	0.999863	-0.186242	0.976628	0.252818	-0.0239046	0.995205
SKP2 (pp) ELF4	0.99436	0.999702	0.110759	0.310409	-0.60647	0.992388
SKP2 (pp) FZR1	-0.954151	-0.879285	0.342402	0	0.942557	0.999996
SKP2 (pp) GPS1	0.927497	-0.474489	0.996055	0.419258	-0.344343	0.98801
SKP2 (pp) MYB	0.971287	-0.409115	-0.0703547	0.234711	0.143296	0.310149
SKP2 (pp) MYBL2	0.973762	0.971186	0.999315	0.409491	-0.228992	0.892622
SKP2 (pp) MYC	0.987001	-0.432711	0.96561	0.477461	-0.609486	0.102347
SKP2 (pp) NLK	-0.0104221	-0.316727	0.671157	0	0.91747	0.907305
SKP2 (pp) ORC1L	0.999971	0.99741	0.427073	0.420137	0	0.908471
SKP2 (pp) PFDN1	0.992388	-0.364983	0.998803	0	0.302476	0.997617
SKP2 (pp) RB1	0.998589	0.992687	0.776059	0.371826	0.584731	0.993354
SKP2 (pp) TAL1	-0.923473	-0.69924	0.955299	0.149566	0.442497	0.948913
SKP2 (pp) TCF3	-0.0379204	-0.904515	0.943134	0.144815	0.723855	0.949811
SKP2 (pp) UBB	-0.892368	-0.925501	0.993071	0.397187	-0.316985	0.90291
SKP2 (pp) WEE1	-0.0601816	-0.215702	0.994996	0.135786	0.271782	0.977647
SLC9A3R2 (pp) ACTN4	0.015684	0.97462	0.779975	0.959374	0.280405	0.343903
SLC9A3R2 (pp) ADORA2B	-0.804656	0.993549	0.950971	0.989494	0.488687	0.514352
SLC9A3R2 (pp) ADRB2	-0.0869637	-0.430269	-0.258448	0.812947	0.579212	0.489505
SLC9A3R2 (pp) ATP2B2	-0.987828	0.613559	0.827296	0.958246	0.739289	0.758714
SLC9A3R2 (pp) CFTR	-0.582449	0.825889	0.384116	0.986492	0.785695	0.774276
SLC9A3R2 (pp) KCNJ1	-0.95161	0.994244	0.717147	0.24247	0.86559	0.513733
SLC9A3R2 (pp) P2RY1	-0.865469	0.989508	0.603902	0.202223	0.7387	0.405076
SLC9A3R2 (pp) PDPK1	-0.461357	0.345928	0.725846	0.941851	0.62167	0.189982
SLC9A3R2 (pp) PLCB3	-0.965717	-0.951228	0.511345	0.732157	0.394354	0.854144
SLC9A3R2 (pp) PODXL	-0.534433	0.443368	0.916711	0.704606	0.174482	0.554955
SLC9A3R2 (pp) PRKACA	0.16046	0.99879	0.756067	0	0.816948	0.211667
SLC9A3R2 (pp) PTEN	-0.815614	0.991915	0.714763	0.978975	0.613748	0.373124
SLC9A3R2 (pp) RDX	-0.406554	0.79144	0.978383	0.939982	0.000358673	0.615194
SLC9A3R2 (pp) SGK3	-0.518824	0.865713	-0.246565	0.635205	0.37368	0.658549
SLC9A3R2 (pp) SIAH1	-0.960471	0.758498	0.514405	0	0.523418	0.29295
SLC9A3R2 (pp) SLC22A4	0.740625	-0.998091	0.624045	0.718447	0.704914	0.316729
SLC9A3R2 (pp) SLC22A5	-0.37169	0.73516	0.473396	0.508435	0.421741	0.953511
SLC9A3R2 (pp) SLC22A9	-0.622396	0.880458	0.865537	0.918759	0	0.390836
SLC9A3R2 (pp) SLC34A1	-0.212349	-0.638559	0.892879	0.708315	0	0.473652
SLC9A3R2 (pp) SLC9A3	-0.946309	0.947549	0.469572	0.917402	0.770834	0.661196
SLC9A3R2 (pp) SLCO1A2	-0.995565	0.814118	0.316834	0.994783	0.74824	0.508465
SLC9A3R2 (pp) SLCO3A1	-0.678699	0.99603	0.714112	0.803066	0.857038	0.346924
SLC9A3R2 (pp) SRY	-0.98287	0.702171	0.481957	0.898101	0.222183	-0.26343
SLC9A3R2 (pp) TAZ	-0.109961	0.392801	0.961385	0	0.892675	0.906134
SLC9A3R2 (pp) TBC1D10A	-0.0314051	0.693898	0.989907	0	0	0.727065
SLC9A3R2 (pp) WWTR1	-0.413657	0.9786	0.606499	0.720618	0.827547	0.419077
SMG5 (pp) SMG1	0.989714	0.331585	0.930711	0.919198	0.119768	-0.618253
SMG5 (pp) SMG6	0.903579	0.726461	0.742843	0.464217	0.613178	0.571849
SMG5 (pp) SMG7	0.898866	0.995715	0.33625	0.469065	0.990375	-0.537319
SMG5 (pp) TERT	0.0886408	0.921865	0.578523	0.829863	0.327966	-0.897048
SMG5 (pp) UPF1	0.989056	0.998199	0.958842	0.547227	0.299705	-0.990289
SNAPC5 (pp) BATF	0.999772	0.738716	0.420187	0.591311	0.707411	0.999994
SNAPC5 (pp) BRCC3	0.99983	0.920724	0.794945	0.842926	0.94685	0.969579
SNAPC5 (pp) JUN	0.751229	0.753772	0.998921	0	0.0481122	-0.183697
SNAPC5 (pp) NMI	0.895588	0.628334	0.0498974	0.649603	0.416077	0.88485
SNAPC5 (pp) NOL4	0.349044	0.0635885	0.364561	0.460651	0	0.911515
SNAPC5 (pp) SNAPC4	0.90272	0.974979	0.999697	0.526562	0.642053	0.999737
SOCS7 (pp) EGFR	0.931023	0.990543	0.793165	0	0.901358	0.999888
SOCS7 (pp) GRB2	-0.0276161	0.930951	-0.299861	0.750432	-0.0561901	0.923744
SOCS7 (pp) IRS2	0.998813	0.9784	-0.51466	0.543837	0.043051	0.399298
SOCS7 (pp) IRS4	0.859718	0.839019	0.947091	0.48783	0.175766	0.999983
SOCS7 (pp) NCK1	0.0752718	0.671754	0.412667	0	0.112207	0.976117
SOCS7 (pp) PIK3R1	-0.776866	-0.789707	0.975488	0.518633	-0.879161	0.998605
SOCS7 (pp) PIK3R2	0.824041	0.148737	0.854278	0.455958	0.686195	0.407223
SOCS7 (pp) PLCG1	-0.835219	-0.789734	0.966087	0.414703	0.752998	-0.0765771
SOCS7 (pp) SORBS3	0.122495	-0.473817	0.938266	0.626104	-0.753197	0.644478
SOCS7 (pp) TUBB2C	0.993961	0.757495	-0.408973	0	0	0.970841
TCEB3B (pp) C19orf50	0.619917	0.978141	0.682238	0	0	-0.0980074
TCEB3B (pp) CALCOCO2	0.864759	0.956146	0.824562	0.555415	0.38192	-0.10502
TCEB3B (pp) CBX5	0.702793	0.837901	-0.298204	0.967067	0.864207	0.0609841
TCEB3B (pp) CEP70	0.825551	0.999713	0.000975931	0.967895	0.00487072	0.201619
TCEB3B (pp) COIL	0.978123	0.501038	0.669048	0.560684	0.47766	-0.21869
TCEB3B (pp) DVL2	0.229339	-0.7826	0.525745	0.921168	0.0499087	-0.154145
TCEB3B (pp) KRTAP4-12	-0.94247	0.996031	-0.351059	0.98669	0	0.144972
TCEB3B (pp) SOHLH2	0.241955	0.853501	-0.665436	0.985724	0.411069	-0.588743
TCEB3B (pp) TCEB1	0.798884	0.970758	0.874199	0.89261	-0.231516	-0.554795
TCEB3B (pp) TCEB2	-0.939825	-0.0667755	0.999538	0.975446	0.472797	-0.684307
TCEB3B (pp) TRAF2	0.505454	-0.440814	-0.2593	0	0.509375	0.527741
TCEB3B (pp) TRIM37	0.659544	0.999841	-0.154222	0	0.10791	0.0972277
TCEB3B (pp) ZBTB43	0.00864564	0.526579	0.521019	0.749029	0.933947	-0.462347
TCEB3B (pp) ZNF165	-0.926821	-0.877247	-0.567779	0	0.0656673	-0.340108
TFF1 (pp) MUC6	0.983997	0.99223	0.954979	0.260885	0.512251	-0.124029
TFF1 (pp) UBQLN1	0.999188	0.972404	0.86456	0.915759	0.346301	0.642668
TFF1 (pp) UBQLN4	-0.988979	0.420557	0.611282	0	0	0.89032
TNPO1 (pp) ELAVL1	0.910182	0.818008	0.662297	0.862907	0.941766	0.782995
TNPO1 (pp) HIST2H2BE	-0.154782	0.722665	0.993122	0.982254	0.350115	0.442442
TNPO1 (pp) HIST3H3	0.574024	0.650768	0.611239	0.943205	-0.0486887	0.977163
TNPO1 (pp) NUP153	0.993717	0.823001	0.820345	0.675606	0.173742	0.999855
TNPO1 (pp) NUP214	-0.752786	0.971676	0.704622	0.920257	0.647189	0.8149
TNPO1 (pp) NUP98	0.495045	-0.543084	0.837471	0	0.309086	0.965711
TNPO1 (pp) NXF1	0.996107	0.970308	0.8823	0.629199	-0.237674	0.866526
TNPO1 (pp) PABPN1	0.971225	0.776819	0.999546	0.634986	0.264704	0.92643
TNPO1 (pp) RAN	0.788898	1	0.673211	0.963344	0.626902	0.508638
TNPO1 (pp) RANBP2	0.825388	0.984177	0.983541	0.956418	0.295404	0.402957
TNPO1 (pp) RGPD5	0.96733	0.40985	0	0.737781	0	0
TNPO1 (pp) RPL23A	0.977562	-0.488219	0.541501	0.967956	0.530794	0.471248
TNPO1 (pp) RPL5	0.937361	-0.225486	0.282145	0.875169	0.0873415	0.461316
TNPO1 (pp) RPS7	0.357479	0.00947146	0.497679	0.639059	-0.0295421	0.463826
TNPO1 (pp) SRP19	0.781433	0.828396	0.990983	0.788618	0.329578	0.979711
TNPO1 (pp) TNPO1	1	1	1	1	1	1
UBE2B (pp) CNOT4	-0.425679	0.647672	0.250216	0.939504	0.626062	0.23769
UBE2B (pp) CRMP1	0.982889	0.792779	0.770085	0	0.104178	0.411664
UBE2B (pp) MED31	-0.145608	0.71666	0.996141	0.895773	0.277226	0.951018
UBE2B (pp) RAD18	-0.479288	-0.961543	0.81156	0.950478	0	0.829026
UBE2B (pp) UBR1	-0.272554	0.548996	0.819327	0.947847	0	0.402314
UBE2B (pp) UBR2	0.760436	0.920693	0.85701	0.663713	0.73153	0.998305
UBE2B (pp) UNC119	-0.448633	0.968691	0.958708	0.927744	0.788714	0.976986
UBQLN4 (pp) ADAM33	0.949124	0.51725	0.256576	0.937543	0	0.113235
UBQLN4 (pp) ADPGK	0.242101	0.896967	-0.375622	0.93145	0.395345	0.436559
UBQLN4 (pp) AGR2	0.853139	0.436397	0.99132	0.901176	-0.486583	-0.30188
UBQLN4 (pp) ANKRD13D	0.598939	0.742736	-0.741319	0	0	-0.146071
UBQLN4 (pp) AREG	0.998872	0.514635	-0.864544	0.886586	0.697786	0.168212
UBQLN4 (pp) ARL4C	-0.190012	0.122401	0.936639	0.940072	-0.132914	0.309134
UBQLN4 (pp) ATPIF1	0.509405	0.999981	0.373826	0.777793	0.346836	-0.14445
UBQLN4 (pp) ATXN1	0.418598	0.806798	-0.487845	0.562436	0.411254	0.11165
UBQLN4 (pp) BAT3	-0.630354	-0.893834	0.173371	0.908737	0	0.310318
UBQLN4 (pp) C11orf49	-0.253169	0.283147	0.676896	0.584274	0.743522	0.16591
UBQLN4 (pp) C1orf94	-0.338542	0.331631	0.705215	0.553724	-0.348653	-0.349229
UBQLN4 (pp) C1QTNF1	0.832602	0.372845	0.512902	0.931295	0.903278	-0.218601
UBQLN4 (pp) CACNA1G	0.617657	0.527078	-0.1591	0.638328	0.663606	-0.26524
UBQLN4 (pp) CCDC107	-0.356783	0.747892	0.940373	0.940652	0	0.373739
UBQLN4 (pp) CCDC134	-0.0995278	0.624063	-0.352621	0	0.332965	-0.552113
UBQLN4 (pp) CCDC14	0.202964	0.237554	0.885727	0.74501	0.407975	0.896623
UBQLN4 (pp) CCL21	-0.976197	0.532928	0.667344	0.945083	0.290181	-0.0925657
UBQLN4 (pp) CD99	-0.103344	0.918463	0.829594	0.786892	-0.743799	0.257387
UBQLN4 (pp) CDSN	-0.657161	0.405006	0.19353	0	0.688762	-0.0700934
UBQLN4 (pp) CEND1	-0.996678	0.537616	0.984921	0	0.356894	-0.158735
UBQLN4 (pp) COL8A1	0.999783	0.362306	0.93076	0.853594	0.0968585	0.0813514
UBQLN4 (pp) COPB1	0.241884	0.279536	-0.571835	0.928452	0.256368	-0.0887265
UBQLN4 (pp) CPSF6	0.507295	0.968243	0.727741	0.967588	-0.0254498	0.287871
UBQLN4 (pp) CRIPT	0.74091	0.0312588	-0.843511	0.895299	-0.196705	-0.106004
UBQLN4 (pp) CSTF2	0.188364	0.986205	0.879284	0.909766	0.822466	0.0471849
UBQLN4 (pp) CSTF2T	0.406856	0.797719	-0.426613	0	0.33266	0.582319
UBQLN4 (pp) CYB5R1	0.988609	0.0110197	-0.277074	-0.132486	-0.0449098	-0.231685
UBQLN4 (pp) DAZAP2	0.673176	0.673904	-0.526846	0.925562	0.12004	-0.0342719
UBQLN4 (pp) DKK3	0.601251	0.891539	0.812822	0.910293	0.256942	0.000988713
UBQLN4 (pp) DMPK	-0.186835	0.928271	0.36764	0.782277	0.706439	-0.0592747
UBQLN4 (pp) DTX2	-0.118299	0.0173729	-0.889572	0.919283	0.517856	-0.0692834
UBQLN4 (pp) EDN1	0.129175	0.479716	0.822788	0.753523	0.125797	-0.760355
UBQLN4 (pp) EEF1A1	0.290965	-0.046816	0.667805	0.920284	0.56218	0.734581
UBQLN4 (pp) EFEMP2	0.266196	-0.264452	-0.908355	0.953623	0.606274	-0.689463
UBQLN4 (pp) ELF5	0.137401	0.482551	-0.190636	0.479299	0.697687	-0.0578255
UBQLN4 (pp) EPDR1	0.431177	0.516058	0.563959	0.871044	0	0.340501
UBQLN4 (pp) ERP29	-0.232382	0.836873	0.856282	0.856903	-0.504292	0.671929
UBQLN4 (pp) FA2H	0.427418	0.287071	0.987144	0.875655	0.67449	-0.136654
UBQLN4 (pp) FAM48A	0.0806402	0.603566	-0.593809	0.916107	0	-0.0641094
UBQLN4 (pp) FGFBP1	0.535841	0.300282	0.834413	0.886556	0.806371	0.125418
UBQLN4 (pp) FKBP2	-0.196627	0.982805	0.732083	0.942609	0.0595044	0.00630972
UBQLN4 (pp) FZD7	0.997441	0.484932	0.7205	0.934337	-0.453839	0.37937
UBQLN4 (pp) GABRD	0.431035	-0.315726	-0.772917	0.90317	0.416656	-0.589737
UBQLN4 (pp) GDI1	-0.0449162	0.674488	-0.255344	0.651911	0.62642	0.0107549
UBQLN4 (pp) GKAP1	0.855141	-0.176844	0.329443	0	0	0.787075
UBQLN4 (pp) GPX7	-0.0957632	0.226452	0.994123	0	-0.34458	0.878295
UBQLN4 (pp) HAVCR1	0.937134	0.438741	0.978765	0.931183	0.471033	0.430724
UBQLN4 (pp) HGS	0.00960675	0.778516	0.82946	0.929868	-0.367992	-0.46647
UBQLN4 (pp) HK2	0.83113	0.624726	-0.63175	0.907629	-0.157595	0.153598
UBQLN4 (pp) IGFBP6	0.989414	-0.33948	0.932096	0.897997	-0.136767	0.100956
UBQLN4 (pp) IGHM	-0.336302	-0.98449	0.793895	0.850643	0.00669776	0.919742
UBQLN4 (pp) IMMT	0.324769	0.999302	0.739056	0.95736	0.241479	0.397479
UBQLN4 (pp) IMPDH2	0.248328	0.814712	0.905995	0.863774	0.223402	0.692246
UBQLN4 (pp) KLHDC5	0.419304	0.843552	0.566668	0.964748	0	0.409919
UBQLN4 (pp) KLHL26	-0.969621	0.307061	-0.339523	0.976508	-0.00715757	0.813971
UBQLN4 (pp) LAT2	0.385365	0.612467	-0.417936	0.910305	-0.411839	0.0415135
UBQLN4 (pp) MDK	-0.983293	0.428524	0.430818	0.925192	-0.410797	0.0441008
UBQLN4 (pp) MDM2	0.998579	0.352284	-0.127786	0.563308	0.624718	-0.171351
UBQLN4 (pp) MIF4GD	0.140202	-0.596817	0.229668	0.873214	0	0.236469
UBQLN4 (pp) MLLT6	-0.51671	0.977831	0.697781	0.821731	0	0.481997
UBQLN4 (pp) MOAP1	-0.754586	0.594613	0.435023	0.928347	0.483535	0.0674414
UBQLN4 (pp) NME3	-0.357528	0.623091	0.999511	0.793776	0.0743026	0.459527
UBQLN4 (pp) NOMO1	0.157245	-0.603245		0.709717	0	-0.044544
UBQLN4 (pp) NOTCH2NL	-0.999737	0.951917	-0.367328	0.244452	0.863297	-0.505991
UBQLN4 (pp) NPHP1	0.94546	-0.341481	0.464489	0.931385	0.384187	-0.179065
UBQLN4 (pp) NPPA	-0.984011	-0.945325	0.670629	0.933546	0.807284	0.032813
UBQLN4 (pp) NXF1	-0.191058	0.992921	-0.516986	0.739898	0.131435	0.319467
UBQLN4 (pp) OAT	-0.933139	-0.823158	-0.440893	0.919321	-0.291211	0.308323
UBQLN4 (pp) PBXIP1	-0.856597	-0.180238	-0.132774	0.906979	0.619817	-0.0785775
UBQLN4 (pp) PCDH17	0.44364	0.370739	-0.403899	0.898229	0.411176	0.15369
UBQLN4 (pp) PCDH8	0.619185	0.334779	-0.266627	0.976399	-0.313227	-0.113268
UBQLN4 (pp) PDIA5	-0.393688	0.998832	0.932839	0.954018	0.60144	0.395008
UBQLN4 (pp) PDLIM7	0.257642	0.196559	-0.737971	0.913242	0.234466	-0.240879
UBQLN4 (pp) PELI2	0.986175	0.422994	-0.796454	0.882208	0.384587	-0.555737
UBQLN4 (pp) PICK1	0.640555	0.338412	-0.210251	0.945155	0.65379	0.0643671
UBQLN4 (pp) PIN1	0.00637441	0.999829	0.252016	0.883145	-0.459133	-0.00773349
UBQLN4 (pp) PLUNC	0.606292	0.492864	0.741555	0.956333	0	-0.221989
UBQLN4 (pp) PNMA1	0.927962	0.997744	0.811988	0.956784	0.285715	0.200764
UBQLN4 (pp) PPIB	0.078081	0.916905	0.577102	0.8791	-0.533454	-0.0280526
UBQLN4 (pp) PPIC	0.594056	0.227501	0.950574	0.900985	0.784172	-0.00368556
UBQLN4 (pp) PRPF40A	0.381267	0.980573	-0.0764021	0.749168	0.173574	-0.249875
UBQLN4 (pp) PTN	0.99673	-0.332577	0.914771	0.87674	0.68499	0.00246352
UBQLN4 (pp) PTPRN	-0.96028	0.458143	0.579185	0	0.621157	0.290697
UBQLN4 (pp) PTPRN2	0.388922	-0.995058	-0.87803	0.907723	0.866458	-0.28446
UBQLN4 (pp) RAD23A	-0.984867	-0.592375	0.830661	0	-0.0327612	-0.0545934
UBQLN4 (pp) RAI2	0.995011	0.449578	0.593245	0.560845	0.120469	-0.197992
UBQLN4 (pp) RBM10	-0.219323	0.988281	-0.185365	0	0.124407	0.233102
UBQLN4 (pp) RIC8A	0.254902	0.766167	-0.285051	0	0.363682	0.0896171
UBQLN4 (pp) RNF11	-0.879236	-0.885082	-0.38409	0.945497	-0.162866	-0.141715
UBQLN4 (pp) RNPS1	0.0920134	0.426036	0.746399	0.964432	-0.56031	0.718846
UBQLN4 (pp) ROBO2	0.729859	0.387433	0.892761	0.925431	-0.244688	-0.060202
UBQLN4 (pp) RPN1	-0.123829	0.820941	-0.473331	0.894846	0.0439965	-0.0790933
UBQLN4 (pp) RUNX1T1	0.999528	0.272385	0.895445	0.94712	0.769862	-0.132868
UBQLN4 (pp) RXRA	-0.0099588	0.786367	-0.479589	0	0.323897	-0.0574093
UBQLN4 (pp) SCG2	0.999993	-0.247756	0.849223	0	0.474406	-0.22823
UBQLN4 (pp) SCG5	0.998566	-0.401114	0.734342	0.929883	0.388007	0.510342
UBQLN4 (pp) SCMH1	-0.0486897	0.646948	0.73971	0.913786	0.303017	0.760458
UBQLN4 (pp) SEMG1	0.955102	-0.236612	0.81585	0.919094	0.530718	-0.849838
UBQLN4 (pp) SERPINE1	0.74132	-0.1427	0.893722	0.951813	0.946398	-0.157637
UBQLN4 (pp) SERPINH1	-0.163497	0.116701	0.997108	0.786643	0.0516759	0.962023
UBQLN4 (pp) SERPINI2	0.987699	0.999974	-0.856512	0.951444	0.738922	0.0570833
UBQLN4 (pp) SFRS2	0.237741	0.786345	0.056868	0.92398	0	0.41364
UBQLN4 (pp) SMAD9	0.52777	0.557382	-0.998829	0	0.686364	0.0538098
UBQLN4 (pp) SMARCB1	0.350539	0.486364	0.586238	0.952173	-0.170344	-0.0616683
UBQLN4 (pp) SMCR7	-0.614881	0.991877	0.824858	0.949358	0	0.0385523
UBQLN4 (pp) SPAG8	0.378899	0.981683	0.756626	0.907658	0.724631	0.550708
UBQLN4 (pp) SPINT1	0.60352	0.622594	0.971014	0	-0.124122	0.394302
UBQLN4 (pp) SPP1	0.839084	0.576497	-0.936733	0.866055	0.202973	-0.0674366
UBQLN4 (pp) STAM2	0.293868	0.381201	-0.695269	0.980035	0.218771	-0.193014
UBQLN4 (pp) STMN1	0.426582	0.99969	0.892928	0.933711	-0.0593129	0.664027
UBQLN4 (pp) TFF1	-0.988979	0.420557	0.611282	0.915759	0.133262	0.89032
UBQLN4 (pp) TGFB1I1	0.782237	-0.986049	0.752107	0.967141	0.346301	-0.537268
UBQLN4 (pp) TNRC6B	-0.523657	0.981557	0.422716	0.899255	0.695732	-0.198772
UBQLN4 (pp) TRAF2	0.111139	0.596776	0.869858	0.676629	0.58738	0.809373
UBQLN4 (pp) TRIB2	-0.460046	0.0494538	0.897193	0	0.686351	0.657639
UBQLN4 (pp) TRIM32	-0.213493	-0.16266	0.872774	1	0.567652	0.804091
UBQLN4 (pp) UBQLN1	-0.99414	0.197281	0.130783	0	0.369952	0.223326
UBQLN4 (pp) UBQLN2	0.620912	0.653811	-0.223817	0	0.217662	0.267879
UBQLN4 (pp) UNC119	0.382422	-0.330797	-0.889417	0.890499	0.163279	-0.342422
UBQLN4 (pp) UROS	0.360404	-0.935793	0.702236	0.952068	0.234078	0.402844
UBQLN4 (pp) USMG5	0.561664	0.717331	0.199473	0.933453	-0.0636813	0.0675005
UBQLN4 (pp) VIP	0.431485	-0.274435	0.872567	0.433344	0.526498	-0.188316
UBQLN4 (pp) WAC	0.931557	0.985921	-0.483139	0.906862	-5.34e-05	-0.169402
UBQLN4 (pp) YWHAQ	0.395234	0.872152	0.154663	0.941761	-0.563401	-0.0860425
UBQLN4 (pp) ZBTB22	-0.424166	0.415593	-0.45475	0.524175	0.75444	0.864867
UBQLN4 (pp) ZDHHC3	0.199301	0.679745	-0.602404	0.822317	0.329479	-0.055937
UBQLN4 (pp) ZFPM2	0.970749	0.0954195	0.882892	0.984787	0.679832	-0.0603483
UBQLN4 (pp) ZNF205	-0.954354	0.18496	-0.988188	0	0.682292	0.460002
USP4 (pp) NOLC1	0.685566	0.955096	0.0558648	0.906603	-0.0361165	0.333978
USP4 (pp) RB1	0.59999	0.999437	0.944725	0.981105	0.398623	0.713755
USP4 (pp) RBL1	0.693731	0.986323	0.942241	0.854163	0.598554	0.83867
USP4 (pp) TP53BP2	0.284784	0.9827	0.954446	0.467857	0.604616	0.644017
USP4 (pp) TRIM21	0.327998	0.751379	0.944249	0.821676	0.337455	1
ZFP36 (pp) CCDC85B	0.515972	0.560686	-0.461239	0.921854	0.119507	-0.639945
ZFP36 (pp) EDC3	0.504429	0.946994	0.344391	0.732545	0.53442	-0.893172
ZFP36 (pp) EXOSC6	-0.637217	0.120847	-0.275731	-0.12083	0	-0.45514
ZFP36 (pp) EXOSC8	0.897291	-0.602621	-0.306507	0.935557	-0.348482	-0.567093
ZFP36 (pp) HMGB1	0.922166	0.663663	0.461942	0.968575	0.243116	-0.192483
ZFP36 (pp) MAPK1	0.962939	0.996699	0.990611	0.844195	0.508331	0.119134
ZFP36 (pp) MAPKAPK2	-0.375329	0.756758	0.934361	0.841286	0.28151	0.353182
ZFP36 (pp) NUP214	-0.93432	0.622869	0.994363	0.662218	0.546765	0.639299
ZFP36 (pp) SFN	0.983487	0.999639	0.444787	0	0.466682	-0.988853
ZFP36 (pp) UPF2	0.971837	0.961942	0.785541	0.732888	0.15025	-0.193202
ZFP36 (pp) XRN1	0.753814	0.93021	0.940156	0.878344	0	-0.107425
ZFP36 (pp) YWHAB	0.821388	0.74609	0.873286	0.634013	0.704811	0.219839
ZFP36 (pp) YWHAG	0.929955	0.926391	0.240957	0.796688	0	-0.475027
ZFP36 (pp) YWHAH	0.615569	0.882331	0.564297	0	0.4792	-0.0578436

## Sheet: Sheet2
	Salmonella 1	Salmonella 2	Salmonella 3	Bacterium	Ecoli	Maningitis	Cancer
FGFBP1 (pp) FGF2	-0.257237	-0.264957	-0.249517	0.972379	0.956473	1	0.956454	2.24526e-09
PRKCA (pp) TRIM29	-0.923673	-0.951383	-0.895963	0.91709	0.961534	0.963408	0.927879	2.24633e-09
INHBB (pp) ACVR1B	-0.980896	-1.01033	-0.951466	0.998804	0.995354	0.943796	0.936816	5.48996e-09
ATP2A2 (pp) PLN	0.315575	0.306105	0.325045	0.85061	0.83832	0.883747	0.858039	1.10682e-07
PRKCA (pp) NOS1	-0.999657	-1.02965	-0.969667	0.908189	0.974873	0.778398	0.955284	3.54148e-07
PRKCA (pp) CHAT	-0.398798	-0.410758	-0.386838	0.919076	0.918558	0.979431	0.816452	5.31025e-07
DUSP1 (pp) MAPK3	-0.965368	-0.994328	-0.936408	0.995161	0.962256	0.966067	0.780302	5.91304e-07
PRKCA (pp) ADRBK1	-0.0938862	-0.0967062	-0.0910662	0.999829	0.894388	0.881554	0.96573	6.94183e-07
IRS2 (pp) GRB2	0.0211076	0.0217409	0.0204744	0.986325	0.972266	0.874503	0.980613	8.01851e-07
PRKCA (pp) CISH	-0.998579	-1.02854	-0.968619	0.977336	0.941959	0.741814	0.864948	8.15769e-07
GCM1 (pp) HDAC4	-0.500206	-0.515216	-0.485196	0.977274	0.968667	0.838687	0.830475	8.67226e-07
FOS (pp) PRKACA	-0.589795	-0.607485	-0.572105	0.944323	0.93806	0.952153	0.772828	9.38058e-07
RARG (pp) NCOR2	-0.966393	-0.995383	-0.937403	0.741461	0.995136	0.86908	0.937884	1.08437e-06
NOTCH3 (pp) CHUK	-0.748225	-0.770675	-0.725775	0.998837	0.992247	0.786583	0.963001	1.10459e-06
UBE2B (pp) UNC119	-0.448633	-0.462093	-0.435173	0.968691	0.958708	0.937543	0.788714	1.27242e-06
PRKCA (pp) SCTR	0.3966	0.4085	0.3847	0.919316	0.995182	0.98934	0.97213	1.31066e-06
NEK9 (pp) NEK7	-0.421532	-0.434182	-0.408882	0.879888	0.79917	1	0.918246	1.41837e-06
S100P (pp) AGER	-0.974013	-1.00323	-0.944793	0.985421	0.92941	0.733483	0.803484	1.45077e-06
PRKCA (pp) RHO	-0.993541	-1.02335	-0.963731	0.923189	0.978146	0.918829	0.707009	1.58152e-06
PRKCA (pp) TIAM1	-0.927686	-0.955516	-0.899856	0.969123	0.926104	0.944511	0.716115	1.61675e-06
FCGR2B (pp) APCS	-0.467972	-0.482012	-0.453932	0.868302	0.663518	0.82558	0.829226	2.68366e-06
SLC9A3R2 (pp) SLCO3A1	-0.678699	-0.699059	-0.658339	0.99603	0.714112	0.898101	0.857038	3.52776e-06
SLC9A3R2 (pp) SIAH1	-0.960471	-0.989281	-0.931661	0.758498	0.514405	0.718447	0.523418	4.91722e-06
RARG (pp) RXRB	-0.972255	-1.00143	-0.943085	0.919671	0.633845	0.909506	0.702122	5.40833e-06
RALBP1 (pp) HOOK2	-0.916344	-0.943834	-0.888854	0.632145	0.987212	0.801411	0.865446	6.32938e-06
NOTCH3 (pp) MAML1	-0.653972	-0.673592	-0.634352	0.966101	0.969119	0.915816	0.690788	6.44655e-06
S100P (pp) S100A4	-0.744308	-0.766638	-0.721978	0.999482	0.953189	1	0.697695	7.11767e-06
KCNK15 (pp) SFN	-0.982363	-1.01183	-0.952893	0.994121	0.99536	0.833061	0.653844	7.34193e-06
SLC9A3R2 (pp) ATP2B2	-0.987828	-1.01746	-0.958198	0.613559	0.827296	0.986492	0.739289	7.50707e-06
SFN (pp) KCNK15	-0.982363	-1.01183	-0.952893	0.994121	0.737475	0.904412	0.630038	8.74795e-06
SFN (pp) GPRIN2	-0.895412	-0.922272	-0.868552	0.999032	0.718196	0.643196	0.76768	8.98034e-06
IRS2 (pp) PIK3CD	-0.288855	-0.297525	-0.280185	0.961018	0.842015	0.97973	0.748324	9.13408e-06
PRMT2 (pp) ESR1	-0.545131	-0.561481	-0.528781	0.90901	0.948347	0.762761	0.676161	9.35448e-06
PRKCA (pp) KCNQ2	0.418963	0.431533	0.406393	0.892027	0.949763	0.868081	0.972733	1.28598e-05
ATG7 (pp) GABARAP	-0.165314	-0.160354	-0.170274	0.881809	0.934031	0.953389	0.720388	1.46024e-05
SERPINC1 (pp) PLG	0.310542	0.319862	0.301222	0.991789	0.902345	1	0.86723	1.70085e-05
CCR1 (pp) TPST1	-0.81836	-0.84291	-0.79381	0.995906	0.988474	0.618711	0.847744	1.73218e-05
FOS (pp) SUMO1	0.214393	0.220823	0.207963	0.981708	0.852601	0.938192	0.82526	1.82939e-05
PRKCA (pp) PLD2	-0.999928	-1.02993	-0.969928	0.940055	0.968485	0.654233	0.601394	1.84911e-05
SLC9A3R2 (pp) P2RY1	-0.865469	-0.891429	-0.839509	0.989508	0.603902	0.941851	0.7387	1.88787e-05
CD36 (pp) COL1A2	0.0805961	0.0830161	0.0781761	0.921484	0.792593	0.950214	0.786975	2.01743e-05
BAD (pp) RPS6KA2	-0.911147	-0.938477	-0.883817	0.521029	0.889774	0.896588	0.907089	2.18615e-05
SLC9A3R2 (pp) PTEN	-0.815614	-0.840084	-0.791144	0.991915	0.714763	0.939982	0.613748	2.23497e-05
FGFBP1 (pp) HSPG2	-0.517329	-0.532849	-0.501809	0.965119	0.942676	0.886556	0.632803	2.28151e-05
PRKCA (pp) RRAD	-0.464231	-0.478161	-0.450301	0.935839	0.944248	0.919644	0.637532	2.34523e-05
BMP7 (pp) ACVR2B	-0.779581	-0.756191	-0.802971	0.558229	0.830418	0.966163	0.705851	2.46162e-05
INHBB (pp) INHBC	-0.934629	-0.962669	-0.906589	0.996823	0.994727	0.571028	0.812006	2.51845e-05
CCL2 (pp) MMP8	-0.363915	-0.374835	-0.352995	0.956283	0.960737	0.896778	0.65959	2.70444e-05
PRMT2 (pp) DMRTB1	-0.804317	-0.828447	-0.780187	0.952686	0.921674	0.581687	0.663233	2.93257e-05
PVRL3 (pp) PVR	-0.870108	-0.896208	-0.844008	0.87296	0.961076	0.530442	0.695972	2.95919e-05
NOTCH3 (pp) JAG1	-0.246407	-0.253797	-0.239017	0.782306	0.538022	0.765116	0.700185	3.02375e-05
PLEKHB1 (pp) SMAD1	-0.966266	-0.995256	-0.937276	0.886617	0.852708	0.985262	0.505396	3.06866e-05
UBQLN4 (pp) PTPRN	-0.96028	-0.98909	-0.93147	0.458143	0.579185	0.907723	0.621157	3.21683e-05
UBQLN4 (pp) MOAP1	-0.754586	-0.777226	-0.731946	0.594613	0.435023	0.793776	0.483535	3.31295e-05
RALB (pp) RALBP1	-0.641456	-0.660696	-0.622216	0.975383	0.999697	0.982099	0.615849	3.39617e-05
PRKCA (pp) HAND1	-0.9981	-1.02804	-0.96816	0.902127	0.582486	0.838991	0.464708	3.70838e-05
CCL8 (pp) CCR1	-0.0485878	-0.0500478	-0.0471278	0.767104	0.997355	0.785051	0.786044	3.79318e-05
FOS (pp) JUNB	0.593293	0.611093	0.575493	0.992038	0.999243	0.902947	0.964764	3.84323e-05
RALBP1 (pp) RALB	-0.641456	-0.660696	-0.622216	0.975383	0.999697	0.755146	0.615849	3.92172e-05
ATG7 (pp) ATG3	0.609874	0.591574	0.628174	0.920635	0.854434	0.921079	0.928	4.30645e-05
PRKCA (pp) DLG4	-0.245982	-0.253362	-0.238602	0.988328	0.970982	0.987953	0.688659	4.35976e-05
IRS2 (pp) YWHAB	0.0107074	0.0110286	0.0103862	0.796779	0.931543	0.7351	0.706795	4.42885e-05
ATG12 (pp) ATG7	0.749635	0.727145	0.772125	0.939761	0.985623	0.967698	0.947962	4.96822e-05
SLC9A3R2 (pp) WWTR1	-0.413657	-0.426067	-0.401247	0.9786	0.606499	0.919198	0.827547	5.02045e-05
IRS2 (pp) SHC1	-0.22812	-0.23496	-0.22128	0.979793	0.805992	0.988672	0.691553	5.06679e-05
INHBB (pp) INHA	-0.925428	-0.953188	-0.897668	0.997312	0.889741	1	0.508828	5.10288e-05
UBQLN4 (pp) UBQLN1	-0.99414	-1.02396	-0.96432	0.197281	0.130783	0	0.369952	5.43197e-05
ATG7 (pp) ATG10	-0.867576	-0.841546	-0.893606	0.859861	0.656349	0.866697	0.425029	5.50988e-05
JUN (pp) TOP2A	-0.562966	-0.579856	-0.546076	0.410991	0.675934	0.599651	0.377083	5.72919e-05
SLC9A3R2 (pp) SLC9A3	-0.946309	-0.974699	-0.917919	0.947549	0.469572	0.994783	0.770834	6.23093e-05
CCR1 (pp) CCL8	-0.0485878	-0.0500478	-0.0471278	0.767104	0.997355	1	0.786044	6.24444e-05
S100P (pp) S100A2	-0.261426	-0.269266	-0.253586	0.997673	0.854078	0.63842	0.911578	6.38967e-05
UBQLN4 (pp) CCL21	-0.976197	-1.00549	-0.946907	0.532928	0.667344	0.786892	0.290181	6.58247e-05
UBQLN4 (pp) PDIA5	-0.393688	-0.405498	-0.381878	0.998832	0.932839	0.913242	0.60144	7.22682e-05
FCGR2B (pp) MAPK3	-0.476321	-0.490611	-0.462031	0.837622	0.99886	0.562482	0.857239	7.29257e-05
SLC9A3R2 (pp) ADORA2B	-0.804656	-0.828796	-0.780516	0.993549	0.950971	0.812947	0.488687	7.3681e-05
SLC9A3R2 (pp) SLCO1A2	-0.995565	-1.02544	-0.965695	0.814118	0.316834	0.803066	0.74824	7.71623e-05
CCL2 (pp) DARC	0.324053	0.333773	0.314333	0.994984	0.977994	0.963308	0.805779	7.78802e-05
INADL (pp) NLGN2	-0.869758	-0.895848	-0.843668	0.717116	0.946936	0.472421	0.508317	7.80391e-05
RHOB (pp) PDE6D	-0.660502	-0.680322	-0.640682	0.896963	0.832699	0.742347	0.444922	7.96738e-05
RARG (pp) NCOA3	-0.992863	-1.02265	-0.963073	0.96955	0.420382	0.965795	0.834058	8.26618e-05
GCM1 (pp) HDAC1	-0.326732	-0.336532	-0.316932	0.624089	0.436454	0.608342	0.378424	8.72064e-05
PRKCA (pp) DGKD	0.0923956	0.0951656	0.0896256	0.733783	0.651161	0.819444	0.883511	9.31239e-05
HIST2H2BE (pp) RCC1	-0.996586	-1.02649	-0.966686	0.766343	0.946471	0.914787	0.373809	9.99598e-05
KCNK15 (pp) YWHAB	-0.559488	-0.576268	-0.542708	0.797895	0.875368	0.695146	0.438524	0.000100345
IRS2 (pp) PTPN6	0.0624152	0.0642852	0.0605452	0.974907	0.785545	0.794243	0.701305	0.000106642
S100P (pp) S100A1	-0.58908	-0.60675	-0.57141	0.718985	0.984484	0.684245	0.494421	0.000110749
IRS2 (pp) JAK3	-0.429969	-0.442869	-0.417069	0.999991	0.874882	0.965711	0.562685	0.000115331
PRKCA (pp) ANXA7	-0.749822	-0.772312	-0.727332	0.621044	0.680471	0.934562	0.402334	0.000115624
LIMK2 (pp) PARD3	-0.998958	-1.02893	-0.968988	0.841683	0.329488	0.426149	0.756606	0.000121814
RALBP1 (pp) FADD	-0.925582	-0.953352	-0.897812	0.92543	0.980602	0.698842	0.377658	0.000149947
SLC9A3R2 (pp) PRKACA	0.16046	0.16527	0.15565	0.99879	0.756067	0.978975	0.816948	0.000151031
GCM1 (pp) CREBBP	-0.915982	-0.943462	-0.888502	0.372219	0.975685	0.582107	0.841516	0.000165111
KCNK15 (pp) YWHAH	-0.858933	-0.884703	-0.833163	0.917765	0.999107	0.587631	0.431023	0.000173096
SLC9A3R2 (pp) PDPK1	-0.461357	-0.475197	-0.447517	0.345928	0.725846	0.732157	0.62167	0.000174411
UBQLN4 (pp) CEND1	-0.996678	-1.02658	-0.966778	0.537616	0.984921	0.853594	0.356894	0.000184148
IRS2 (pp) IL4R	-0.0350759	-0.0361259	-0.0340259	0.999269	0.999989	0.960886	0.6611	0.000197569
DTNA (pp) KCNJ12	-0.543018	-0.559308	-0.526728	0.796565	0.835022	0.787842	0.376483	0.000197588
FOS (pp) MAPK1	0.380448	0.391858	0.369038	0.958281	0.978163	0.988987	0.782903	0.000220041
PRKCA (pp) GFAP	-0.987461	-1.01708	-0.957841	0.996639	0.968151	0.315355	0.951062	0.000254191
PRKCA (pp) GFPT1	-0.100861	-0.103891	-0.097831	0.942343	0.954619	0.936174	0.592557	0.000256105
HIST2H2BE (pp) HIRA	-0.773271	-0.796471	-0.750071	0.551511	0.95293	0.956057	0.424117	0.00025683
PRMT2 (pp) PGR	-0.74063	-0.76285	-0.71841	0.471139	0.859671	1	0.487116	0.000262179
JUNB (pp) NFE2L1	-0.779319	-0.802699	-0.755939	0.913639	0.499084	0.951671	0.427067	0.000265553
CCL18 (pp) CRMP1	-0.99996	-1.02996	-0.96996	0.998036	0.999931	0.814658	0.302262	0.000267577
UBQLN4 (pp) TNRC6B	-0.523657	-0.539367	-0.507947	0.981557	0.422716	0.676629	0.695732	0.000283291
RALBP1 (pp) REPS1	-0.863016	-0.888906	-0.837126	0.45413	0.0561547	0.504522	0.603084	0.000301114
FOS (pp) RPS6KA1	-0.152976	-0.157566	-0.148386	0.942295	0.956615	0.964534	0.569962	0.000301354
NOTCH3 (pp) PSEN1	-0.349554	-0.360044	-0.339064	0.950119	0.778394	0.689379	0.451367	0.000336647
RALBP1 (pp) CCNB1	-0.66306	-0.68295	-0.64317	0.977209	0.378084	0.786673	0.552911	0.000352863
GLS2 (pp) DLG2	-0.983363	-1.01286	-0.953863	0.991557	0.570318	0.240988	0.793536	0.000360912
FGFBP1 (pp) FGF1	-0.33066	-0.34058	-0.32074	0.826094	0.831292	0.960409	0.455094	0.000366012
GLS2 (pp) DLG4	-0.618678	-0.637238	-0.600118	0.995835	0.999963	0.583553	0.462908	0.000400696
SERPINC1 (pp) F2	-0.623405	-0.642105	-0.604705	0.973075	0.344418	0.827181	0.865047	0.000408851
FOS (pp) NFKB1	-0.178956	-0.184326	-0.173586	0.844531	0.582227	0.952341	0.572065	0.000458588
MUC7 (pp) HTN3	-0.998519	-1.02848	-0.968559	0.237856	0.182931	0.83256	0.572111	0.000475719
JUN (pp) FOSL1	0.0895198	0.0922098	0.0868298	0.995236	0.630571	0.880528	0.788127	0.000477965
S100P (pp) CACYBP	-0.193949	-0.199769	-0.188129	0.611886	0.323197	0.638706	0.450028	0.000489973
CD36 (pp) FYN	0.588234	0.605884	0.570584	0.985462	0.98586	0.887121	0.848209	0.000490195
SLC9A3R2 (pp) KCNJ1	-0.95161	-0.98016	-0.92306	0.994244	0.717147	0.202223	0.86559	0.000494698
PRKCA (pp) ARHGEF1	-0.851894	-0.877454	-0.826334	0.92146	0.999294	0.967617	0.269178	0.000507166
PRKCA (pp) HES1	-0.29249	-0.30126	-0.28372	0.452795	0.774085	0.901999	0.533782	0.000566304
SLC9A3R2 (pp) SRY	-0.98287	-1.01236	-0.95338	0.702171	0.481957	0	0.222183	0.000728545
UBQLN4 (pp) TFF1	-0.988979	-1.01865	-0.959309	0.420557	0.611282	0.967141	0.133262	0.000737497
SLC9A3R2 (pp) SLC22A5	-0.37169	-0.38284	-0.36054	0.73516	0.473396	0.918759	0.421741	0.000740793
PRKCA (pp) PTGIR	-0.998613	-1.02857	-0.968653	0.943749	0.998769	0.191099	0.506639	0.000747173
MUC7 (pp) LTF	-0.456082	-0.469762	-0.442402	0.377721	0.981816	1	0.853754	0.000751722
RARG (pp) SMAD3	-0.96512	-0.99407	-0.93617	0.147435	0.999173	0.693115	0.974429	0.000851954
NEK9 (pp) MBP	0.247564	0.254994	0.240134	0.877089	0.651896	0.979272	0.939978	0.000862122
ATG12 (pp) MDFI	-0.998333	-0.968383	-1.02828	0.52433	0.161631	0.859577	0.146629	0.00088101
HOXC8 (pp) SMAD1	-0.97106	-1.00019	-0.94193	0.582505	0.997213	0.773873	0.0915843	0.000965578
FOS (pp) BATF	0.132378	0.136348	0.128408	0.961578	0.842656	0.977144	0.595423	0.00103329
UBQLN4 (pp) C11orf49	-0.253169	-0.260769	-0.245569	0.283147	0.676896	0.553724	0.743522	0.00105098
TFF1 (pp) UBQLN4	-0.988979	-1.01865	-0.959309	0.420557	0.611282	0.862907	0	0.00106433
PRKCA (pp) MBP	-0.800348	-0.824358	-0.776338	0.762324	0.0248735	0.475567	0.396761	0.00108473
PRKCA (pp) CORO1B	-0.138892	-0.143062	-0.134722	0.979103	0.993277	0.954469	0.474945	0.00114709
SLC9A3R2 (pp) CFTR	-0.582449	-0.599919	-0.564979	0.825889	0.384116	0.24247	0.785695	0.00117258
PRKCA (pp) MYOD1	-0.985673	-1.01524	-0.956103	0.85893	0.0345568	0.909436	0.853731	0.00118286
CIT (pp) GRIN2D	-0.383854	-0.395374	-0.372334	0.466124	0.910767	0.328558	0.595413	0.0012773
UBQLN4 (pp) GKAP1	0.855141	0.880791	0.829491	-0.176844	0.329443	0	0	0.00128423
PRKCA (pp) GRIN2B	0.254954	0.262604	0.247304	0.894035	0.988906	0.977659	0.638634	0.00135945
SFN (pp) RFFL	-0.959636	-0.988426	-0.930846	0.422307	0.522423	0.924361	0	0.00143923
ZFP36 (pp) MAPKAPK2	-0.375329	-0.386589	-0.364069	0.756758	0.934361	0.662218	0.28151	0.00144252
BMP7 (pp) ENG	-0.591432	-0.573692	-0.609172	0.962293	0.769275	0.356957	0.309972	0.00145373
BMP7 (pp) NOG	-0.995778	-0.965908	-1.02565	0.747927	0.785274	1	0	0.0014849
PRKCA (pp) DNM1	-0.990835	-1.02056	-0.961105	0.467837	0.833367	0	0.177063	0.0014866
INADL (pp) PARD3	-0.999906	-1.02991	-0.969906	0.899655	0.791496	0.979881	0	0.00155928
CYBA (pp) NCF2	0.190721	0.196441	0.185001	0.997012	0.999591	0.604757	0.869334	0.00163366
JUN (pp) FOSL2	-0.783627	-0.807137	-0.760117	0.984872	0.127826	0.938036	0.581751	0.00166997
ZFP36 (pp) NUP214	-0.93432	-0.96235	-0.90629	0.622869	0.994363	0	0.546765	0.00175404
PRMT2 (pp) RXRA	-0.999095	-1.02907	-0.969125	0.992196	0.81978	0	0.981426	0.00175508
NOTCH3 (pp) SNW1	-0.558127	-0.574867	-0.541387	0.911963	0.983228	0.521661	0.250857	0.00181783
KRT19 (pp) USHBP1	-0.999298	-1.02928	-0.969318	0.720036	0.999667	0.992621	0	0.00182033
PPP2R3A (pp) ATXN7L2	-0.978178	-1.00753	-0.948828	0.99847	0.990187	0.751115	0	0.00189766
JUN (pp) EN1	-0.976032	-1.00531	-0.946752	0.999088	0.780778	0.924059	-0.0172833	0.0019287
CAPN3 (pp) FLNC	-0.646106	-0.626726	-0.665486	0.0820329	0.638474	0.870818	0.781196	0.00197093
UBQLN4 (pp) DMPK	-0.186835	-0.192445	-0.181225	0.928271	0.36764	0.919283	0.706439	0.00198786
HOXC8 (pp) BMPR1A	0.960715	0.989535	0.931895	0.347623	0.366373	0.661005	0.427215	0.00199637
JUN (pp) ITCH	-0.758155	-0.780895	-0.735415	0.765741	0.251916	0.87878	0.148896	0.00201928
GLS2 (pp) TAX1BP3	-0.991419	-1.02116	-0.961679	0.28616	0.600676	0.963283	-0.00745242	0.00202773
SERPINB6 (pp) KLK2	-0.717288	-0.738808	-0.695768	0.878414	0.711283	0.13618	0.280262	0.00203419
DNAJA3 (pp) HSPA1A	-0.4595	-0.47328	-0.44572	0.100814	0.267795	0	-0.0892685	0.00210257
SFN (pp) NR3C1	0.135586	0.139656	0.131516	0.994681	0.54186	0.928141	0.82878	0.00211214
CCL2 (pp) MMP1	-0.366195	-0.377185	-0.355205	0.989239	0.944552	0.884549	0.28033	0.0021467
PRKCA (pp) SHC1	0.166752	0.171752	0.161752	0.993813	0.704822	0.721618	0.5906	0.00216026
PRMT2 (pp) ESR2	-0.660239	-0.680049	-0.640429	0.872832	0.933305	0.643016	0.0996459	0.00219292
MUC7 (pp) GALNT14	-0.884801	-0.911341	-0.858261	0.729182	-0.00826269	0.942804	0.96014	0.00229079
PRKCA (pp) TERT	-0.968153	-0.997193	-0.939113	0.904186	0.943205	-0.0502147	0.93894	0.00232871
IRS2 (pp) FES	0.301961	0.311021	0.292901	0.974639	0.995614	0.850095	0.63104	0.00239382
SFN (pp) KCNK9	-0.843135	-0.868425	-0.817845	0.999919	0.884796	0	0.679697	0.00250633
UBQLN4 (pp) CDSN	-0.657161	-0.676871	-0.637451	0.405006	0.19353	0	0.688762	0.00251694
ATP2A2 (pp) S100A1	-0.552702	-0.569282	-0.536122	0.50301	0.915229	0.379113	0.165122	0.00254289
RALBP1 (pp) IKBKG	-0.975041	-1.00429	-0.945791	0.946361	0.993222	0	0.377644	0.0027103
NOTCH3 (pp) DLL1	-0.822299	-0.846969	-0.797629	0.998974	0.938497	0.818786	0	0.00275087
SKP2 (pp) CDK2	-0.289398	-0.298078	-0.280718	0.619418	0.24871	0.222485	0.615976	0.00276533
RHOB (pp) PGGT1B	-0.474098	-0.488318	-0.459878	0.988599	0.934637	0.948672	0.19262	0.00277945
TNPO1 (pp) NUP214	-0.752786	-0.775366	-0.730206	0.971676	0.704622	0	0.647189	0.00279712
USP4 (pp) TP53BP2	0.284784	0.293324	0.276244	0.9827	0.954446	0.821676	0.604616	0.00283375
ATG12 (pp) ATG10	-0.321223	-0.311583	-0.330863	0.982579	0.774385	0.840014	0.245095	0.00291703
RASGRP2 (pp) PTCHD2	-0.604895	-0.623045	-0.586745	0.648244	0.585149	0.785764	0	0.00293324
RARG (pp) ITGB1BP2	-0.817135	-0.841645	-0.792625	0.989681	0.997825	0	0.858528	0.00295671
PRKCA (pp) CBL	-0.537704	-0.553834	-0.521574	0.997087	0.159944	0.920955	0.597036	0.00306533
KCNK3 (pp) YWHAB	0.287128	0.295738	0.278518	0.691603	0.993253	0.825139	0.639473	0.00307038
IRS2 (pp) ATP2A2	0.236529	0.243629	0.229429	0.953136	0.733627	0.78593	0.550733	0.00320871
INADL (pp) PAX6	-0.240844	-0.248074	-0.233614	0.998274	0.331363	0.963116	0.637887	0.0033034
TNPO1 (pp) HIST2H2BE	-0.154782	-0.159422	-0.150142	0.722665	0.993122	0.943205	0.350115	0.00336163
PYCARD (pp) MEFV	-0.161746	-0.166596	-0.156896	0.977903	0.932153	0.748339	0.326704	0.00355176
DTNA (pp) DTNBP1	-0.711614	-0.732964	-0.690264	0.684119	-0.0582013	0.589437	0.180085	0.00365635
FCGR2B (pp) PTPN6	0.998648	1.02861	0.968688	0.665278	0.806458	0.551681	0.675338	0.00372166
PGF (pp) NRP2	0.335282	0.345342	0.325222	0.659377	0.981529	1	0.75046	0.00373764
CCR1 (pp) CCL26	-0.733916	-0.755936	-0.711896	0.878674	0.430974	0.892951	0	0.00376262
BAD (pp) HRK	-0.64984	-0.63034	-0.66934	0.753947	0.0573973	0.95977	0.405097	0.0038405
HOXC8 (pp) BTG2	-0.215982	-0.222462	-0.209502	0.298031	0.94279	0.945012	0.6358	0.00391285
PRKCA (pp) OGG1	0.256753	0.264453	0.249053	0.559667	0.984933	0.978392	0.8869	0.00401609
SLC9A3R2 (pp) SLC22A9	-0.622396	-0.641066	-0.603726	0.880458	0.865537	0.708315	0	0.00405619
INADL (pp) GRIN2D	-0.626285	-0.645075	-0.607495	0.985388	0.30122	0.970209	0.208606	0.00407569
INHBB (pp) ACVR2B	-0.90053	-0.92755	-0.87351	0.551832	-0.156821	0.982055	0.621	0.00424352
RARG (pp) PNRC2	-0.740653	-0.762873	-0.718433	-0.0354047	0.971812	0.975256	0.750404	0.00425244
ATP2A2 (pp) IRS2	0.236529	0.229429	0.243629	0.953136	0.733627	0.93545	0.550733	0.00427124
PRKCA (pp) SPAG1	0.99201	1.02177	0.96225	0.419787	0.194431	0	-0.326402	0.00445645
PRKCA (pp) DGKZ	-0.513844	-0.529264	-0.498424	0.720244	0.528772	0.366921	-0.029881	0.00478832
IRS2 (pp) TYK2	-0.414575	-0.427015	-0.402135	0.647853	0.772521	0.0734513	0.849585	0.00484949
IRS2 (pp) EPOR	0.396363	0.408253	0.384473	0.980373	0.950433	0.89786	0.622166	0.0048853
MKNK1 (pp) MAPK14	0.108377	0.111627	0.105127	0.988564	0.950985	0.703816	0.478742	0.00496016
INADL (pp) CRB3	-0.992245	-1.02201	-0.962475	0.979399	0.278668	0	0	0.00500944
UBQLN4 (pp) SMCR7	-0.614881	-0.633331	-0.596431	0.991877	0.824858	0.907658	0	0.00502207
SERPINC1 (pp) KLK2	-0.501673	-0.516723	-0.486623	0.975257	0.0792951	0.990701	0.879796	0.00504735
KRT19 (pp) KRT6B	-0.992574	-1.02235	-0.962794	0.851499	0.380534	0.9864	-0.195685	0.00519632
GLS2 (pp) INADL	0.482086	0.496546	0.467626	0.93225	0.722872	0.809136	0.686362	0.00534135
FOS (pp) COBRA1	-0.348173	-0.358623	-0.337723	0.565526	0.499825	0	0.547274	0.00534708
BAD (pp) YWHAH	0.181845	0.176385	0.187305	0.951316	0.974827	0.48131	0.854655	0.00543071
MUC7 (pp) GALNT10	0.0153238	0.0157835	0.0148641	0.833223	0.965664	0.844597	0.362612	0.00545189
RHOB (pp) FNTA	-0.554849	-0.571499	-0.538199	0.649931	0.576257	0	0.127035	0.00547694
BAD (pp) BCL2A1	0.515483	0.530943	0.500023	0.985067	0.813884	0.736663	0.764682	0.00548098
S100P (pp) S100Z	-0.999756	-1.02975	-0.969766	0.923716	-0.114885	0.522586	0	0.00548627
UBQLN4 (pp) MDK	-0.983293	-1.01279	-0.953793	0.428524	0.430818	0.563308	-0.410797	0.00549053
SKP2 (pp) MYB	0.971287	1.00043	0.942147	-0.409115	-0.0703547	0.409491	0.143296	0.00561146
INADL (pp) CNKSR2	-0.900973	-0.928003	-0.873943	0.899282	0.987241	0	0.129802	0.00562227
RARG (pp) PNRC1	-0.669506	-0.689596	-0.649416	0.83319	0.0238619	0.782843	0.188003	0.00570918
DTNA (pp) SNTB1	-0.574236	-0.591466	-0.557006	0.469047	0.893747	0	0.840424	0.00582701
JUN (pp) ABL1	-0.968114	-0.997154	-0.939074	0.909137	0.989195	0.915197	-0.24647	0.00593082
UBQLN4 (pp) SCMH1	-0.0486897	-0.0501497	-0.0472297	0.646948	0.73971	0.919094	0.303017	0.00595497
FOS (pp) JUND	-0.937591	-0.965721	-0.909461	-0.125257	0.883848	0.780693	0.0977941	0.00605231
JUN (pp) TSC22D3	-0.780778	-0.804198	-0.757358	0.865423	0.0298359	0	0.297402	0.00616017
RALBP1 (pp) CASP8	-0.434273	-0.447303	-0.421243	0.960225	0.975679	0.53501	0.125453	0.00624601
KRT19 (pp) ZNF638	-0.483074	-0.497564	-0.468584	0.314398	0.995706	0.98035	0.228127	0.00624673
UBE2B (pp) MED31	-0.145608	-0.149978	-0.141238	0.71666	0.996141	0.950478	0.277226	0.00624767
BMP7 (pp) NCOA3	-0.0987709	-0.0958109	-0.101731	0.908433	0.799209	0.258577	0.855141	0.0063233
CNOT8 (pp) CNOT3	-0.827402	-0.852222	-0.802582	0.501621	0.945993	0.0313147	-0.00409276	0.00638619
DTNA (pp) SNTG2	0.326618	0.336418	0.316818	0.571698	0.807705	0.53874	0.689895	0.00649801
ATG12 (pp) KRTAP4-12	-0.610464	-0.592154	-0.628774	0.999377	0.516789	0.934353	0	0.0065055
DNAJA3 (pp) NTRK1	0.00159772	0.00164565	0.00154979	0.380243	0.925957	0.914552	0.593433	0.00653215
JUN (pp) ESR1	-0.870749	-0.896869	-0.844629	0.958314	0.9788	0.891051	-0.207008	0.00655176
JUNB (pp) FOSL2	0.296865	0.305775	0.287955	1	0.967515	0.704018	0.599142	0.00659942
UBQLN4 (pp) TRIB2	-0.460046	-0.473846	-0.446246	0.0494538	0.897193	1	0.686351	0.00681472
TCEB3B (pp) TCEB2	-0.939825	-0.968015	-0.911635	-0.0667755	0.999538	0	0.472797	0.00695571
FOS (pp) USF2	-0.148871	-0.153341	-0.144401	0.979903	0.49767	0.950993	0.335079	0.0071576
UBQLN4 (pp) MLLT6	-0.51671	-0.53221	-0.50121	0.977831	0.697781	0.928347	0	0.00717873
UBE2B (pp) CNOT4	-0.425679	-0.438449	-0.412909	0.647672	0.250216	0	0.626062	0.00730838
KRT19 (pp) EXOC8	-0.462965	-0.476855	-0.449075	0.90201	0.725023	0.880952	0	0.00750278
KRT19 (pp) FAM107A	-0.939248	-0.967428	-0.911068	0.992243	0.854949	0.89284	-0.292845	0.00754099
UBQLN4 (pp) RAI2	0.995011	1.02486	0.965161	0.449578	0.593245	0	0.120469	0.00786448
KCNK15 (pp) YWHAZ	-0.445247	-0.458607	-0.431887	0.878679	0.776683	0	0.530176	0.00795068
HIST2H2BE (pp) TNPO1	-0.154782	-0.159422	-0.150142	0.722665	0.314847	0.911268	0.350115	0.00813325
UBQLN4 (pp) NME3	-0.357528	-0.368258	-0.346798	0.623091	0.999511	0.709717	0.0743026	0.00855516
UBQLN4 (pp) NOTCH2NL	-0.999737	-1.02973	-0.969747	0.951917	-0.367328	0.931385	0.863297	0.00855816
IRS2 (pp) PTPN11	0.233921	0.240941	0.226901	0.696391	0.60594	0.379093	0.568776	0.00885713
PRKCA (pp) EWSR1	-0.64877	-0.66823	-0.62931	0.916751	0.992425	0.170324	0.0754356	0.00885999
KRT19 (pp) DMD	-0.843997	-0.869317	-0.818677	0.97902	0.805087	0	-0.0118477	0.00887545
INADL (pp) GLS2	0.482086	0.496546	0.467626	0.93225	0.722872	0.953382	0.686362	0.00889796
KRT19 (pp) HGS	-0.109283	-0.112563	-0.106003	0.838475	0.249843	0.946436	0.574748	0.00893896
DNAJA3 (pp) JAK2	0.840237	0.865447	0.815027	0.0118423	0.0435868	0	0.57405	0.00904255
JUN (pp) MAFB	-0.0368784	-0.0379884	-0.0357684	0.996969	0.367322	0.83825	0.497721	0.00920734
JUN (pp) MAPK10	-0.521766	-0.537416	-0.506116	0.485282	0.430471	0.698058	-0.156217	0.00942135
PRKCA (pp) PLD1	0.226704	0.233504	0.219904	0.990077	0.653843	0.521238	0.665906	0.00955324
FOS (pp) JUN	-0.536891	-0.553001	-0.520781	0.955123	-0.0883817	0.763409	0.565265	0.00988657
JUN (pp) CREBBP	-0.644254	-0.663584	-0.624924	0.444006	0.383902	0.870876	-0.173276	0.00990487
SLC9A3R2 (pp) RDX	-0.406554	-0.418754	-0.394354	0.79144	0.978383	0.635205	0.000358673	0.0101998
BAD (pp) MAP2K5	0.99623	0.96634	1.02612	-0.283397	0.467884	0.380539	0.227094	0.0102765
CCR1 (pp) CCL15	-0.820222	-0.844832	-0.795612	0.999999	0.0201844	0.964902	0	0.010747
JUN (pp) FOS	-0.536891	-0.553001	-0.520781	0.955123	-0.0883817	0.885631	0.565265	0.0107576
RARG (pp) NCOA1	-0.571119	-0.588249	-0.553989	0.998887	-0.130131	0.674432	0.672159	0.0108439
PRKCA (pp) HLA-A	-0.204414	-0.210544	-0.198284	0.861115	0.123072	0.799369	0.533585	0.0108984
CCL18 (pp) UNC119	0.267759	0.275789	0.259729	0.566114	0.566589	0.957382	0.858036	0.0109591
SFN (pp) TRIM25	0.551157	0.567687	0.534627	0.998587	0.698263	0.813485	0.857608	0.0109973
IRS2 (pp) NTRK1	-0.992823	-1.0226	-0.963043	0.934132	-0.296586	0.914185	0.126463	0.0111282
SLC9A3R2 (pp) PODXL	-0.534433	-0.550463	-0.518403	0.443368	0.916711	0	0.174482	0.0116077
PRKCA (pp) THOC5	-0.553952	-0.570572	-0.537332	0.720167	0.527013	0.650397	-0.210043	0.0120636
DTNA (pp) DRP2	-0.337162	-0.347272	-0.327052	0.823619	0.942408	0	0.767298	0.0122757
SFN (pp) MDM4	0.463092	0.476982	0.449202	0.951165	0.990936	0.9205	0.60201	0.0124952
DTNA (pp) SNTB2	-0.980387	-1.0098	-0.950977	0.167111	-0.0822261	0.620575	-0.477585	0.0125468
ATP2A2 (pp) BCL2	0.832643	0.807663	0.857623	-0.27674	0.384854	0.302627	0.233899	0.012693
SLC9A3R2 (pp) ACTN4	0.015684	0.0161546	0.0152135	0.97462	0.779975	0.989494	0.280405	0.0129044
IRS2 (pp) YWHAE	0.100344	0.103354	0.0973344	0.97144	0.473641	0.87878	0.461872	0.0129368
UBQLN4 (pp) KLHL26	-0.969621	-0.998711	-0.940531	0.307061	-0.339523	0.910305	-0.00715757	0.013032
KCNK15 (pp) YWHAE	-0.631568	-0.650518	-0.612618	0.971877	0.979944	0.51792	-0.171986	0.0132049
SFN (pp) PLEKHF2	0.97745	1.00677	0.94813	0.525082	0.558877	0	-0.0336415	0.0135938
PRKCA (pp) KRT18	-0.682427	-0.702897	-0.661957	0.997505	0.981428	0.946149	-0.250623	0.0136722
KCNK15 (pp) YWHAG	-0.734016	-0.756036	-0.711996	0.954009	0.95112	0	0	0.0137427
UBE2B (pp) UBR1	-0.272554	-0.280734	-0.264374	0.548996	0.819327	0.663713	0	0.0139694
PRKCA (pp) NFATC1	0.0631893	0.0650893	0.0612893	0.311719	0.9924	0.972706	0.746876	0.0139872
SFN (pp) BAX	-0.125062	-0.128812	-0.121312	0.984661	0.964155	0.878308	0.152196	0.0140504
FCGR2B (pp) BLK	0.99208	1.02184	0.96232	-0.95093	-0.266689	0	0.3564	0.0141775
GCM1 (pp) HDAC3	0.13666	0.14076	0.13256	0.396329	0.613623	0.525068	0.910005	0.0143607
BAD (pp) PIM1	-0.184657	-0.179117	-0.190197	0.998898	0.965442	0.609625	0.138855	0.0148657
HIST2H2BE (pp) BRD7	0.383079	0.394569	0.371589	0.658696	0.962074	0.95257	0.599123	0.0152108
UBQLN4 (pp) PBXIP1	-0.856597	-0.882297	-0.830897	-0.180238	-0.132774	0.898229	0.619817	0.0153024
PRKCA (pp) AKAP5	0.996186	1.02608	0.966296	0.348352	-0.0608766	0.289768	0.710263	0.0155569
BAD (pp) S100A10	0.932054	0.960014	0.904094	0.692021	0.230761	0.297561	0.599431	0.0161587
CCL8 (pp) CCR3	-0.99711	-1.02702	-0.9672	0.75501	-0.607097	0.587158	0.465531	0.0163044
PRKCA (pp) ITGB4	0.897084	0.923994	0.870174	0.736564	0.535469	0.539358	0.752854	0.0163726
SNAPC5 (pp) NMI	0.895588	0.922458	0.868718	0.628334	0.0498974	0.460651	0.416077	0.0172539
SMG5 (pp) SMG6	0.903579	0.930689	0.876469	0.726461	0.742843	0.469065	0.613178	0.0173161
RHOB (pp) PPP2CA	-0.319008	-0.328578	-0.309438	0.994652	0.999988	0.301562	0.147059	0.0175379
SMG5 (pp) TERT	0.0886408	0.0913008	0.0859808	0.921865	0.578523	0.547227	0.327966	0.0176641
UBQLN4 (pp) FKBP2	-0.196627	-0.202527	-0.190727	0.982805	0.732083	0.934337	0.0595044	0.0178866
TNPO1 (pp) RPL5	0.937361	0.965481	0.909241	-0.225486	0.282145	0.639059	0.0873415	0.0181274
CD3E (pp) PTPN22	0.19873	0.20469	0.19277	0.807326	0.555811	0.563553	0.360909	0.0182577
CCR1 (pp) CCL23	0.127434	0.131254	0.123614	0.99258	0.998906	0.983216	0.300968	0.019584
FOS (pp) NCOR2	-0.639332	-0.658512	-0.620152	0.516697	-0.416466	0.378355	0.294408	0.0197802
PRKCA (pp) GSK3A	0.259581	0.267371	0.251791	0.983325	0.602997	0.476933	0.930873	0.0205016
RANBP2 (pp) KPNB1	0.979675	1.00907	0.950285	0.835647	0.75454	0.494056	0.570862	0.0206838
TCEB3B (pp) KRTAP4-12	-0.94247	-0.97074	-0.9142	0.996031	-0.351059	0.985724	0	0.0211769
JUN (pp) ELF3	-0.524106	-0.539826	-0.508386	0.813666	0.844689	0.880292	-0.271332	0.0215862
CIT (pp) RHOC	0.759529	0.782319	0.736739	-0.896306	-0.241607	0.40824	-0.545733	0.0217012
PYCARD (pp) PRKAR1A	0.666427	0.686417	0.646437	0.982324	0.979865	0.989867	0.726006	0.0217588
GLS2 (pp) PAG1	-0.54883	-0.56529	-0.53237	0.999553	0.567555	0	0	0.0221194
RALBP1 (pp) RALA	-0.84558	-0.87095	-0.82021	-0.335614	0.197247	0.776963	-0.183986	0.0222591
GLS2 (pp) SNTA1	-0.643039	-0.662329	-0.623749	-0.215842	0.904815	0.927647	0.166326	0.0225904
HIST2H2BE (pp) KPNA1	-0.970438	-0.999548	-0.941328	-0.549819	0.926845	0.959904	0.245295	0.0228193
NEK9 (pp) SSRP1	0.99534	1.0252	0.96548	0.536214	0.466877	0.863265	0.30329	0.0229862
BAD (pp) PRKACA	0.686638	0.707238	0.666038	0.998749	0.893921	0.757329	0.864431	0.0234125
KRT19 (pp) C10orf10	-0.516712	-0.532212	-0.501212	0.142623	0.713977	0.785985	-0.179635	0.0235844
JUN (pp) NR5A1	-0.511354	-0.526694	-0.496014	0.995985	0.998115	0	0.110493	0.0236415
JUN (pp) EP300	-0.658972	-0.678742	-0.639202	0.989386	0.146763	0.900597	-0.229376	0.0246372
SOCS7 (pp) TUBB2C	0.993961	1.02378	0.964141	0.757495	-0.408973	0	0	0.025512
CYBA (pp) NOX1	-0.320681	-0.330301	-0.311061	0.999701	0.641585	0	0.294117	0.0255512
UBQLN4 (pp) RAD23A	-0.984867	-1.01442	-0.955317	-0.592375	0.830661	0.560845	-0.0327612	0.0259769
CIT (pp) RHOA	0.998002	1.02794	0.968062	0.60948	0.583512	0.363561	-0.14326	0.0263964
CD27 (pp) SIVA1	0.896612	0.923512	0.869712	0.116293	0.737216	0.476046	0.355007	0.0268604
BAD (pp) PAK7	0.416645	0.404145	0.429145	0.63237	0.788517	0.582542	0.516035	0.0270113
PRKCA (pp) ENTPD5	-0.910631	-0.937951	-0.883311	-0.619776	0.718318	0.911188	0.324715	0.0272394
PVRL3 (pp) MLLT4	0.958169	0.986919	0.929419	0.925037	0.798847	0.850285	0.836373	0.0274464
DNAJA3 (pp) ATXN1	0.932838	0.960828	0.904848	0.330083	0.378493	0.723594	0.728791	0.0280924
KRT19 (pp) PNN	-0.403675	-0.415785	-0.391565	-0.0289971	0.770393	0.496194	-0.0104941	0.0283654
HIST2H2BE (pp) TGM2	-0.971001	-1.00013	-0.941871	-0.678223	0.993122	0.982254	0.416926	0.0297305
IRS2 (pp) PLCG1	-0.807442	-0.831662	-0.783222	-0.645863	-0.275812	0.0999838	0.0506367	0.0298799
INHBB (pp) ACVR1C	-0.997715	-1.02765	-0.967785	-0.58568	-0.303466	0.64065	0	0.0299904
SERPINB6 (pp) F2	-0.388239	-0.399889	-0.376589	0.578621	0.874091	0.603842	-0.228863	0.0301538
SNAPC5 (pp) BATF	0.999772	1.02976	0.969782	0.738716	0.420187	0.842926	0.707411	0.0306171
PVRL3 (pp) PVRL2	-0.817823	-0.842353	-0.793293	0.971358	-0.156942	0.98318	-0.248627	0.0306622
JUN (pp) MAPK9	-0.701733	-0.722783	-0.680683	-0.474705	0.999608	0.849764	0.48678	0.0309422
IRS2 (pp) YWHAZ	-0.12131	-0.12495	-0.11767	0.877795	0.98098	0	0.912295	0.0312788
RARG (pp) RXRG	0.427745	0.440575	0.414915	0.509287	0.996038	0.874092	0.782704	0.0314972
NOTCH3 (pp) JAG2	-0.999498	-1.02948	-0.969518	0.114463	-0.382899	0.820782	-0.453101	0.0321292
FCGR2B (pp) INPP5D	0.929887	0.957787	0.901987	0.262011	0.771303	0.636174	0.303349	0.03218
RASGRP2 (pp) RAP1A	0.0889328	0.0916028	0.0862628	0.604997	0.702321	0.950371	0.212764	0.0332133
JUN (pp) AR	-0.870667	-0.896787	-0.844547	0.890371	0.544466	0	-0.553871	0.0333393
PRKCA (pp) ANXA2	0.503997	0.519117	0.488877	0.976501	0.991459	0.890093	0.557162	0.0333615
RALB (pp) REPS2	-0.10242	-0.10549	-0.0993502	0.961793	0.982633	0	0.962299	0.0340993
ATP2A2 (pp) IRS1	0.990706	0.960986	1.02043	0.842183	0.962399	0.860992	0.801366	0.034387
PRKCA (pp) ITPKB	-0.471058	-0.485188	-0.456928	-0.312181	0.999913	0.957748	0.605448	0.0351391
FCGR2B (pp) C14orf1	0.999477	1.02946	0.969497	0.549065	0.0498902	0.82402	0.397955	0.0361337
CCR1 (pp) STAT1	0.973118	1.00231	0.943928	-0.265434	0.716889	0.458819	0.103975	0.0362473
FOS (pp) SUMO2	-0.0321704	-0.0331356	-0.0312053	0.285161	0.801927	0.973725	0.254683	0.0362827
SKP2 (pp) CDT1	0.999962	1.02996	0.969962	0.0797261	0.182895	0.593574	-0.804042	0.0365174
RALBP1 (pp) RAC1	-0.546787	-0.563187	-0.530387	0.952222	0.961207	0	-0.130852	0.0366638
IRS2 (pp) SOCS1	0.199021	0.204991	0.193051	0.99546	0.361153	0.934931	0.54806	0.0368364
CD5 (pp) CBL	0.987057	1.01667	0.957447	-0.446529	-0.432631	0.39593	0.654211	0.0374046
JUN (pp) PRKDC	0.760695	0.783515	0.737875	-0.608786	0.235885	0	0.429971	0.0382236
SCAP (pp) INSIG1	-0.148825	-0.153285	-0.144365	0.687907	0.899228	1	-0.0526904	0.0388837
FOS (pp) SCHIP1	0.767465	0.790485	0.744445	-0.559981	-0.362425	0.613135	0	0.0394287
SKP2 (pp) TAL1	-0.923473	-0.951173	-0.895773	-0.69924	0.955299	0.144815	0.442497	0.0395756
FOS (pp) NCOA1	0.504917	0.520067	0.489767	0.970118	0.97999	0.974867	0.534666	0.0398796
TCEB3B (pp) COIL	0.978123	1.00746	0.948783	0.501038	0.669048	0.921168	0.47766	0.0399956
JUN (pp) HOXC8	-0.545769	-0.562139	-0.529399	0.708434	0.945463	0.755889	-0.450162	0.0400167
BAD (pp) WASF1	-0.62033	-0.60172	-0.63894	0.989734	0.558139	0.80069	-0.498073	0.0400943
JUNB (pp) FOS	0.593293	0.611093	0.575493	0.992038	0.999243	0.618146	0.964764	0.0404667
HOXC8 (pp) JUN	-0.545769	-0.562139	-0.529399	0.708434	0.945463	0.94094	-0.450162	0.0406907
SFN (pp) KIAA0408	0.929325	0.957205	0.901445	0.757059	-0.630159	0	-0.524291	0.0407416
INHBB (pp) ACVR2A	0.983332	1.01283	0.953832	0.879908	-0.142233	0.274937	0.0716242	0.0412302
PYCARD (pp) NLRP1	0.906279	0.933469	0.879089	0.299631	0.43546	0.866283	0.318052	0.0420226
ZFP36 (pp) EXOSC6	-0.637217	-0.656337	-0.618097	0.120847	-0.275731	0.935557	0	0.0427512
KCNK15 (pp) YWHAQ	-0.720549	-0.742169	-0.698929	0.117766	0.995935	0.977679	-0.455289	0.0428036
DNAJA3 (pp) SMAD9	-0.814292	-0.838722	-0.789862	-0.0110907	-0.584779	0.87182	0.581448	0.0435372
SLC9A3R2 (pp) SGK3	-0.518824	-0.534384	-0.503264	0.865713	-0.246565	0	0.37368	0.0440035
UBQLN4 (pp) CCDC107	-0.356783	-0.367483	-0.346083	0.747892	0.940373	0	0	0.0445394
UBQLN4 (pp) CYB5R1	0.988609	1.01827	0.958949	0.0110197	-0.277074	0.925562	-0.0449098	0.0447448
ATG7 (pp) MAP1LC3B	-0.865717	-0.839747	-0.891687	-0.518807	0.701078	1	-0.166134	0.0454779
DTNA (pp) SNTA1	-0.984649	-1.01419	-0.955109	-0.893115	0.404635	0.645008	0.889992	0.0454895
CD5 (pp) PRKCG	-0.969781	-0.998871	-0.940691	-0.852894	0.701909	0.206108	0.777311	0.0455037
DUSP1 (pp) MAPK1	0.446299	0.459689	0.432909	0.99015	0.981293	0.970947	0.463486	0.0457444
PRKCA (pp) PRKCZ	-0.031841	-0.0327962	-0.0308858	0.984539	0.539332	0.985737	0.0746346	0.0463252
PRKCA (pp) FSCN1	-0.984922	-1.01447	-0.955372	0.927238	0.116636	0.432833	-0.825171	0.0467435
FOS (pp) RB1	0.33292	0.34291	0.32293	0.87372	0.543289	0.426527	0.681216	0.0471309
PRMT2 (pp) THRB	0.634204	0.653234	0.615174	0.910434	0.996688	0.827757	0.669074	0.0476527
UBQLN4 (pp) NPPA	-0.984011	-1.01353	-0.954491	-0.945325	0.670629	0.739898	0.807284	0.0478821
ARHGDIG (pp) RHOB	0.241595	0.248845	0.234345	0.997611	0.977478	0.987162	0.25461	0.0485707
SMG5 (pp) SMG1	0.989714	1.0194	0.960024	0.331585	0.930711	0.464217	0.119768	0.048659
RHOB (pp) ARHGDIG	0.241595	0.248845	0.234345	0.997611	0.977478	0.950934	0.25461	0.0486882
SOCS7 (pp) PLCG1	-0.835219	-0.860279	-0.810159	-0.789734	0.966087	0.626104	0.752998	0.0487498
RALBP1 (pp) SYNJ2BP	-0.876167	-0.902457	-0.849877	-0.532086	-0.241176	0.966695	0.529199	0.0488125
CIT (pp) DISC1	0.868149	0.894189	0.842109	0.560466	0.627335	0.223312	0.723045	0.0488197
IRS2 (pp) JAK1	-0.209874	-0.216174	-0.203574	-0.145151	0.937597	0.947789	0.526932	0.0508713
IRS2 (pp) PIK3CA	0.140685	0.144905	0.136465	0.99823	0.947444	0.199493	0.638104	0.0509236
PRKCA (pp) OPRD1	-0.987768	-1.0174	-0.958138	0.92423	-0.928147	0.387896	0.835934	0.0509663
SKP2 (pp) FZR1	-0.954151	-0.982771	-0.925531	-0.879285	0.342402	0.419258	0.942557	0.0517668
SLC9A3R2 (pp) TBC1D10A	-0.0314051	-0.0323472	-0.0304629	0.693898	0.989907	0.720618	0	0.0524781
SLC9A3R2 (pp) PLCB3	-0.965717	-0.994687	-0.936747	-0.951228	0.511345	0.704606	0.394354	0.0525304
SOCS7 (pp) NCK1	0.0752718	0.0775318	0.0730118	0.671754	0.412667	0.518633	0.112207	0.0526366
SLC9A3R2 (pp) TAZ	-0.109961	-0.113261	-0.106661	0.392801	0.961385	0	0.892675	0.0537674
PRKCA (pp) ADCY5	0.946971	0.975381	0.918561	0.783143	0.734497	0.193767	0.428822	0.0537771
JUN (pp) VDR	-0.169626	-0.174716	-0.164536	0.99344	0.506626	0.933519	-0.107077	0.0544254
PRKCA (pp) TRPV6	0.998216	1.02817	0.968266	0.907628	0.340917	0	0.511815	0.0548487
FOS (pp) SMARCD1	-0.136842	-0.140952	-0.132732	0.151974	0.699992	0.971629	0.113272	0.0549895
FOS (pp) STAT1	-0.142545	-0.146825	-0.138265	-0.108863	0.691169	0.970403	0.57918	0.0551138
ARCN1 (pp) COPZ2	-0.41208	-0.42444	-0.39972	-0.133803	0.996193	0	0.711698	0.0552053
PRKCA (pp) PTPN12	0.948026	0.976466	0.919586	0.948295	0.281116	0.415587	0.330806	0.0554738
RALBP1 (pp) TRAF2	-0.852249	-0.877819	-0.826679	-0.569127	-0.197724	0	0.82366	0.0554891
PRMT2 (pp) NCOA6	0.991332	1.02107	0.961592	0.988771	0.796549	0.781071	0.750459	0.0562722
CCL18 (pp) C14orf1	0.208705	0.214965	0.202445	0.933532	0.643748	0.980971	0.248088	0.0564387
USP4 (pp) TRIM21	0.327998	0.337838	0.318158	0.751379	0.944249	0.921854	0.337455	0.0565761
DTNA (pp) DMD	0.00227473	0.00234297	0.00220648	0.757044	0.711011	0	0.9253	0.0571535
BAD (pp) PAK1	0.550637	0.534117	0.567157	0.733999	0.984671	0.596511	0.865118	0.0571547
ZFP36 (pp) YWHAG	0.929955	0.957855	0.902055	0.926391	0.240957	0	0	0.0572879
FCGR2B (pp) CRP	-0.509405	-0.524685	-0.494125	0.966394	-0.357714	0.187233	0.32663	0.0577179
ATG12 (pp) PTK2	0.99953	0.96954	1.02952	-0.97862	0.634669	0	0.302907	0.0577899
CIT (pp) DLG4	0.631523	0.650473	0.612573	0.699903	0.996398	0.805187	0.766205	0.0583798
CD36 (pp) ITGB1	0.987799	1.01743	0.958169	0.755304	0.708619	0.149034	0.68704	0.0589372
JUNB (pp) BRCA1	0.956383	0.985073	0.927693	0.699651	0.82271	0.482467	0.16923	0.0595078
INADL (pp) KCNJ10	-0.102728	-0.105808	-0.099648	0.978289	0.791864	0.976397	-0.127181	0.0599456
CNOT8 (pp) CNOT4	0.996928	1.02684	0.967018	0.826715	0.548272	0	0.600974	0.0602873
SFN (pp) ZFP36	0.983487	1.01299	0.953987	0.999639	0.444787	0.39365	0.466682	0.0604247
SKP2 (pp) MYC	0.987001	1.01661	0.957391	-0.432711	0.96561	0	-0.609486	0.0607082
RALB (pp) PLCD1	0.270605	0.278725	0.262485	0.268188	0.99359	0.776963	0.832017	0.0608351
PRKCA (pp) GABRR2	0.435248	0.448308	0.422188	0.549149	0.714127	0.977761	0.594218	0.0615888
ZFP36 (pp) HMGB1	0.922166	0.949826	0.894506	0.663663	0.461942	0.844195	0.243116	0.0617736
SKP2 (pp) E2F1	0.999863	1.02986	0.969863	-0.186242	0.976628	0.310409	-0.0239046	0.0619537
PRKCA (pp) TOP2A	0.927479	0.955299	0.899659	0.662282	0.696494	0.922251	0.566434	0.0622481
CCL2 (pp) CCR2	0.944844	0.973194	0.916494	0.364333	0.624903	0.826351	0.0421404	0.0624855
SCAP (pp) SREBF2	0.982427	1.0119	0.952957	0.99784	0.168676	0.29833	0.390171	0.0631078
PRKCA (pp) SDC4	0.374528	0.385768	0.363288	0.945924	0.977361	0.878842	0.351238	0.0635021
JUN (pp) GTF2F2	0.520337	0.535947	0.504727	0.941226	0.740508	0.9125	0.536282	0.0639376
UBQLN4 (pp) IMPDH2	0.248328	0.255778	0.240878	0.814712	0.905995	0.964748	0.223402	0.0639567
NCF4 (pp) CYBB	0.805976	0.830156	0.781796	0.544918	0.680843	0	0.358085	0.0662241
UBQLN4 (pp) ZBTB22	-0.424166	-0.436886	-0.411446	0.415593	-0.45475	0.822317	0.75444	0.0673954
ZFP36 (pp) EXOSC8	0.897291	0.924211	0.870371	-0.602621	-0.306507	0.968575	-0.348482	0.0680704
PRKCA (pp) NUMB	0.998739	1.0287	0.968779	0.947325	0.00950773	-0.0583605	0.520636	0.0695324
UBQLN4 (pp) ZNF205	-0.954354	-0.982984	-0.925724	0.18496	-0.988188	0.906603	0.682292	0.0697616
SKP2 (pp) ORC1L	0.999971	1.02997	0.969971	0.99741	0.427073	0	0	0.0697791
DTNA (pp) UTRN	-0.882774	-0.909254	-0.856294	-0.997122	0.734012	0.952842	0.682107	0.069885
PRKCA (pp) RALBP1	0.224341	0.231071	0.217611	0.817237	0.243017	0.737088	0.50302	0.0703236
JUN (pp) PRKD1	0.187151	0.192761	0.181541	0.978136	0.729153	0.86218	0.156799	0.0703297
JUN (pp) SMAD2	0.0600601	0.0618601	0.0582601	0.997327	0.660863	0.70937	0.0430859	0.0711632
RND2 (pp) RACGAP1	0.96187	0.99073	0.93301	0.263048	0.927339	0.663818	0.379289	0.0714462
BAD (pp) PPP1CA	0.985775	1.01534	0.956205	0.251189	0.953127	0.366366	0.666149	0.0716727
UBQLN4 (pp) SERPINH1	-0.163497	-0.168397	-0.158597	0.116701	0.997108	0.951444	0.0516759	0.0720815
ARCN1 (pp) COPB1	0.993662	1.02347	0.963852	0.935887	0.811436	0.73398	0.938844	0.0722064
PRKCA (pp) AVPR1A	0.978808	1.00817	0.949448	0.590581	0.742571	0.978014	0.732835	0.0725454
TCEB3B (pp) TRAF2	0.505454	0.520614	0.490294	-0.440814	-0.2593	0	0.509375	0.0731339
PRKCA (pp) VTN	0.422326	0.434996	0.409656	0.934334	0.469166	0.917079	0.606411	0.0731564
FOS (pp) SUMO3	-0.137394	-0.141514	-0.133274	0.317332	-0.087029	0.90145	0.898248	0.0732938
SKP2 (pp) CDKN1B	0.997418	1.02734	0.967498	0.980343	0.211961	0.0286596	0.535915	0.0736033
PRKCA (pp) ITGB2	0.428601	0.441461	0.415741	0.978711	0.977102	0.895609	0.385041	0.0740562
UBQLN4 (pp) C1orf94	-0.338542	-0.348702	-0.328382	0.331631	0.705215	0.931295	-0.348653	0.0748334
PPP2R3A (pp) CDC6	0.646809	0.666209	0.627409	0.984101	0.948058	0.74999	0.686158	0.0749074
UBQLN4 (pp) MDM2	0.998579	1.02854	0.968619	0.352284	-0.127786	0.873214	0.624718	0.0756443
S100P (pp) SUGT1	-0.142011	-0.146271	-0.137751	0.282954	0.327911	0.963051	0	0.0764972
UBQLN4 (pp) ADAM33	0.949124	0.977594	0.920654	0.51725	0.256576	0.93145	0	0.0771833
IRS2 (pp) PTPRF	-0.94592	-0.9743	-0.91754	-0.843476	-0.222141	0.973556	0.535423	0.0774344
SKP2 (pp) ELF4	0.99436	1.02419	0.96453	0.999702	0.110759	0	-0.60647	0.0776463
JUN (pp) TPM1	-0.982083	-1.01154	-0.952623	-0.731941	0.999995	0.835672	-0.443289	0.0787463
SKP2 (pp) CDC34	-0.92386	-0.95158	-0.89614	-0.99916	0.209755	0.218539	0.794267	0.0797497
JUN (pp) PIN1	0.907269	0.934489	0.880049	0.582064	0.927207	0.486735	0.642567	0.0797874
BAD (pp) BCL2	0.884415	0.910945	0.857885	-0.471371	0.254694	0.871956	-0.452169	0.080179
MTA2 (pp) RBBP4	0.951141	0.979671	0.922611	0.651956	0.952884	0.405697	0.624345	0.0805226
PLEKHB1 (pp) ACVR1	-0.464673	-0.478613	-0.450733	-0.621925	0.946057	0.965642	0.807073	0.0813099
FOS (pp) GTF2F2	0.441081	0.454311	0.427851	0.798933	0.60397	0.881066	0.460138	0.0818177
BAD (pp) YWHAB	0.991983	0.962223	1.02174	0.85151	0.971936	0.605676	0.686257	0.0824216
UBQLN4 (pp) ZFPM2	0.970749	0.999869	0.941629	0.0954195	0.882892	0	0.679832	0.0825369
SFN (pp) ABL1	0.094382	0.097212	0.091552	0.952149	0.94602	0	0.798696	0.0838368
TCEB3B (pp) ZBTB43	0.00864564	0.00890501	0.00838627	0.526579	0.521019	0	0.933947	0.0842614
UBQLN4 (pp) EDN1	0.129175	0.133055	0.125295	0.479716	0.822788	0.920284	0.125797	0.0848364
CYBA (pp) CYBB	0.986353	1.01594	0.956763	0.633536	0.767735	0	0.723554	0.0852036
RALBP1 (pp) PRKCA	0.224341	0.231071	0.217611	0.817237	0.243017	0.523779	0.50302	0.0852359
MUC7 (pp) GALNT12	-0.401137	-0.413167	-0.389107	0.166512	0.726213	0	-0.305186	0.0853441
RANBP2 (pp) PARK2	-0.14592	-0.1503	-0.14154	0.674118	0.881502	0.969398	-0.258553	0.085759
INADL (pp) DDX18	0.947916	0.976356	0.919476	0.246823	0.967003	0.583553	0.474373	0.0864915
PRKCA (pp) CD9	0.906757	0.933957	0.879557	-0.61764	-0.687093	0.880165	0.266916	0.0866406
CCL2 (pp) CCBP2	0.880088	0.906488	0.853688	0.999771	0.954089	1	0.87682	0.0878024
IRS2 (pp) BCL2L1	-0.885957	-0.912537	-0.859377	-0.956512	0.898556	0.549274	0.0148954	0.0878927
PRKCA (pp) GRM1	0.999895	1.0299	0.969895	0.414289	0.945146	0.811875	0.690773	0.0882196
JUN (pp) STAT4	0.984689	1.01423	0.955149	-0.849101	0.34588	0.921844	-0.547871	0.0884349
INHBB (pp) IGSF1	0.903601	0.930711	0.876491	0.986894	-0.237052	0	0.215549	0.0887218
SKP2 (pp) CDKN1C	-0.888294	-0.914944	-0.861644	-0.659872	-0.627182	0.00623195	-0.646705	0.0892326
JUN (pp) COBRA1	0.977796	1.00713	0.948466	0.78444	0.818562	0	0	0.0892936
CCR1 (pp) CCL16	-0.915544	-0.943014	-0.888074	0.988905	-0.999996	0.979031	0.0486992	0.0907702
PRKCA (pp) GABRG2	-0.671521	-0.691671	-0.651371	0.931263	-0.892865	0.854192	0.717882	0.0907847
PRKCA (pp) F11R	0.906147	0.933327	0.878967	0.897239	0.382451	0.233275	-0.278911	0.0914868
PRKCA (pp) POLB	0.706453	0.727643	0.685263	0.0352032	0.770958	0	0.264274	0.0915357
RARG (pp) HMGA1	-0.984928	-1.01448	-0.955378	-0.728408	0.99031	0.911223	-0.557335	0.0915652
RANBP2 (pp) OPN1MW	-0.434988	-0.448038	-0.421938	0.671111	-0.334338	0	0	0.0920916
ZFP36 (pp) SFN	0.983487	1.01299	0.953987	0.999639	0.444787	0.732888	0.466682	0.0920925
SKP2 (pp) GPS1	0.927497	0.955317	0.899677	-0.474489	0.996055	0.234711	-0.344343	0.0923504
UBQLN4 (pp) UBQLN2	0.620912	0.639542	0.602282	0.653811	-0.223817	0	0.217662	0.0930445
PRKCA (pp) BTK	0.998765	1.02873	0.968805	0.99699	0.33338	0	0.596866	0.093246
UBQLN4 (pp) RUNX1T1	0.999528	1.02952	0.969538	0.272385	0.895445	0	0.769862	0.0934875
SERPINC1 (pp) KLK6	0.999163	1.02913	0.969193	0.9826	0.939178	0.829094	0.795193	0.0935076
DUSP1 (pp) UBB	-0.735797	-0.757867	-0.713727	-0.810362	0.0253628	0.864386	0.620158	0.0938845
IL2RA (pp) STAT5B	0.818119	0.842659	0.793579	0.000917639	-0.138496	0.958659	-0.219084	0.0939565
JUN (pp) ATF3	-0.0456639	-0.0470339	-0.0442939	-0.143816	0.616109	0.536382	0.74217	0.0945629
TCEB3B (pp) ZNF165	-0.926821	-0.954621	-0.899021	-0.877247	-0.567779	0.260885	0.0656673	0.0954643
PRKCA (pp) XK	-0.831425	-0.856365	-0.806485	-0.892441	0.992531	0	0.435596	0.0956509
ATG12 (pp) ATG5	0.996902	0.966992	1.02681	0.982538	0.954764	0.866697	0.855201	0.0964797
PRKCA (pp) INSR	0.999946	1.02995	0.969946	0.0267455	0.430927	0.99428	0.606638	0.0969444
PNKP (pp) MYOZ1	0.0377576	0.0388876	0.0366276	0.836834	0.675103	0.94953	-0.0773302	0.0970025
UBQLN4 (pp) ARL4C	-0.190012	-0.195712	-0.184312	0.122401	0.936639	0.777793	-0.132914	0.0980935
HIST2H2BE (pp) TBL1XR1	-0.158474	-0.163224	-0.153724	0.806243	0.0704505	0.753225	-0.0757696	0.0984993
PRKCA (pp) FLNC	0.586234	0.603824	0.568644	0.595129	0.999174	0.876433	0.722796	0.0987059
CCR1 (pp) CCL5	0.896189	0.923079	0.869299	-0.822349	-0.99573	0.947626	0.128171	0.0987289
PRKCA (pp) CD5	-0.395531	-0.407401	-0.383661	-0.513479	0.820767	0.296218	0.755559	0.0992255
SKP2 (pp) PFDN1	0.992388	1.02216	0.962618	-0.364983	0.998803	0.371826	0.302476	0.100002
BAD (pp) AKT1	0.778626	0.801986	0.755266	-0.239238	0.57917	0.31528	0.597161	0.100047
JUN (pp) NFE2L2	0.177507	0.182837	0.172177	0.999634	0.29078	0.947977	0.317308	0.100253
UBQLN4 (pp) CCDC14	0.202964	0.209054	0.196874	0.237554	0.885727	0.945083	0.407975	0.100721
CCL2 (pp) CCR5	0.975341	1.0046	0.946081	0.24591	0.996664	0.676318	0.449363	0.101074
RARG (pp) RXRA	0.953988	0.982608	0.925368	0.9628	0.188418	0	0.611343	0.101135
MTA2 (pp) RBBP7	0.941621	0.969871	0.913371	0.683052	0.951189	0.367389	0.231984	0.10184
NOTCH3 (pp) PSEN2	-0.306646	-0.315846	-0.297446	-0.350385	0.759607	0.964209	0.198173	0.102285
SOCS7 (pp) IRS2	0.998813	1.02877	0.968853	0.9784	-0.51466	0.48783	0.043051	0.103082
PRKCA (pp) STXBP1	0.995556	1.02543	0.965686	0.876913	-0.744472	0	0.536405	0.10464
CD3E (pp) CD3D	0.862486	0.888356	0.836616	-0.037051	0.960404	0.347951	0.148845	0.104839
JUNB (pp) SMAD4	0.996025	1.02591	0.966145	-0.745873	0.699883	0.454776	0.499956	0.10518
UBQLN4 (pp) IMMT	0.324769	0.334509	0.315029	0.999302	0.739056	0.863774	0.241479	0.105349
UBQLN4 (pp) PTN	0.99673	1.02663	0.96683	-0.332577	0.914771	0	0.68499	0.105389
CUL4A (pp) CDKN1B	0.474755	0.488995	0.460515	-0.892875	0.222647	0.113192	0.0539017	0.106444
BMP7 (pp) BMPR1A	0.983195	0.953695	1.01269	-0.233966	0.391586	0.890599	0.639544	0.106717
CIT (pp) GRIN1	-0.840416	-0.865626	-0.815206	-0.999991	0.995512	0	0.813163	0.11087
RANBP2 (pp) XPOT	0.343136	0.353426	0.332846	0.718035	0.476312	0.910758	0.37364	0.111265
JUN (pp) TAF1	0.0947396	0.0975796	0.0918996	0.246246	0.960325	0.947224	0.179429	0.112005
CAPN3 (pp) DYSF	0.404489	0.392359	0.416619	0.606783	0.847828	0.747755	0.366645	0.112357
PYCARD (pp) CASP1	0.819499	0.844079	0.794919	0.837737	0.993643	0.894449	0.86901	0.115302
BAD (pp) PPP3CA	0.999675	1.02967	0.969685	0.938979	0.860529	0.81052	0.485888	0.115746
MTA2 (pp) SPEN	0.999931	1.02993	0.969931	0.417088	0.925794	0.725559	-0.125223	0.116616
PRKCA (pp) DDX5	0.396276	0.408166	0.384386	0.88071	0.374679	0.980879	0.589517	0.116654
DTNA (pp) GFI1B	0.943824	0.972134	0.915514	0.214833	0.834891	0	0.820995	0.11734
CD5 (pp) PRKCA	-0.395531	-0.407401	-0.383661	-0.513479	0.820767	0.139457	0.755559	0.117825
UBQLN4 (pp) NPHP1	0.94546	0.97382	0.9171	-0.341481	0.464489	0.933546	0.384187	0.119467
JUN (pp) ERG	-0.360455	-0.371265	-0.349645	0.502492	0.960151	0.514215	-0.559502	0.120123
PRKCA (pp) STXBP3	0.892561	0.919341	0.865781	0.936618	0.307216	0.547727	0.62574	0.120518
SERPINB6 (pp) PLG	0.0413814	0.0426214	0.0401414	0.829301	0.964744	0.713003	-0.140346	0.121184
UBQLN4 (pp) TRIM32	-0.213493	-0.219893	-0.207093	-0.16266	0.872774	0	0.567652	0.121692
IRS2 (pp) SOCS7	0.998813	1.02877	0.968853	0.9784	-0.51466	0.60762	0.043051	0.121901
UBQLN4 (pp) ERP29	-0.232382	-0.239352	-0.225412	0.836873	0.856282	0.875655	-0.504292	0.122084
CD36 (pp) ITGB3	0.7681	0.79114	0.74506	-0.464581	0.891559	0.225777	-0.137555	0.122362
KCNK3 (pp) COPB1	0.333522	0.343532	0.323512	0.982779	0.959531	0.95529	0.175164	0.122419
PRKCA (pp) SYK	0.0384178	0.0395678	0.0372678	0.999021	0.704183	0	0.351831	0.122519
RALB (pp) REPS1	0.941138	0.969368	0.912908	0.639418	0.0807031	0.993892	0.261293	0.122519
UBQLN4 (pp) TRAF2	0.111139	0.114469	0.107809	0.596776	0.869858	0	0.58738	0.122688
JUN (pp) SUMO2	0.860487	0.886297	0.834677	0.556274	0.524208	0.907777	0.226194	0.122921
RRN3 (pp) TAF1B	0.995822	1.02569	0.965952	0.585101	0.879269	0.953801	0.360269	0.1233
SFN (pp) EIF2S1	0.877894	0.904234	0.851554	0.906608	0.745521	0.75737	0.743515	0.123932
PRKCA (pp) LMNB1	0.826436	0.851226	0.801646	0.718496	0.218229	0.790245	0.401063	0.124356
JUN (pp) SMARCD1	0.909185	0.936465	0.881905	0.437923	0.64949	0.842926	-0.141565	0.126619
PRKCA (pp) CASR	0.994266	1.0241	0.964436	0.476659	0.998292	0.703949	0.838072	0.12727
BAD (pp) SNCA	-0.814682	-0.790242	-0.839122	-0.988119	0.677645	0.581635	-0.183433	0.128046
IRS2 (pp) PIK3R1	-0.745273	-0.767633	-0.722913	-0.64583	-0.313371	0.940173	-0.0175084	0.128187
PRKCA (pp) GJB1	-0.256017	-0.263697	-0.248337	0.843593	-0.261837	0	0.623589	0.128808
PRKCA (pp) TEP1	0.451869	0.465429	0.438309	0.995421	0.780848	0.395668	0.704641	0.128814
RHOB (pp) ARHGEF3	-0.354768	-0.365408	-0.344128	-0.606957	0.464731	0.970379	0.769632	0.129263
FCGR2B (pp) MAPK1	0.973643	1.00285	0.944433	0.813918	0.999417	0.861865	0.860314	0.129414
PGF (pp) FLT1	-0.981747	-1.0112	-0.952297	-0.97308	-0.608556	0.456491	0.766532	0.130115
PRKCA (pp) HMGB1	0.579563	0.596953	0.562173	0.899293	0.892388	0.953038	0.490476	0.130544
SKP2 (pp) UBB	-0.892368	-0.919138	-0.865598	-0.925501	0.993071	0.135786	-0.316985	0.130611
RANBP2 (pp) RANGAP1	0.995256	1.02512	0.965396	0.366284	0.866062	0.956418	0.190586	0.130884
UBQLN4 (pp) CSTF2	0.188364	0.194014	0.182714	0.986205	0.879284	0	0.822466	0.13107
DUSP1 (pp) MAPK12	0.9851	1.01465	0.95555	0.993104	0.697462	0.903833	0.685583	0.131139
UBE2B (pp) UBR2	0.760436	0.783246	0.737626	0.920693	0.85701	0.927744	0.73153	0.131737
ATP2A2 (pp) CAMK2A	0.481091	0.466661	0.495521	0.906487	0.489835	0.920482	0.564405	0.132958
BAD (pp) RPS6KA5	0.543964	0.560284	0.527644	-0.831621	0.262819	0.366168	0.0643123	0.133332
PRKCA (pp) SEMG1	0.996139	1.02602	0.966259	0.381895	0.941483	0.765596	0.849739	0.13374
SERPINB6 (pp) F10	0.947565	0.975995	0.919135	0.233253	0.998792	0.648611	-0.0648372	0.134033
UBQLN4 (pp) CRIPT	0.74091	0.76314	0.71868	0.0312588	-0.843511	0.909766	-0.196705	0.134339
RASGRP2 (pp) NRAS	0.294805	0.303645	0.285965	0.732331	0.999182	0.742369	0.17422	0.134503
JUN (pp) SMAD3	0.921838	0.949498	0.894178	0.155802	0.979725	0.593485	-0.181258	0.13476
JUN (pp) NCOA3	0.999908	1.02991	0.969908	0.971588	0.625874	0.551986	-0.185427	0.137755
PRKCA (pp) PRKG1	0.939127	0.967297	0.910957	0.0254698	0.909664	0.433407	0.753801	0.13799
PRKCA (pp) GABRR1	0.933281	0.961281	0.905281	0.913732	0.104985	0.460227	0.761338	0.138234
PRKCA (pp) OCLN	0.992694	1.02247	0.962914	-0.330326	0.756391	0.973578	0	0.138425
CD36 (pp) THBS1	0.962281	0.991151	0.933411	-0.483939	0.672199	0.970789	-0.180212	0.138533
SKP2 (pp) RB1	0.998589	1.02855	0.968629	0.992687	0.776059	0.149566	0.584731	0.13988
JUN (pp) ATF1	-0.230626	-0.237546	-0.223706	0.994223	0.996046	0	-0.22817	0.139992
TNPO1 (pp) RPL23A	0.977562	1.00689	0.948232	-0.488219	0.541501	0.875169	0.530794	0.140184
CCR1 (pp) PLP2	0.850936	0.876466	0.825406	0.951097	0.49451	0	-0.236019	0.140184
CD5 (pp) CD4	0.981731	1.01118	0.952281	0.578728	0.97572	0.890604	0.465175	0.140593
UBQLN4 (pp) OAT	-0.933139	-0.961129	-0.905149	-0.823158	-0.440893	0.906979	-0.291211	0.14165
KCNK3 (pp) YWHAZ	0.158242	0.162992	0.153492	0.791342	0.957369	0	0.602032	0.14285
BAD (pp) YWHAG	0.994624	0.964784	1.02446	0.978157	0.835869	0	0	0.143423
PRKCA (pp) GRIA4	0.938279	0.966429	0.910129	0.845362	0.739549	0.96798	0.704393	0.143566
BAD (pp) YWHAE	0.999319	0.969339	1.0293	0.989842	0.892589	0.371938	0.322134	0.143967
BMP7 (pp) ACVR2A	0.917189	0.889669	0.944709	0.876227	0.838547	0.284667	0.521573	0.144772
TNPO1 (pp) RGPD5	0.96733	0.99635	0.93831	0.40985		0.967956	0	0.144892
PRKCA (pp) SLC1A1	0.997292	1.02721	0.967372	0.902134	0.312353	0	0.91918	0.145156
CD36 (pp) COL1A1	-0.234211	-0.241241	-0.227181	-0.522396	0.858071	0.857199	0.531687	0.14614
MKNK1 (pp) PLA2G4A	0.34361	0.35392	0.3333	0.962552	0.966787	0.620162	0.235556	0.14697
UBQLN4 (pp) PELI2	0.986175	1.01576	0.956585	0.422994	-0.796454	0.945155	0.384587	0.147106
UBQLN4 (pp) SCG5	0.998566	1.02853	0.968606	-0.401114	0.734342	0.913786	0.388007	0.147868
BAD (pp) PIM2	0.745565	0.767935	0.723195	-0.942542	0.945385	0	-0.153886	0.148181
SERPINB6 (pp) PLAU	-0.205866	-0.212046	-0.199686	0.459017	0.999369	0.562316	-0.426903	0.148323
KRT19 (pp) TUBG1	-0.449641	-0.463131	-0.436151	0.267112	0.122665	0.764849	-0.626929	0.148574
JUN (pp) PIAS1	0.991234	1.02097	0.961494	0.996239	-0.397378	0.74297	0.0413471	0.148815
UBQLN4 (pp) IGFBP6	0.989414	1.01909	0.959734	-0.33948	0.932096	0.850643	-0.136767	0.149686
DNAJA3 (pp) ZBTB22	0.876932	0.903242	0.850622	-0.172853	0.412954	0.626638	0.861424	0.150673
UBQLN4 (pp) COL8A1	0.999783	1.02977	0.969793	0.362306	0.93076	0.928452	0.0968585	0.150946
JUN (pp) TCF4	0.969787	0.998877	0.940697	-0.10881	0.971091	0.773702	-0.332069	0.151351
DNAJA3 (pp) IFNGR2	0.718829	0.740389	0.697269	0.00128091	0.192048	0.799385	0.48397	0.151367
PRKCA (pp) VCL	-0.482422	-0.496892	-0.467952	-0.905988	0.700307	0.807113	0.905478	0.151827
INADL (pp) CRIPT	0.992103	1.02186	0.962343	0.95699	-0.527936	0.65402	0.322879	0.15216
DUSP1 (pp) MAPK8	-0.456446	-0.470136	-0.442756	0.979569	-0.614395	0.383509	0.0748778	0.152322
UBQLN4 (pp) C1QTNF1	0.832602	0.857582	0.807622	0.372845	0.512902	0.638328	0.903278	0.152609
INADL (pp) TJP3	-0.639547	-0.658737	-0.620357	0.993453	-0.865259	0.983512	-0.0750958	0.152965
TFF1 (pp) UBQLN1	0.999188	1.02917	0.969208	0.972404	0.86456	0	0.346301	0.153488
SKP2 (pp) CUL1	0.883485	0.909985	0.856985	-0.652268	0.886272	0	0.592287	0.153899
RASGRP2 (pp) KRAS	0.263988	0.271908	0.256068	0.826517	0.714688	0.763819	0.0969759	0.15406
CCL18 (pp) TLE1	0.151533	0.156083	0.146983	0.987478	0.939277	0	0.503914	0.154431
NCF4 (pp) XRCC6	0.760631	0.783451	0.737811	0.409047	0.121866	0.912776	0.059902	0.155728
PRKCA (pp) HSP90AA1	0.443248	0.456548	0.429948	0.974551	0.917456	0.861718	0.284216	0.156078
DNAJA3 (pp) MET	0.922223	0.949893	0.894553	-0.158622	0.622435	0.700964	0.793709	0.156182
UBQLN4 (pp) AGR2	0.853139	0.878729	0.827549	0.436397	0.99132	0	-0.486583	0.158144
IRS2 (pp) PIK3R2	0.850658	0.876178	0.825138	0.349945	0.00602444	0.964636	0.517252	0.158314
FOS (pp) RELA	-0.454835	-0.468485	-0.441185	-0.863283	0.801673	0.744827	0.619874	0.158467
JUNB (pp) SMAD3	0.69391	0.71473	0.67309	-0.0180055	-0.323215	0.882975	0.224117	0.15859
PRKCA (pp) PAM	0.959752	0.988542	0.930962	0.967218	0.679156	0.734599	0.203679	0.159763
UBQLN4 (pp) RNF11	-0.879236	-0.905616	-0.852856	-0.885082	-0.38409	0.964432	-0.162866	0.160282
LIMK2 (pp) ROCK1	0.983393	1.01289	0.953893	0.935512	0.936098	0.270479	0.488509	0.160325
KRT19 (pp) ABI2	-0.66207	-0.68193	-0.64221	-0.989221	0.297062	0.948667	0.248382	0.160647
UBQLN4 (pp) FZD7	0.997441	1.02736	0.967521	0.484932	0.7205	0.90317	-0.453839	0.163066
SKP2 (pp) WEE1	-0.0601816	-0.0619916	-0.0583716	-0.215702	0.994996	0.959374	0.271782	0.163779
INADL (pp) CLDN1	0.91188	0.93924	0.88452	0.827377	0.0365241	0.89658	0.234473	0.16422
JUN (pp) NR3C1	0.999743	1.02973	0.969753	0.999875	0.0952955	0.879818	-0.0932083	0.164851
FOS (pp) DDIT3	0.283738	0.292248	0.275228	0.998377	0.996067	0.890348	0.0372441	0.16527
JUN (pp) RPL18A	0.994511	1.02435	0.964671	-0.575298	0.897659	0.887274	0	0.165662
SOCS7 (pp) PIK3R2	0.824041	0.848761	0.799321	0.148737	0.854278	0.414703	0.686195	0.165682
CUL4A (pp) DDB2	0.76007	0.78287	0.73727	-0.525673	0.977019	-0.00461148	0.201393	0.166068
UBQLN4 (pp) BAT3	-0.630354	-0.649264	-0.611444	-0.893834	0.173371	0.584274	0	0.166919
ATG12 (pp) ATG3	0.981699	0.952249	1.01115	0.998636	0.754366	0.924204	0.832905	0.167617
FCGR2B (pp) INPPL1	0.969518	0.998608	0.940428	-0.0190477	0.379715	0.991895	0.804066	0.168715
JUN (pp) STAT1	0.911567	0.938917	0.884217	-0.398427	0.658778	0.453516	0.843911	0.169079
JUN (pp) EGR1	-0.273425	-0.281625	-0.265225	-0.273587	0.00579879	0.889076	0.163729	0.170402
CD3E (pp) SYK	0.634664	0.653704	0.615624	0.74218	0.324085	0	0.319579	0.170793
BAD (pp) YWHAQ	0.996464	0.966574	1.02635	0.211494	0.936837	0.911907	-0.243715	0.17146
UBE2B (pp) CRMP1	0.982889	1.01238	0.953399	0.792779	0.770085	0.895773	0.104178	0.171606
BAD (pp) RAF1	0.991048	1.02078	0.961318	0.978511	0.956976	0.507104	0.623213	0.172485
NOTCH3 (pp) MAML2	0.993163	1.02295	0.963373	-0.519368	0.637737	0.839384	0.666924	0.172624
SFN (pp) MST1R	0.901783	0.928833	0.874733	0.49897	0.575228	0.890475	0.877474	0.173805
PRKCA (pp) TRPC3	0.768219	0.791269	0.745169	0.917565	0.483581	0.0870855	0.181556	0.174048
PRKCA (pp) APLP2	0.279082	0.287452	0.270712	0.996945	0.590303	0.811864	0.124873	0.174681
JUN (pp) MAPK11	0.933931	0.961951	0.905911	0.965828	0.525051	0.840694	0.361058	0.175819
PRKCA (pp) HAND2	0.992732	1.02251	0.962952	0.878846	0.996214	0.786621	0.476203	0.176885
JUN (pp) RELA	0.995532	1.0254	0.965662	-0.675038	0.524571	0.912567	0.619772	0.177534
UBQLN4 (pp) SCG2	0.999993	1.02999	0.969993	-0.247756	0.849223	0.929883	0.474406	0.178042
RANBP2 (pp) RAN	0.998086	1.02803	0.968146	0.984155	0.79574	0.610886	-0.0384656	0.180352
UBQLN4 (pp) HK2	0.83113	0.85606	0.8062	0.624726	-0.63175	0.897997	-0.157595	0.180656
CCL8 (pp) DARC	0.940844	0.969074	0.912614	0.789905	0.954217	0.775339	0.908964	0.181098
PGF (pp) VEGFA	-0.857226	-0.882946	-0.831506	-0.914827	0.970396	0.971327	-0.688033	0.18198
PRKCA (pp) EDF1	-0.12621	-0.13	-0.12242	0.983883	0.888197	0	-0.182898	0.182455
UBQLN4 (pp) FA2H	0.427418	0.440238	0.414598	0.287071	0.987144	0.916107	0.67449	0.183084
BAD (pp) EWSR1	0.323788	0.333498	0.314078	0.809977	0.77171	0.327242	0.344334	0.184875
CD3E (pp) NCK1	0.20283	0.20891	0.19675	0.929812	0.615869	0.85519	-0.0205368	0.185203
CD36 (pp) CD9	0.573808	0.591018	0.556598	-0.728232	-0.533752	0.983499	-0.216453	0.185237
RRN3 (pp) MYO1C	-0.0175688	-0.0180959	-0.0170417	0.12798	0.959894	0.990056	-0.101761	0.185347
CCL8 (pp) CCRL1	0.879379	0.905759	0.852999	0.647103	-0.491186	0.377367	0.850582	0.187747
MKNK1 (pp) MAPK3	0.0583509	0.0601009	0.0566009	0.991934	0.966156	0.209442	-0.0393509	0.188555
TNPO1 (pp) NUP153	0.993717	1.02353	0.963907	0.823001	0.820345	0.920257	0.173742	0.189382
PRKCA (pp) SRC	0.9991	1.02907	0.96913	0.941017	0.509733	-0.0585766	0.91931	0.189458
TCEB3B (pp) CEP70	0.825551	0.850321	0.800781	0.999713	0.000975931	0.560684	0.00487072	0.189779
PRKCA (pp) FAS	0.941306	0.969546	0.913066	0.764705	-0.0906131	0.983644	0.428173	0.190059
PRKCA (pp) CD163	0.270851	0.278981	0.262721	0.942344	0.531946	0.851684	0.108457	0.190463
JUN (pp) SP1	0.995345	1.02521	0.965485	0.999966	0.394909	0.943236	0.150345	0.190788
FOS (pp) PSMC5	0.741824	0.764074	0.719574	-0.864695	-0.190945	0.959861	0.300996	0.190815
PRKCA (pp) TNNI3	0.991041	1.02077	0.961311	0.908393	-0.495529	0.967162	0.0621705	0.191107
BAD (pp) MCL1	0.951783	0.923233	0.980333	0.960636	0.895044	0.428995	0.652389	0.192216
SFN (pp) TBL3	0.86234	0.88821	0.83647	0.629656	0.717678	0.943316	0.567844	0.1923
PRKCA (pp) RGS7	0.994441	1.02427	0.964611	0.462564	0.0597435	0.974448	0.935696	0.19279
UBQLN4 (pp) CCDC134	-0.0995278	-0.102518	-0.0965378	0.624063	-0.352621	0.74501	0.332965	0.19323
RANBP2 (pp) MDM2	0.262946	0.270836	0.255056	0.518616	0.877951	0.861509	0.0976212	0.193663
RANBP2 (pp) NUP62	0.999782	1.02977	0.969792	0.996969	0.967267	0	-0.176278	0.193762
SERPINC1 (pp) SDC2	0.929229	0.957109	0.901349	0.958295	-0.176521	0	0.867393	0.194908
JUN (pp) MYBBP1A	0.999299	1.02928	0.969319	0.50734	0.945314	0.871053	-0.234058	0.195688
JUN (pp) HMGA1	0.99917	1.02915	0.96919	-0.722582	0.994694	0.944007	-0.305835	0.195777
SFN (pp) MAP3K5	0.940329	0.968539	0.912119	0.994305	0.744062	0.849721	0.76133	0.19605
RANBP2 (pp) OPN1LW	-0.670619	-0.690739	-0.650499	-0.951405	0.813294	0	0	0.196472
KRT19 (pp) KRT15	0.996838	1.02675	0.966928	0.969543	-0.175244	0.989059	0.0885101	0.196883
CCR1 (pp) GNA14	0.0138058	0.01422	0.0133916	0.95681	0.0817045	0	0.605828	0.197598
CD36 (pp) MATK	0.568005	0.585045	0.550965	0.234049	-0.472496	0.804235	-0.673485	0.197724
PRKCA (pp) ADD3	0.554261	0.570891	0.537631	0.986808	0.685547	0.944775	0.461023	0.198269
BMP7 (pp) SOSTDC1	0.929982	0.902082	0.957882	0.897205	0.951571	0.674505	0.715964	0.198595
DNAJA3 (pp) RAD51	0.948071	0.976511	0.919631	0.927007	0.590673	0.899256	0.228019	0.198719
JUN (pp) FBXW7	0.772715	0.795895	0.749535	-0.711896	0.275716	0.881066	0.324243	0.19881
BAD (pp) BCL2L1	-0.580758	-0.598178	-0.563338	-0.980248	0.987964	0.847723	0.00210013	0.198813
BAD (pp) RPS6KA1	0.943845	0.972165	0.915525	0.999036	0.866352	0.667897	0.607896	0.20037
FOS (pp) XBP1	-0.0475919	-0.0490219	-0.0461619	0.833562	0.0495199	0.763201	-0.128026	0.200495
CD36 (pp) YES1	0.718911	0.740481	0.697341	-0.781849	0.852297	0.561511	-0.759257	0.200728
UBQLN4 (pp) HGS	0.00960675	0.00989495	0.00931855	0.778516	0.82946	0.907629	-0.367992	0.20106
UBQLN4 (pp) RBM10	-0.219323	-0.225903	-0.212743	0.988281	-0.185365	0	0.124407	0.20252
JUN (pp) MAPK3	0.228423	0.235273	0.221573	0.998601	0.201375	0.896991	0.258307	0.204136
UBQLN4 (pp) GPX7	-0.0957632	-0.0986332	-0.0928932	0.226452	0.994123	0.931183	-0.34458	0.204643
ATG7 (pp) GABARAPL2	-0.380085	-0.368685	-0.391485	-0.941353	0.762451	0.944626	0.771968	0.205302
CD5 (pp) RASA1	0.766491	0.789481	0.743501	-0.721204	0.512481	0.830772	0.135913	0.205554
BAD (pp) PIM3	0.995384	1.02524	0.965524	0.984273	0.984727	0.305618	0	0.206184
PRKCA (pp) HSPB8	0.998152	1.02809	0.968212	0.31603	0.819784	0.957039	0.892661	0.206548
JUN (pp) HCFC1	-0.50249	-0.51756	-0.48742	-0.791342	0.966722	0	0.320867	0.207013
FOS (pp) TRO	-0.125833	-0.129603	-0.122063	0.990548	0.8493	0	-0.243927	0.207162
PRKCA (pp) GRIA2	0.973509	1.00272	0.944299	0.652775	0.948857	0.980729	0.781411	0.20728
INADL (pp) GRIN2C	0.959492	0.988272	0.930712	0.987867	-0.921402	0.532893	0.423023	0.207527
JUN (pp) HDAC3	0.988755	1.01841	0.959095	0.322954	0.998958	0.950188	-0.0304225	0.207648
DNAJA3 (pp) RASA1	0.999894	1.02989	0.969894	0.0713869	0.883607	0.802623	0.888223	0.208282
PRKCA (pp) SLC6A9	0.999894	1.02989	0.969894	-0.881382	0.28967	0.823552	0.931543	0.208671
CCR1 (pp) CREB3	0.911355	0.938695	0.884015	0.906087	0.0124342	0	0.929	0.208777
PRKCA (pp) MARCKS	0.90454	0.93168	0.8774	0.917167	0.182356	0.890939	0.33993	0.209022
PRKCA (pp) C1QBP	0.750435	0.772945	0.727925	-0.995957	0.943277	0.524814	-0.549279	0.210148
SKP2 (pp) DDB1	-0.427914	-0.440754	-0.415074	-0.940432	0.999618	0.383509	0.809127	0.211542
INADL (pp) KCNJ2	0.992572	1.02235	0.962792	0.999627	-0.335311	0.972621	0.0752367	0.211587
NCF4 (pp) TXN	0.994144	1.02396	0.964324	0.993796	0.990853	0	-0.403253	0.212844
CUL4A (pp) RBX1	0.586198	0.603788	0.568608	0.747034	0.570225	0.79966	0.604147	0.212862
MKNK1 (pp) EIF4G2	0.871413	0.897553	0.845273	-0.0882957	0.967679	0.156326	0.767259	0.213221
INHBB (pp) INHBA	-0.366902	-0.377912	-0.355892	-0.564554	0.916263	0	0.251864	0.213324
JUN (pp) CREB5	0.448637	0.462097	0.435177	0.919494	0.640276	0.893067	0.304981	0.213619
BMP7 (pp) BMPR2	0.428248	0.415398	0.441098	0.871108	0.910543	0.210841	0.838638	0.21486
MKNK1 (pp) EIF4G3	0.909986	0.937286	0.882686	0.783983	0.986214	0.351294	0.612453	0.215337
PRKCA (pp) ITGB1	0.933046	0.961036	0.905056	0.585388	0.831603	0.980712	0.223383	0.216024
SMG5 (pp) UPF1	0.989056	1.01873	0.959386	0.998199	0.958842	0.591311	0.299705	0.216565
UBQLN4 (pp) AREG	0.998872	1.02884	0.968902	0.514635	-0.864544	0.940072	0.697786	0.217076
FOS (pp) TAF1	0.788992	0.812662	0.765322	-0.051894	0.192918	0.939079	0.608481	0.217644
CD5 (pp) CAMK2D	0.996141	1.02602	0.966261	0.999424	0.974148	0.399686	0	0.21807
CD36 (pp) SRC	0.843623	0.868933	0.818313	-0.420951	0.333889	0.976857	0.540538	0.218842
FOS (pp) ETS1	0.731806	0.753756	0.709856	-0.73516	-0.545493	1	0.466333	0.219781
DNAJA3 (pp) GFI1B	-0.481557	-0.496007	-0.467107	-0.838301	0.553238	0	0.479533	0.220484
RARG (pp) NR0B2	0.977656	1.00699	0.948326	0.993701	0.0140826	0.843784	0.63148	0.221001
UBQLN4 (pp) SEMG1	0.955102	0.983752	0.926452	-0.236612	0.81585	0.951813	0.530718	0.221053
INHBB (pp) ACVR1	-0.224198	-0.230928	-0.217468	-0.527684	0.21936	0.847553	0.49355	0.221233
PRKCA (pp) GPM6A	0.999983	1.02998	0.969983	-0.847733	0.980806	0.740791	0.437814	0.222147
FOS (pp) MITF	0.973324	1.00252	0.944124	0.986419	0.104516	0.974587	0.376793	0.224071
RANBP2 (pp) XPO1	0.997602	1.02753	0.967672	0.946902	0.995165	0.781042	0.436306	0.225517
JUN (pp) NFE2L1	0.303451	0.312551	0.294351	0.829214	0.796113	0.857214	0.0329251	0.225661
PPP2R3A (pp) PPP5C	0.741486	0.763726	0.719246	0.921597	0.985582	0.786417	0.699066	0.226438
SKP2 (pp) NLK	-0.0104221	-0.0107347	-0.0101094	-0.316727	0.671157	0.420137	0.91747	0.227919
RANBP2 (pp) HDAC4	0.997955	1.0279	0.968015	0.819139	0.767058	0.93632	-0.142071	0.229081
JUN (pp) COPS5	0.736541	0.758641	0.714441	0.973331	0.313794	0	0.334173	0.229138
BMP7 (pp) BMPR1B	0.984861	0.955311	1.01441	0.997841	0.936755	0.914449	0.77391	0.229394
INADL (pp) KIF1B	0.997341	1.02726	0.967421	0.939883	-0.464031	0.968302	0.372536	0.229661
PRKCA (pp) PTPN6	0.444071	0.457391	0.430751	0.996115	0.728373	0.290204	0.705132	0.22986
PYCARD (pp) POP1	1	1.03	0.97	0.980203	-0.136339	0.98204	0.455648	0.231119
JUN (pp) RBM39	0.722034	0.743694	0.700374	0.90701	0.488609	0.269783	0.106308	0.232317
RALBP1 (pp) AP2M1	-0.558133	-0.574873	-0.541393	-0.92695	0.705119	0.71005	-0.182408	0.232461
JUN (pp) IRAK1	0.718858	0.740428	0.697288	-0.998937	0.989186	0	0.246213	0.232619
PRKCA (pp) MGMT	0.324996	0.334746	0.315246	0.13691	0.996499	0.95374	0.515755	0.232795
IL2RA (pp) IL2RB	0.0261832	0.0269687	0.0253977	-0.141054	0.996529	0.153971	0.843152	0.233002
NCF4 (pp) CORO1A	0.919965	0.947565	0.892365	0.863251	0.963462	0.604757	0.316703	0.233121
UBQLN4 (pp) NXF1	-0.191058	-0.196788	-0.185328	0.992921	-0.516986	0.919321	0.131435	0.23363
UBQLN4 (pp) HAVCR1	0.937134	0.965244	0.909024	0.438741	0.978765	0.929868	0.471033	0.233656
PNKP (pp) XRCC4	0.534258	0.550288	0.518228	0.932588	0.53446	0.955967	0.502171	0.235083
IRS2 (pp) SOCS3	0.99196	1.02172	0.9622	0.991507	0.985736	0.524821	0.0911005	0.236237
PRKCA (pp) GRIA1	0.989133	1.0188	0.959463	0.868999	0.977473	0.991959	0.742238	0.237082
JUN (pp) SKI	0.985232	1.01479	0.955672	0.997548	0.786873	0.675644	-0.216677	0.238276
GLS2 (pp) DLG1	-0.00153125	-0.00157719	-0.00148531	-0.0759171	0.891756	0.553069	0.0462806	0.2398
CCR1 (pp) CCL7	0.47423	0.48846	0.46	0.970119	0.937638	0.553215	0.367282	0.240337
UBQLN4 (pp) WAC	0.931557	0.959507	0.903607	0.985921	-0.483139	0.941761	-5.34e-05	0.240383
JUN (pp) TPM2	0.465075	0.479025	0.451125	-0.749173	0.869181	0	-0.507148	0.241907
TNPO1 (pp) NXF1	0.996107	1.02599	0.966227	0.970308	0.8823	0.634986	-0.237674	0.242019
PRKCA (pp) SNAP23	0.89605	0.92293	0.86917	0.914356	0.0193946	0.938571	0.248673	0.243323
SOCS7 (pp) IRS4	0.859718	0.885508	0.833928	0.839019	0.947091	0	0.175766	0.244094
SOCS7 (pp) PIK3R1	-0.776866	-0.800176	-0.753556	-0.789707	0.975488	0.455958	-0.879161	0.244877
JUNB (pp) FOSL1	0.961258	0.990098	0.932418	0.997053	-0.849965	0.89039	0.152243	0.245215
BAD (pp) RPS6KA3	0.98953	1.01922	0.95984	0.999926	0.889854	0	0.672376	0.245815
JUN (pp) UBB	-0.24697	-0.25438	-0.23956	-0.889429	0.995179	0.820936	0.869736	0.245886
ARCN1 (pp) COPG2	0.998411	1.02836	0.968461	0.942354	0.902551	0.776311	0	0.247638
NCF4 (pp) NCF1	0.939299	0.967479	0.911119	0.999865		0.631973	0	0.247772
CNOT8 (pp) BTG1	0.937535	0.965665	0.909405	0.980927	0.961708	0.343754	0.295432	0.247908
GCM1 (pp) HDAC5	0.227609	0.234439	0.220779	0.683024	0.999663	0.784191	-0.0893108	0.248286
UBE2B (pp) RAD18	-0.479288	-0.493668	-0.464908	-0.961543	0.81156	0.947847	0	0.249085
UBQLN4 (pp) SPP1	0.839084	0.864254	0.813914	0.576497	-0.936733	0.980035	0.202973	0.251187
CD5 (pp) FYN	0.872188	0.898358	0.846018	0.96128	0.805588	0.526791	0.318798	0.253578
FOS (pp) WDR65	0.939867	0.968067	0.911667	0.999963	-0.95796	0.917355	0	0.254026
ARPC5 (pp) ACTR2	0.885907	0.912487	0.859327	0.993968	0.999848	0.828735	0.977951	0.254221
CD3E (pp) CD3G	0.85459	0.88023	0.82895	0.173957	0.961501	0.826154	0.236182	0.256576
PRKCA (pp) SEMG2	0.988752	1.01841	0.959092	0.469692	0.991488	0.974655	-0.258733	0.257481
INADL (pp) GRIN2A	-0.0659871	-0.0679671	-0.0640071	0.996018	-0.564645	0.940826	0.550998	0.25815
INADL (pp) PRDM16	0.994493	1.02432	0.964663	0.922167	0.832331	0.977332	0.289853	0.258432
FCGR2B (pp) LY6E	0.868993	0.895063	0.842923	0.858486	0.966068	0	0.231812	0.259621
ZFP36 (pp) UPF2	0.971837	1.001	0.942677	0.961942	0.785541	0.878344	0.15025	0.260661
SNAPC5 (pp) BRCC3	0.99983	1.02982	0.96984	0.920724	0.794945	0	0.94685	0.264223
FOS (pp) TSC22D3	0.946314	0.974704	0.917924	0.974999	0.993006	0	0.377888	0.265127
UBQLN4 (pp) PCDH8	0.619185	0.637765	0.600605	0.334779	-0.266627	0.954018	-0.313227	0.265636
KCNK3 (pp) S100A10	0.709432	0.730712	0.688152	0.48742	0.111387	0.904412	0.349517	0.266751
UBQLN4 (pp) PTPRN2	0.388922	0.400592	0.377252	-0.995058	-0.87803	0	0.866458	0.267338
NEK9 (pp) RAN	0.979786	1.00918	0.950396	0.997928	0.657124	0.922374	0	0.267357
FOS (pp) SMAD3	-0.167948	-0.172988	-0.162908	-0.143782	-0.286154	0.635183	0.423655	0.269002
CCL8 (pp) CCBP2	0.920923	0.948553	0.893293	0.739171	0.978083	0.553215	0.871013	0.26917
PRMT2 (pp) BAT2	0.989672	1.01936	0.959982	0.143393	0.920248	0.918843	0.860229	0.269645
SKP2 (pp) CCNE1	0.973042	1.00223	0.943852	0.999615	0.990854	0.508124	0.00934265	0.270303
DNAJA3 (pp) RNF34	0.866231	0.892221	0.840241	0.824074	0.462254	0.83445	0.812196	0.271957
JUN (pp) PACS1	0.881827	0.908277	0.855377	0.931541	0.255525	0.922642	-0.240214	0.272648
PRKCA (pp) EEF1D	0.345073	0.355423	0.334723	0.824119	0.930696	0	0.949632	0.272729
SKP2 (pp) MYBL2	0.973762	1.00297	0.944552	0.971186	0.999315	0.477461	-0.228992	0.273037
KCNK3 (pp) YWHAH	0.972497	1.00167	0.943327	0.842726	0.940704	0.951499	0.414687	0.27342
USP4 (pp) RB1	0.59999	0.61799	0.58199	0.999437	0.944725	0.854163	0.398623	0.273864
IL2RA (pp) IL2	-0.247371	-0.254791	-0.239951	-0.597233	0.925059	1	-0.0628739	0.275369
PRKCA (pp) KIT	0.997297	1.02722	0.967377	0.697952	0.975816	0.991408	0.0569308	0.275742
FOS (pp) RPS6KA4	-0.377444	-0.388764	-0.366124	-0.72795	0.366885	0.939882	-0.0559375	0.276269
DNAJA3 (pp) USP7	0.780594	0.804014	0.757174	0.742615	0.756007	0.429953	0.735097	0.276384
IRS2 (pp) UBTF	-0.422904	-0.435594	-0.410214	-0.746549	0.061197	0.269799	0.00660884	0.276956
UBQLN4 (pp) USMG5	0.561664	0.578514	0.544814	0.717331	0.199473	0.433344	-0.0636813	0.277614
PNKP (pp) SMAD5	0.903526	0.930636	0.876416	-0.118116	0.923951	0.969903	0.362446	0.28067
CCL8 (pp) MMP3	0.909886	0.937186	0.882586	0.978632	0.715197	0.309707	0.817744	0.280744
PRKCA (pp) SNAP25	0.948613	0.977073	0.920153	0.753084	0.947374	0.97989	0.776367	0.281613
FOS (pp) CSNK2A2	-0.0877827	-0.0904127	-0.0851527	0.0821085	0.211611	0.901147	-0.20599	0.281825
CD5 (pp) CD6	0.979101	1.00847	0.949731	0.996644	0.999619	0.642642	0.77074	0.282402
JUN (pp) RUNX2	0.806609	0.830809	0.782409	-0.944012	0.931721	0.902682	-0.309577	0.282484
NCF4 (pp) CYBA	0.697515	0.718445	0.676585	0.993975	0.992024	0.94702	0.517357	0.282569
IRS2 (pp) INSR	0.925951	0.953731	0.898171	-0.282042	0.956278	0.922771	0.462192	0.282699
JUN (pp) SPIB	0.787682	0.811312	0.764052	-0.528772	0.853238	0.955274	-0.330828	0.284133
JUN (pp) SUMO3	0.909416	0.936696	0.882136	0.583991	0.999999	0.827716	0.725875	0.284804
JUN (pp) CSNK2A1	0.80203	0.82609	0.77797	-0.288142	0.927839	0.820942	0.0954784	0.285453
PRKCA (pp) ADRA1B	0.715954	0.737434	0.694474	0.304813	0.392533	0.959886	0.32672	0.28685
UBQLN4 (pp) ELF5	0.137401	0.141521	0.133281	0.482551	-0.190636	0.871044	0.697687	0.287128
FGFBP1 (pp) FIBP	0.654292	0.673922	0.634662	0.748568	0.593753	0.410579	0.228933	0.287514
CD3E (pp) ZAP70	0.857537	0.883267	0.831807	-0.0729812	0.879303	0.822304	0.571594	0.287546
PRKCA (pp) BCL2	0.0495201	0.0510101	0.0480301	-0.27163	0.877185	0.35078	0.637827	0.287593
HIST2H2BE (pp) AKT1	0.90254	0.92962	0.87546	-0.498265	0.553274	0.951465	0.78023	0.289825
ARCN1 (pp) COPG	0.997757	1.02769	0.967827	0.996408	0.891717	0.827506	0	0.2928
SKP2 (pp) CCNA2	0.999707	1.0297	0.969717	0.978651	0.981282	0.0619234	0.767348	0.293828
HIST2H2BE (pp) DYRK2	-0.764739	-0.787679	-0.741799	-0.996159	0.330481	0.932504	-0.788601	0.295308
CCL2 (pp) CCRL1	0.921504	0.949154	0.893854	0.994316	0.000490774	0.97138	0.385766	0.29571
PRKCA (pp) PEA15	0.346357	0.356747	0.335967	0.529223	0.94403	0.584666	0.183221	0.298194
PRKCA (pp) ACTA1	0.909886	0.937186	0.882586	0.8695	0.987859	0.662066	0.69833	0.298631
RALB (pp) CALM1	0.905991	0.933171	0.878811	0.819473	0.841656	0.942937	0.860354	0.299534
RANBP2 (pp) UBE2I	0.99058	1.0203	0.96086	0.99369	0.994864	0.538159	-0.522394	0.299946
UBQLN4 (pp) RPN1	-0.123829	-0.127539	-0.120119	0.820941	-0.473331	0.94712	0.0439965	0.29999
CD3E (pp) PIK3R1	0.920463	0.948073	0.892853	0.296272	0.999868	0.898934	-0.909405	0.300769
SFN (pp) BAD	0.788624	0.812284	0.764964	0.979356	0.934659	0.901758	0.690428	0.303171
COPE (pp) COPA	0.898798	0.925758	0.871838	0.962366	0.946098	0.478254	0.338255	0.304067
ATG7 (pp) ATG12	0.749635	0.727145	0.772125	0.939761	0.985623	0.605541	0.947962	0.306278
BAD (pp) MAPK8	0.745522	0.723152	0.767892	0.999442	0.140864	0.439891	0.433783	0.30651
SLC9A3R2 (pp) SLC34A1	-0.212349	-0.218719	-0.205979	-0.638559	0.892879	0.917402	0	0.30844
INADL (pp) MPP5	0.979799	1.00919	0.950409	0.974525	0.958902	0.885349	0.50535	0.308468
HIST2H2BE (pp) HIRIP3	0.761853	0.784713	0.738993	-0.383464	0.618028	0.914407	0.409475	0.308942
CD5 (pp) CSNK2A1	0.67342	0.69362	0.65322	-0.424996	0.571884	0.862845	0.194124	0.309086
JUNB (pp) BCL6	0.959908	0.988708	0.931108	0.99235	0.963333	0.81206	0.67524	0.310663
PRKCA (pp) PA2G4	-0.462088	-0.475948	-0.448228	-0.975574	0.896737	0.936752	-0.230939	0.31128
PLEKHB1 (pp) GNGT1	0.810875	0.835205	0.786545	0.864022	-0.087391	0.984927	-0.0465885	0.312413
CCR1 (pp) JAK1	0.978094	1.00743	0.948754	-0.271029	0.863882	0.977841	0.798189	0.312414
UBQLN4 (pp) GDI1	-0.0449162	-0.0462662	-0.0435662	0.674488	-0.255344	0	0.62642	0.312975
UBQLN4 (pp) GABRD	0.431035	0.443965	0.418105	-0.315726	-0.772917	0.651911	0.416656	0.313047
SKP2 (pp) CKS1B	0.999935	1.02993	0.969935	0.989139	0.996203	0.79966	0.136721	0.313761
FGFBP1 (pp) UBQLN4	0.535841	0.551921	0.519761	0.300282	0.834413	0.988754	0.806371	0.317437
SLC9A3R2 (pp) SLC22A4	0.740625	0.762845	0.718405	-0.998091	0.624045	0.508435	0.704914	0.318158
PNKP (pp) KRTAP4-12	0.252813	0.260393	0.245233	0.903126	0.720241	0.418997	0	0.319837
SOCS7 (pp) EGFR	0.931023	0.958953	0.903093	0.990543	0.793165	0.750432	0.901358	0.32089
TNPO1 (pp) PABPN1	0.971225	1.00037	0.942085	0.776819	0.999546	0.963344	0.264704	0.323018
JUN (pp) MAPK8	0.999792	1.02978	0.969802	0.998691	0.831632	0.921616	-0.155789	0.323426
UBQLN4 (pp) FGFBP1	0.535841	0.551921	0.519761	0.300282	0.834413	0.942609	0.806371	0.325136
CD3E (pp) NCK2	0.646617	0.666017	0.627217	0.471288	0.328451	0.86169	-0.14159	0.326639
RND2 (pp) MEOX2	0.853434	0.879034	0.827834	0.987709	0.994297	0	-0.215704	0.326914
PRKCA (pp) SPP1	0.7052	0.72636	0.68404	0.947447	-0.250103	0.730715	-0.209286	0.327363
CD5 (pp) CD247	0.966866	0.995876	0.937856	0.956122	0.99972	0.860411	0.6676	0.327491
PRKCA (pp) ATP2B2	0.999259	1.02924	0.969279	0.338755	0.999462	0.94087	0.925995	0.330959
FOS (pp) ATF7	0.78215	0.80561	0.75869	-0.649502	0.889726	0.76027	0.360763	0.333221
UBQLN4 (pp) NOMO1	0.157245	0.161965	0.152525	-0.603245		0.244452	0	0.333505
FOS (pp) CEBPG	0.716861	0.738371	0.695351	0.702157	-0.214521	0.931889	0.113287	0.333628
DTNA (pp) ACTA1	0.772754	0.795934	0.749574	0.817174	0.813717	0.92972	0.735784	0.338453
UBQLN4 (pp) PIN1	0.00637441	0.00656564	0.00618318	0.999829	0.252016	0.956333	-0.459133	0.338785
FOS (pp) ELK1	0.129213	0.133093	0.125333	0.902884	0.215655	0	0.361331	0.338936
PRKCA (pp) HSPA1A	0.729204	0.751084	0.707324	0.972101	0.32755	0	0.588317	0.339177
JUN (pp) UBE2I	0.819813	0.844403	0.795223	0.653784	0.917577	0.622151	0.750091	0.339203
CD5 (pp) CD79A	0.366395	0.377385	0.355405	0.818965	0.966721	0.174102	0.415293	0.339649
INADL (pp) ACCN3	0.91709	0.9446	0.88958	0.990554	0.782783	0.798287	0	0.339892
JUN (pp) TCF20	0.781232	0.804672	0.757792	0.216699	0.998843	0.76682	-0.194838	0.34275
KCNK3 (pp) YWHAE	0.37188	0.38304	0.36072	0.921912	0.831506	0.96816	-0.0470669	0.344422
PRKCA (pp) AKAP12	0.974169	1.0034	0.944939	0.902802	0.0188762	0.952873	0.906	0.344581
PRKCA (pp) EGFR	0.99735	1.02727	0.96743	0.790893	0.999404	0.964701	-0.361567	0.344909
CAPN3 (pp) TTN	0.654843	0.674493	0.635193	-0.234121	0.556511	0.795331	0.414829	0.345132
UBQLN4 (pp) TGFB1I1	0.782237	0.805707	0.758767	-0.986049	0.752107	0.899255	0.346301	0.345134
NEK9 (pp) BICD2	0.962504	0.991384	0.933624	0.996451	0.969778	0	0.736916	0.345951
PNKP (pp) XRCC1	0.979694	1.00908	0.950304	0.964671	0.99271	0.916073	0.620919	0.347579
SFN (pp) CCAR1	0.879122	0.905492	0.852752	0.945324	0.766843	0.840775	0.533052	0.349535
UBQLN4 (pp) SERPINI2	0.987699	1.01733	0.958069	0.999974	-0.856512	0.92398	0.738922	0.34997
RND2 (pp) VPS4A	0.133231	0.137231	0.129231	0.469127	0.850084	0.645436	-0.257876	0.350795
COPE (pp) COPG	0.746327	0.768717	0.723937	0.987231	0.777346	-0.109222	0	0.353554
PRKCA (pp) SDC2	0.818515	0.843075	0.793955	0.953623	0.55301	0	0.767931	0.353808
ARHGDIG (pp) CDC42	0.281334	0.289774	0.272894	0.998021	0.998986	0.883421	-0.266992	0.354156
DUSP1 (pp) HSPA4	0.312385	0.321755	0.303015	0.85119	0.46372	0.950335	0.0130226	0.354718
PRKCA (pp) RARA	0.983103	1.01259	0.953613	0.92343	0.22397	0.960584	0.953412	0.356007
JUN (pp) TBP	0.84112	0.86635	0.81589	0.935501	0.870248	0.482668	-0.375079	0.356112
ARCN1 (pp) COPB2	0.999933	1.02993	0.969933	0.999241	0.984053	0.658735	0.963996	0.357782
JUNB (pp) ESR1	0.144657	0.148997	0.140317	0.993359	0.0787865	0.763409	-0.0439319	0.359572
UBQLN4 (pp) IGHM	-0.336302	-0.346392	-0.326212	-0.98449	0.793895	0.95736	0.00669776	0.359721
CD5 (pp) ZAP70	0.994784	1.02462	0.964944	0.975008	0.942894	0.156748	0.949847	0.360109
IRS2 (pp) JAK2	0.436407	0.449497	0.423317	0.999912	0.999096	0	0.898093	0.36208
UBQLN4 (pp) DAZAP2	0.673176	0.693376	0.652976	0.673904	-0.526846	0.910293	0.12004	0.363024
PRKCA (pp) BTG2	0.144318	0.148648	0.139988	0.98306	0.0715313	0.0762454	0.463743	0.364143
RHOB (pp) RHPN2	0.597601	0.615531	0.579671	0.875484	-0.634152	0.575165	0	0.364265
INADL (pp) KCNA4	0.745527	0.767897	0.723157	0.213878	0.996136	0.661387	0.219167	0.366327
BMP7 (pp) CHRDL2	0.97333	0.94413	1.00253	0.984898	0.987234	0.816797	0	0.368396
UBQLN4 (pp) PNMA1	0.927962	0.955802	0.900122	0.997744	0.811988	0.8791	0.285715	0.368886
PRKCA (pp) LCK	-0.0367342	-0.0378342	-0.0356342	-0.733993	0.825507	0.710745	0.812867	0.372354
MKNK1 (pp) EIF4E	0.740251	0.762461	0.718041	0.67849	0.994048	0.283368	-0.068352	0.372424
JUN (pp) SNAPC5	0.751229	0.773769	0.728689	0.753772	0.998921	0.116942	0.0481122	0.373519
UBQLN4 (pp) EEF1A1	0.290965	0.299695	0.282235	-0.046816	0.667805	0.953623	0.56218	0.37386
RASGRP2 (pp) FAM118B	0.940059	0.968259	0.911859	0.99974	0.950676	0.740813	0	0.373991
BAD (pp) YWHAZ	0.96664	0.93764	0.99564	0.920028	0.915404	0	0.955385	0.374189
JUN (pp) BCL3	0.361524	0.372374	0.350674	0.99366	-0.0383487	0.957229	0.636306	0.374592
SKP2 (pp) CCNT1	0.809383	0.833663	0.785103	0.895059	0.82829	0.348552	0.59213	0.37536
JUN (pp) NTRK3	0.704559	0.725699	0.683419	0.996778	0.675451	0.0981528	-0.208538	0.375427
CAPN3 (pp) YWHAQ	0.929666	0.957556	0.901776	0.832809	0.927725	0.859548	-0.645486	0.377185
JUN (pp) RAGE	-0.209948	-0.216248	-0.203648	-0.810593	0.992678	0.932954	0	0.379242
PYCARD (pp) NLRP3	0.966966	0.995976	0.937956	0.99677	0.984518	0.862033	0.583922	0.379627
JUN (pp) SOX8	0.762433	0.785303	0.739563	0.999286	0.696575	0.378718	0	0.38096
CD5 (pp) PIK3R1	0.99933	1.02931	0.96935	0.988802	0.990135	0.851684	-0.660845	0.381545
UBQLN4 (pp) PPIB	0.078081	0.080421	0.075741	0.916905	0.577102	0.900985	-0.533454	0.382502
CD5 (pp) PTPN6	0.647282	0.666702	0.627862	-0.587049	0.206406	0.753182	0.771743	0.38295
PRKCA (pp) GRM5	0.95858	0.98734	0.92982	0.921392	0.92533	0.987365	0.550735	0.38731
ZFP36 (pp) MAPK1	0.962939	0.991829	0.934049	0.996699	0.990611	0.841286	0.508331	0.38775
UBQLN4 (pp) SPAG8	0.378899	0.390269	0.367529	0.981683	0.756626	0	0.724631	0.390735
FOS (pp) LMNA	0.786698	0.810298	0.763098	0.80628	-0.738466	0.970602	0.397721	0.391233
PRKCA (pp) RPL10	-0.139336	-0.143516	-0.135156	-0.345141	0.890763	0.646555	-0.321315	0.391717
PRKCA (pp) CDC42	0.105895	0.109075	0.102715	0.873668	0.234342	0.983515	-0.322178	0.392092
SFN (pp) EIF4B	0.469859	0.483959	0.455759	-0.596186	0.608804	0.39836	0.292664	0.392676
SOCS7 (pp) GRB2	-0.0276161	-0.0284446	-0.0267876	0.930951	-0.299861	0.543837	-0.0561901	0.396627
ZFP36 (pp) YWHAB	0.821388	0.846028	0.796748	0.74609	0.873286	0.796688	0.704811	0.397655
CCR1 (pp) CCL3	0.861872	0.887732	0.836012	0.997868	0.985722	0.403653	0	0.398377
BMP7 (pp) ACVR1	0.000869588	0.0008435	0.000895676	-0.521135	0.977547	0.647769	0.305291	0.398406
NOTCH3 (pp) MAML3	0.864582	0.890522	0.838642	0.913797	0.999666	0.946449	0.79353	0.401166
CCR1 (pp) CCL4	0.952282	0.980852	0.923712	0.997482		0.939456	0.149378	0.401696
JUNB (pp) BATF	0.876441	0.902731	0.850151	0.988497	0.82107	0.758103	0.380905	0.402487
KCNK3 (pp) SFN	0.882036	0.908496	0.855576	0.998669	0.884796	0.293332	0.679697	0.402988
HOXC8 (pp) GMNN	0.292871	0.301661	0.284081	0.588043	0.997961	0.902013	-0.174259	0.405434
FOS (pp) OPTN	0.265526	0.273496	0.257556	-0.799363	-0.903599	0.754464	0.268006	0.40637
FOS (pp) CSNK2A1	0.0732969	0.0754969	0.0710969	0.00843603	0.289518	0.934241	0	0.407108
MKNK1 (pp) PAK2	0.861529	0.887379	0.835679	0.973901	0.891868	0.25685	0.632251	0.407722
SNAPC5 (pp) SNAPC4	0.90272	0.9298	0.87564	0.974979	0.999697	0	0.642053	0.40877
PYCARD (pp) SRF	0.998204	1.02815	0.968254	0.998588	0.993038	0.97713	0.496059	0.409768
CYBA (pp) NCF1	0.901031	0.928061	0.874001	0.995641		0.850442	0	0.410189
CD3E (pp) NCL	0.391149	0.402879	0.379419	0.894661	0.985906	0.480287	0.0840599	0.410856
IRS2 (pp) CRK	0.301132	0.310162	0.292102	-0.235938	0.999958	0.960713	0.692998	0.414703
PRKCA (pp) LMNA	0.52565	0.54142	0.50988	0.999491	0.717518	0.569729	0.371183	0.416286
GLS2 (pp) CASK	0.377546	0.388876	0.366216	0.711319	0.852528	0	0.77013	0.416726
UBQLN4 (pp) UNC119	0.382422	0.393892	0.370952	-0.330797	-0.889417	0.952068	0.163279	0.417112
BAD (pp) BCL2L10	0.271267	0.279407	0.263127	0.219026	0.631836	0.100618	0.94181	0.417417
ZFP36 (pp) CCDC85B	0.515972	0.531452	0.500492	0.560686	-0.461239	0.732545	0.119507	0.418158
UBQLN4 (pp) STMN1	0.426582	0.439382	0.413782	0.99969	0.892928	0.915759	-0.0593129	0.418461
INADL (pp) KCNJ15	0.82829	0.85314	0.80344	0.992489	-0.468976	0.984143	0.367716	0.419236
PRKCA (pp) PFKFB2	0.825778	0.850548	0.801008	0.93615	-0.0141327	0.958071	0.468628	0.42122
JUNB (pp) FOSB	-0.141561	-0.145811	-0.137311	-0.562071	-0.0374818	0.804058	0.427084	0.430592
SFN (pp) EEF1A1	0.771755	0.794905	0.748605	-0.889779	0.842014	0.95445	0.464322	0.431649
CD36 (pp) ITGA6	0.926777	0.954577	0.898977	0.81143	0.990968	0.960973	-0.307981	0.432515
TFF1 (pp) MUC6	0.983997	1.01352	0.954477	0.99223	0.954979	1	0.512251	0.434526
UBQLN4 (pp) ANKRD13D	0.598939	0.616909	0.580969	0.742736	-0.741319	0.886586	0	0.434785
MUC7 (pp) SELL	0.0415158	0.0427658	0.0402658	0.511728	0.159585	0.702288	-0.312168	0.434817
IRS2 (pp) SOCS6	0.500966	0.515996	0.485936	-0.401051	0.81483	0.543837	-0.0706582	0.435138
PGF (pp) PGF	1	1.03	0.97	1	1	-0.0191088	1	0.437084
IL2RA (pp) IL2RA	1	1.03	0.97	1	1	0.218386	1	0.437431
SERPINC1 (pp) SERPINC1	1	1.03	0.97	1	1	0.297561	1	0.437631
PRKCA (pp) GNA15	0.685423	0.705983	0.664863	0.951688	0.684651	0.371939	-0.913494	0.438088
PPP2R3A (pp) PPP2R3A	1	1.03	0.97	1	1	0.439841	1	0.438225
MUC7 (pp) MUC7	1	1.03	0.97	1	1	0.463063	1	0.438369
INHBB (pp) INHBB	1	1.03	0.97	1	1	0.530567	1	0.438915
PRKCA (pp) RGS2	0.661986	0.681846	0.642126	0.834527	0.189291	0.582253	0.513874	0.440165
S100P (pp) S100P	1	1.03	0.97	1	1	0.652564	1	0.440814
FOS (pp) FOS	1	1.03	0.97	1	1	0.688251	1	0.441823
UBQLN4 (pp) CSTF2T	0.406856	0.419066	0.394646	0.797719	-0.426613	-0.132486	0.33266	0.443821
FGFBP1 (pp) FGFBP1	1	1.03	0.97	1	1	0.760389	1	0.445366
JUNB (pp) JUNB	1	1.03	0.97	1	1	0.765618	1	0.445753
CAPN3 (pp) CAPN3	1	0.97	1.03	1	1	0.794281	1	0.448401
DTNA (pp) SNTG1	0.685015	0.705565	0.664465	0.986861	0.559223	0	0.401099	0.449357
CD27 (pp) TRAF3	0.839843	0.865043	0.814643	0.46029	0.994307	0.553431	0.861	0.449522
PRMT2 (pp) PRMT2	1	1.03	0.97	1	1	0.819171	1	0.45174
ARCN1 (pp) COPA	0.942262	0.970532	0.913992	0.980062	0.857442	0.662665	0.978681	0.454458
PRKCA (pp) TP53	0.784897	0.808447	0.761347	0.0626771	1	0.975237	0.112702	0.458417
CD5 (pp) DYNLT3	0.282934	0.291424	0.274444	-0.167232	0.23766	0	0.505674	0.459114
JUN (pp) HIF1A	0.22317	0.22987	0.21647	0.99562	-0.0228609	0.928561	0.0381237	0.459556
UBQLN4 (pp) PICK1	0.640555	0.659775	0.621335	0.338412	-0.210251	0.883145	0.65379	0.460024
JUNB (pp) JDP2	0.973322	1.00252	0.944122	0.975989	0.982603	1	0	0.460058
COPE (pp) ARF1	0.978865	1.00824	0.949495	0.985876	0.993219	0.9568	0.825401	0.46195
CD36 (pp) ITGA2B	0.129503	0.133393	0.125613	0.10714	0.973463	0.949057	-0.312229	0.462761
JUN (pp) TRIP4	0.746902	0.769312	0.724492	0.999896	0.437575	0.747107	-0.037854	0.462816
COPE (pp) COPG2	0.658751	0.678511	0.638991	0.914554	0.792544	0	0	0.464669
PRKCA (pp) GMFB	0.523673	0.539383	0.507963	0.995857	0.344964	0.974102	0.428516	0.465818
JUN (pp) GTF2B	0.711987	0.733347	0.690627	0.999459	0.345534	0.697768	0.00464983	0.468385
JUN (pp) ETS2	-0.0475515	-0.0489815	-0.0461215	0.997859	0.138644	0.906506	-0.736475	0.468517
DNAJA3 (pp) HSPA8	0.908936	0.936206	0.881666	0.954153	0.990443	0.851426	-0.382174	0.469488
PRKCA (pp) PLCB1	0.625128	0.643878	0.606378	0.998617	-0.418013	0.26075	0.559128	0.470181
ATP2A2 (pp) ATP2A2	1	0.97	1.03	1	1	0.887276	1	0.473315
UBQLN4 (pp) ROBO2	0.729859	0.751759	0.707959	0.387433	0.892761	0.894846	-0.244688	0.474474
SFN (pp) YWHAG	0.848057	0.873497	0.822617	0.915944	0.976422	0	0.680592	0.47448
UBQLN4 (pp) UBQLN4	1	1.03	0.97	1	1	0.890499	1	0.475291
UBQLN4 (pp) CD99	-0.103344	-0.106444	-0.100244	0.918463	0.829594	0	-0.743799	0.478038
JUN (pp) BATF	0.765154	0.788104	0.742204	0.999744	0.46187	0.836775	-0.227542	0.478097
PYCARD (pp) NLRC4	0.479075	0.493445	0.464705	0.98633	0.996622	0.786913	0	0.479045
CD27 (pp) TRAF5	0.724297	0.746027	0.702567	0.721748	0.9873	0.47889	-0.266438	0.479396
SLC9A3R2 (pp) ADRB2	-0.0869637	-0.0895737	-0.0843537	-0.430269	-0.258448	0.958246	0.579212	0.481151
NCF4 (pp) PRKCD	0.954805	0.983445	0.926165	0.990481	0.99377	0.902309	0.565017	0.481487
PRKCA (pp) CREM	0.776497	0.799787	0.753207	0.807152	0.276499	0.955359	0.52313	0.481489
JUN (pp) TDG	0.872162	0.898322	0.846002	0.934385	0.861886	0.914896	-0.315545	0.483598
JUN (pp) SMAD4	0.442243	0.455513	0.428973	-0.618945	0.619536	0.69714	-0.0277836	0.48549
GLS2 (pp) DLG3	-0.15055	-0.15507	-0.14603	-0.763239	0.582158	0	0.850982	0.485985
CUL4A (pp) DDB1	0.648644	0.668104	0.629184	0.996929	0.999256	0.382981	0.733474	0.487068
IRS2 (pp) IGF1R	0.922402	0.950072	0.894732	0.962705	0.999307	0.943408	-0.651841	0.487888
SNAPC5 (pp) NOL4	0.349044	0.359514	0.338574	0.0635885	0.364561	0.526562	0	0.488087
UBQLN4 (pp) RNPS1	0.0920134	0.0947734	0.0892534	0.426036	0.746399	0.925431	-0.56031	0.489448
MKNK1 (pp) EIF4G1	0.720782	0.742402	0.699162	-0.938491	0.841528	0.920626	0.548533	0.495682
TCEB3B (pp) TRIM37	0.659544	0.679334	0.639754	0.999841	-0.154222	0.749029	0.10791	0.496332
TFF1 (pp) TFF1	1	1.03	0.97	1	1	0.915759	1	0.497808
RALBP1 (pp) REPS2	0.828824	0.853684	0.803964	0.998489	0.986901	0	0.517604	0.50136
JUN (pp) SOX10	0.520956	0.536586	0.505326	0.983414	0.991349	0.95337	-0.00768943	0.504826
JUN (pp) JUN	1	1.03	0.97	1	1	0.92125	1	0.505108
CD3E (pp) LCK	0.690907	0.711637	0.670177	-0.133556	0.988999	0.471214	0.64539	0.508598
PLEKHB1 (pp) BMPR1B	0.790997	0.814727	0.767267	0.98224	0.98299	0.981336	0.566645	0.511033
JUNB (pp) MAPK14	0.907967	0.935207	0.880727	0.989387	0.961964	0.774122	0.60482	0.512446
IL2RA (pp) ICAM1	-0.171886	-0.177046	-0.166726	-0.00565576	0.231124	0.58253	-0.638692	0.512863
IRS2 (pp) ATP2A1	0.856902	0.882612	0.831192	0.982825	0.753222	0.860992	0.458227	0.516013
CYBA (pp) NCF4	0.697515	0.718445	0.676585	0.993975	0.992024	0.678464	0.517357	0.517709
IRS2 (pp) MPL	0.657795	0.677525	0.638065	0.988781	0.403043	0.682276	-0.484227	0.519077
UBQLN4 (pp) KLHDC5	0.419304	0.431884	0.406724	0.843552	0.566668	0.976508	0	0.519498
UBQLN4 (pp) EFEMP2	0.266196	0.274186	0.258206	-0.264452	-0.908355	0.479299	0.606274	0.520538
CNOT8 (pp) BTG2	0.937102	0.965212	0.908992	0.968124	0.917719	0.946164	0.752969	0.522058
TNPO1 (pp) ELAVL1	0.910182	0.937492	0.882872	0.818008	0.662297	0.982254	0.941766	0.523328
PRKCA (pp) PICK1	0.788344	0.811994	0.764694	0.828236	-0.921616	0.969855	0.817429	0.523479
SFN (pp) HDAC5	0.21458	0.22102	0.20814	0.653028	0.875381	0.940933	-0.514349	0.52583
LIMK2 (pp) GSN	0.630625	0.649545	0.611705	0.548461	0.993014	0	0.312147	0.52963
CD5 (pp) LCK	0.932362	0.960332	0.904392	0.959676	0.999965	0.829978	0.754493	0.529751
PPP2R3A (pp) RBL1	0.595254	0.613114	0.577394	0.976784	0.699701	0.95102	0.272915	0.531439
SKP2 (pp) TCF3	-0.0379204	-0.0390604	-0.0367804	-0.904515	0.943134	0.397187	0.723855	0.532646
GLS2 (pp) RGS3	0.290305	0.299015	0.281595	0.991601	0.619194	0	0.238311	0.533979
DUSP1 (pp) CKS1B	0.340242	0.350452	0.330032	0.926761	-0.178629	0.693491	0.681285	0.537183
ARPC5 (pp) ARPC4	0.891746	0.918496	0.864996	0.999401		0.801335	0.690627	0.540172
TNPO1 (pp) TNPO1	1	1.03	0.97	1	1	0.939504	1	0.54033
CD3E (pp) SHC1	0.529886	0.545786	0.513986	0.695612	0.324936	0.524389	0.281973	0.546979
FOS (pp) GATA4	0.555399	0.572059	0.538739	0.994942	-0.74328	0.738547	0.0408394	0.547255
FOS (pp) RUNX1	0.363529	0.374439	0.352619	0.983421	0.712368	0.873141	-0.253895	0.548838
PRKCA (pp) RHOA	0.54427	0.5606	0.52794	0.963022	0.292323	0.430093	-0.293363	0.548909
PRKCA (pp) KCNE1	0.58686	0.60447	0.56925	0.93263	0.421601	0.961597	0.469844	0.552181
PRKCA (pp) DLX3	0.263956	0.271876	0.256036	0.825257	0.990044	0.916351	-0.563921	0.553548
HIST2H2BE (pp) PTMA	0.200942	0.206972	0.194912	-0.213211	0.463789	0.682896	0.45193	0.554161
MKNK1 (pp) MKNK1	1	1.03	0.97	1	1	0.944853	1	0.555245
SFN (pp) CHST1	0.772335	0.795505	0.749165	0.99878	0.999126	0.818847	0.573857	0.556583
JUN (pp) STAT3	0.696878	0.717788	0.675968	0.95667	0.070325	0.933528	0.0861353	0.559382
PRKCA (pp) RAF1	0.390519	0.402239	0.378799	0.91168	0.447489	0	0.806975	0.562902
JUN (pp) NRIP1	0.739295	0.761475	0.717115	0.758651	0.975285	0.756711	-0.556223	0.564525
JUN (pp) ELOF1	0.567163	0.584173	0.550153	-0.975341	0.999059	0.901603	0	0.564941
CCL8 (pp) CCR2	0.335388	0.345448	0.325328	-0.377811	0.16037	0.551639	0.412908	0.566737
KRT19 (pp) FANCG	-0.315059	-0.324509	-0.305609	-0.0657891	0.287518	0	-0.806067	0.56676
CCL2 (pp) CCR10	0.195085	0.200935	0.189235	0.362345	-0.292816	0.822666	0.575935	0.570066
CUL4A (pp) CHEK1	0.30694	0.31615	0.29773	-0.968387	0.964696	0.607873	-0.767017	0.570895
PYCARD (pp) NLRP12	0.91558	0.94305	0.88811	0.993182	0.995906	0.968329	0	0.572497
SMG5 (pp) SMG7	0.898866	0.925836	0.871896	0.995715	0.33625	0.829863	0.990375	0.574029
USP4 (pp) NOLC1	0.685566	0.706136	0.664996	0.955096	0.0558648	0.981105	-0.0361165	0.575369
JUN (pp) DDX21	0.731358	0.753298	0.709418	0.735887	0.858692	0.652048	0.408077	0.575682
UBQLN4 (pp) RIC8A	0.254902	0.262552	0.247252	0.766167	-0.285051	0.945497	0.363682	0.576625
UBQLN4 (pp) ADPGK	0.242101	0.249361	0.234841	0.896967	-0.375622	0.901176	0.395345	0.577087
DNAJA3 (pp) COIL	0.637624	0.656754	0.618494	-0.922112	0.817742	0.955439	0.48926	0.578305
INADL (pp) MAPK12	0.727578	0.749408	0.705748	0.998974	0.239235	0.962197	0	0.579878
HIST2H2BE (pp) LALBA	0.535063	0.551113	0.519013	-0.692034	0.695474	0.803219	0.37993	0.58097
PRKCA (pp) PPARA	0.822049	0.846709	0.797389	-0.80184	0.965241	0.986174	0.913487	0.581545
FOS (pp) MAF	0.334496	0.344526	0.324466	0.827164	-0.869567	0.605419	-0.320721	0.585488
PRKCA (pp) PTPN11	0.592203	0.609973	0.574433	0.88338	0.876515	0.780523	0.246081	0.587113
SNAPC5 (pp) JUN	0.751229	0.773769	0.728689	0.753772	0.998921	0.649603	0.0481122	0.587271
ZFP36 (pp) YWHAH	0.615569	0.634039	0.597099	0.882331	0.564297	0.796688	0.4792	0.58889
MTA2 (pp) MBD3	0.788482	0.812132	0.764832	0.997887	0.802832	0.415628	0.591357	0.589132
HIST2H2BE (pp) HSPD1	0.587456	0.605076	0.569836	0.449492	0.585999	0.959244	0.644943	0.595456
HIST2H2BE (pp) ATF2	0.718425	0.739975	0.696875	0.223014	0.998545	0.93884	0.0702222	0.595498
JUN (pp) SPI1	0.747711	0.770141	0.725281	0.992483	0.201009	0.86104	0.44427	0.595558
CNOT8 (pp) CNOT6	0.666703	0.686703	0.646703	-0.973674	0.955081	0.846534	0.63341	0.596945
PRKCA (pp) CFTR	0.673863	0.694083	0.653643	0.610594	0.818016	-0.289699	0.846085	0.598666
JUN (pp) SNRK	0.502846	0.517936	0.487756	-0.80988	0.484781	0.899277	0.474447	0.606916
NEK9 (pp) SUPT16H	0.530496	0.546406	0.514586	0.0307501	0.784213	0.86579	-0.294028	0.608582
RRN3 (pp) TAF1C	0.753479	0.776079	0.730879	0.9566	0.951495	0.677212	-0.403217	0.609771
JUN (pp) NACA	0.596427	0.614317	0.578537	-0.130215	0.989068	0.900679	-0.196335	0.611231
PGF (pp) NRP1	-0.302783	-0.311863	-0.293703	-0.892629	-0.322893	0.569644	0.259077	0.613341
CD27 (pp) TRAF2	0.827452	0.852272	0.802632	0.94852	0.99668	0	0.774172	0.613561
PRKCA (pp) DVL2	0.0257482	0.0265206	0.0249757	-0.420115	0.931828	0.974389	-0.389613	0.615398
KCNK3 (pp) YWHAQ	0.481227	0.495667	0.466787	-0.0420359	0.887658	0.698151	-0.377763	0.615962
UBQLN4 (pp) RXRA	-0.0099588	-0.0102576	-0.00966004	0.786367	-0.479589	0	0.323897	0.618082
PRKCA (pp) RAC1	0.693264	0.714064	0.672464	0.954198	0.501149	0.801411	-0.0204987	0.620473
CUL4A (pp) CAND1	0.593318	0.611118	0.575518	-0.994723	0.932412	0.429231	0.883385	0.620787
DUSP1 (pp) MAPK14	0.908583	0.935843	0.881323	0.992482	0.975427	0.861752	0.545818	0.621763
HIST2H2BE (pp) TBL1X	0.674854	0.695104	0.654604	0.875036	0.985761	0	0.244151	0.622829
CD3E (pp) CD79B	0.426577	0.439377	0.413777	-0.0451183	0.995694	0.537274	0.772871	0.623328
PLEKHB1 (pp) TGFBR1	0.324666	0.334406	0.314926	0.992422	0.0455237	0	0.931393	0.624106
TNPO1 (pp) NUP98	0.495045	0.509895	0.480195	-0.543084	0.837471	0.629199	0.309086	0.625451
JUN (pp) HHEX	0.425606	0.438376	0.412836	0.939662	0.300247	0.875475	0.0987858	0.626927
HIST2H2BE (pp) GADD45A	0.384432	0.395962	0.372902	0.976399	0.659152	0.932557	-0.304416	0.629265
COPE (pp) COPB1	0.775934	0.799214	0.752654	0.959708	0.915719	0.724968	-0.0871643	0.630963
UBQLN4 (pp) DTX2	-0.118299	-0.121849	-0.114749	0.0173729	-0.889572	0.753523	0.517856	0.633897
UBQLN4 (pp) LAT2	0.385365	0.396925	0.373805	0.612467	-0.417936	0.925192	-0.411839	0.633973
NCF4 (pp) MSN	0.489362	0.504042	0.474682	0.940407	0.920737	0	0.621671	0.634492
TCEB3B (pp) CALCOCO2	0.864759	0.890699	0.838819	0.956146	0.824562	0.967067	0.38192	0.634987
PRKCA (pp) FLNA	0.0312638	0.0322017	0.0303259	-0.26086	0.829368	0	0.112042	0.636156
CD5 (pp) CD2	0.893119	0.919909	0.866329	0.994817	0.994297	0.891778	0.284258	0.636306
UBQLN4 (pp) CPSF6	0.507295	0.522515	0.492075	0.968243	0.727741	0.895299	-0.0254498	0.640083
PRKCA (pp) YWHAZ	0.272578	0.280758	0.264398	0.982588	0.337324	0	0.260412	0.640926
TNPO1 (pp) HIST3H3	0.574024	0.591244	0.556804	0.650768	0.611239	0.675606	-0.0486887	0.642492
UBQLN4 (pp) DKK3	0.601251	0.619291	0.583211	0.891539	0.812822	0.782277	0.256942	0.642688
FOS (pp) TBP	0.00469817	0.00483911	0.00455722	0.788861	-0.567599	0.319214	0.133346	0.643741
ZFP36 (pp) XRN1	0.753814	0.776424	0.731204	0.93021	0.940156	0.634013	0	0.645393
PRKCA (pp) ATP2B1	0.334001	0.344021	0.323981	-0.42184	0.99172	0.983523	0.546117	0.647884
CCR1 (pp) STAT3	0.820542	0.845162	0.795922	0.988118	0.992487	0.731289	0.739547	0.650525
SFN (pp) PLK4	0.853764	0.879374	0.828154	0.995717	0.903751	0.859797	0.308217	0.657305
CD3E (pp) UNC119	0.120399	0.124009	0.116789	-0.386332	-0.553785	0.551723	0.287597	0.661512
FOS (pp) BCL3	0.59249	0.61026	0.57472	0.98237	0.998743	0.534325	0.252281	0.663549
PNKP (pp) TRIM37	0.805104	0.829254	0.780954	0.852127	0.845773	0.971647	0.131338	0.663827
RARG (pp) MAP6	0.244083	0.251403	0.236763	0.986315	-0.235889	0.900688	0	0.665559
MTA2 (pp) SATB1	0.814181	0.838611	0.789751	0.884725	0.966257	0.643412	0.917864	0.669555
UBQLN4 (pp) PPIC	0.594056	0.611876	0.576236	0.227501	0.950574	0.749168	0.784172	0.670001
UBQLN4 (pp) CACNA1G	0.617657	0.636187	0.599127	0.527078	-0.1591	0.940652	0.663606	0.671423
CD5 (pp) CD79B	0.770008	0.793108	0.746908	0.980829	0.968998	0.84118	0.519043	0.671509
PPP2R3A (pp) AKAP9	0.642949	0.662239	0.623659	0.434851	0.958621	0.630024	0.785884	0.672412
JUN (pp) DDIT3	0.656643	0.676343	0.636943	0.970444	-0.176289	0.725308	0.58586	0.674881
SOCS7 (pp) SORBS3	0.122495	0.126165	0.118825	-0.473817	0.938266	0	-0.753197	0.675909
CNOT8 (pp) CNOT2	0.755011	0.777661	0.732361	0.755328	0.722722	0.986159	0.219907	0.678953
UBQLN4 (pp) SMAD9	0.52777	0.5436	0.51194	0.557382	-0.998829	0.952173	0.686364	0.679379
JUN (pp) BRCA1	0.617329	0.635849	0.598809	0.81304	0.459314	0.715915	0.193547	0.680808
TCEB3B (pp) TCEB1	0.798884	0.822854	0.774914	0.970758	0.874199	0.975446	-0.231516	0.681036
LIMK2 (pp) CDC42BPA	0.972944	1.00213	0.943754	0.992636	0.998096	0.966001	0.868072	0.681131
PRKCA (pp) RGS19	0.440922	0.454152	0.427692	0.94625	0.090938	0.877686	0.287238	0.68179
JUN (pp) DHX9	0.82193	0.84659	0.79727	0.72781	0.984049	0.944112	0.328086	0.687774
CD3E (pp) TRAT1	0.360944	0.371774	0.350114	0.0588232	0.991785	0.537283	0.260227	0.689972
SCAP (pp) PGRMC1	0.0658546	0.0678346	0.0638746	-0.400326	0.594011	0	-0.39801	0.691199
DUSP1 (pp) SKP2	0.350975	0.361505	0.340445	0.971909	-0.0922882	0.915308	0.141429	0.694032
IL2RA (pp) STAT3	0.0253064	0.0260656	0.0245472	-0.157536	-0.274778	0.427444	-0.214352	0.694251
PRKCA (pp) PRKCA	1	1.03	0.97	1	1	0.972671	1	0.697584
UBQLN4 (pp) YWHAQ	0.395234	0.407094	0.383374	0.872152	0.154663	0.524175	-0.563401	0.700182
CD3E (pp) TOP2B	0.465295	0.479255	0.451335	0.996644	0.975878	0.786008	-0.301614	0.700593
UBQLN4 (pp) SMARCB1	0.350539	0.361059	0.340019	0.486364	0.586238	0.949358	-0.170344	0.70091
SERPINB6 (pp) PROC	0.599053	0.617023	0.581083	0.0741683	0.991893	0.94764	-0.19653	0.702991
HOXC8 (pp) SMAD6	0.66668	0.68668	0.64668	0.847504	0.645422	0.143219	0.734198	0.703992
PRMT2 (pp) RB1	0.910639	0.937959	0.883319	0.997747	0.991068	0.695317	0.819759	0.707763
UBQLN4 (pp) SERPINE1	0.74132	0.76356	0.71908	-0.1427	0.893722	0.786643	0.946398	0.708585
TNPO1 (pp) RANBP2	0.825388	0.850148	0.800628	0.984177	0.983541	0.737781	0.295404	0.712193
JUN (pp) MAPKAPK5	0.669707	0.689797	0.649617	0.305416	0.963436	0.771816	0.341894	0.715437
PRKCA (pp) GRIN2A	0.550699	0.567219	0.534179	0.865234	-0.0871189	0.957058	0.923243	0.717494
LIMK2 (pp) LIMK1	0.43742	0.45054	0.4243	-0.891442	0.99107	0.533515	0.388881	0.718713
JUN (pp) NFYA	0.551903	0.568463	0.535343	0.996045	0.149263	0.70163	-0.0760871	0.723459
PRKCA (pp) SDPR	0.522308	0.537978	0.506638	-0.982599	0.879712	0.921375	0.479967	0.723888
UBQLN4 (pp) FAM48A	0.0806402	0.0830602	0.0782202	0.603566	-0.593809	0.886556	0	0.727921
PPP2R3A (pp) HMGB1	0.63467	0.65371	0.61563	0.626606	0.803931	1	0.349001	0.728231
UBQLN4 (pp) ZDHHC3	0.199301	0.205281	0.193321	0.679745	-0.602404	0.984787	0.329479	0.729908
PRKCA (pp) HABP4	0.549944	0.566444	0.533444	0.952977	0.953077	0	0.682303	0.730155
SFN (pp) CDC25B	0.528691	0.544551	0.512831	-0.60647	0.456036	0.936531	0.73648	0.730591
JUN (pp) MAF	0.615467	0.633927	0.597007	0.956501	0.568737	0.911896	-0.603039	0.730731
USP4 (pp) RBL1	0.693731	0.714541	0.672921	0.986323	0.942241	0.467857	0.598554	0.73102
PRKCA (pp) EIF4E	0.64011	0.65931	0.62091	0.941154	0.565546	0.488218	0.738049	0.732629
IL2RA (pp) CD4	0.734878	0.756928	0.712828	0.999731	0.999948	0.564263	-0.0397773	0.736065
JUN (pp) TOP1	0.00823252	0.00847949	0.00798554	-0.770684	0.252716	0.563017	-0.543305	0.737956
PRKCA (pp) NCF1	0.49995	0.51495	0.48495	0.933002		0.893117	0	0.739173
ATG12 (pp) PLSCR1	0.72731	0.70549	0.74913	0.99853	0.608744	0.894932	0.580319	0.740083
KRT19 (pp) PCM1	-0.255542	-0.263212	-0.247872	-0.999211	0.9865	0	-0.325328	0.740733
UBQLN4 (pp) PRPF40A	0.381267	0.392707	0.369827	0.980573	-0.0764021	0.87674	0.173574	0.741364
RND2 (pp) FNBP1	0.411943	0.424303	0.399583	-0.504636	0.93122	0	0.684984	0.743031
JUN (pp) SUMO1	0.708929	0.730199	0.687659	0.881257	0.445164	0.911109	0.773725	0.743123
IRS2 (pp) YWHAG	0.238826	0.245986	0.231666	0.953453	0.370994	0	0	0.743124
UBQLN4 (pp) ATPIF1	0.509405	0.524685	0.494125	0.999981	0.373826	0.562436	0.346836	0.745258
PRKCA (pp) KCNE4	0.859708	0.885498	0.833918	0.824613	0.996443	0.991287	0.732547	0.747221
CNOT8 (pp) CNOT1	0.789037	0.812707	0.765367	0.964837	0.852769	0.953121	0.541928	0.752256
JUN (pp) SMARCD3	0.560204	0.577014	0.543394	0.998643	0.618667	0.842926	0.0928448	0.752421
CCL2 (pp) CCL2	1	1.03	0.97	1	1	0.979031	1	0.752953
IL2RA (pp) NFKB1	0.424353	0.437083	0.411623	0.390933	0.490002	0.932653	-0.621822	0.758154
PRKCA (pp) HMGN2	0.55914	0.57591	0.54237	0.744009	0.640032	0.862492	-0.482404	0.761385
ARHGDIG (pp) RHOG	0.572272	0.589442	0.555102	0.997333	0.997959	0.964853	-0.219761	0.764803
UBQLN4 (pp) PCDH17	0.44364	0.45695	0.43033	0.370739	-0.403899	0.976399	0.411176	0.766857
TCEB3B (pp) CBX5	0.702793	0.723873	0.681713	0.837901	-0.298204	0.967895	0.864207	0.768344
PRKCA (pp) YWHAG	0.596263	0.614153	0.578373	0.99998	0.973357	0	0	0.772466
TCEB3B (pp) SOHLH2	0.241955	0.249215	0.234695	0.853501	-0.665436	0.89261	0.411069	0.772654
ZFP36 (pp) EDC3	0.504429	0.519559	0.489299	0.946994	0.344391	-0.12083	0.53442	0.777561
KCNK3 (pp) YWHAG	0.498335	0.513285	0.483385	0.894024	0.763343	0	0	0.779979
FOS (pp) ELK4	0.0821675	0.0846375	0.0796975	-0.959884	-0.313032	0.74087	0.344732	0.782364
UBQLN4 (pp) PDLIM7	0.257642	0.265372	0.249912	0.196559	-0.737971	0.882208	0.234466	0.784511
CD5 (pp) CD72	0.544212	0.560542	0.527882	0.992075	0.936285	0	0.559109	0.785557
CCR1 (pp) CCL2	0.748962	0.771432	0.726492	0.997961	0.832779	0.4702	0.526869	0.789132
JUN (pp) ATF4	0.598468	0.616418	0.580518	0.47017	0.970998	0.820254	0.33127	0.789355
KRT19 (pp) SFI1	0.149019	0.153489	0.144549	-0.652811	0.185859	0.975296	-0.390968	0.790402
CD27 (pp) CD70	0.711024	0.732354	0.689694	0.982777	0.795946	0.293033	0.577411	0.79277
JUN (pp) NCOA2	0.538157	0.554297	0.522017	0.96739	0.852639	0	-0.0149398	0.793542
CCL18 (pp) TP53	0.538189	0.554339	0.522039	-0.243032	0.739158	0.980053	0.330826	0.795804
TCEB3B (pp) C19orf50	0.619917	0.638517	0.601317	0.978141	0.682238	0.555415	0	0.796449
HOXC8 (pp) SMAD4	0.510178	0.525488	0.494868	-0.992823	0.841436	0.952987	0.653846	0.797288
JUN (pp) RB1	0.616784	0.635284	0.598284	0.978595	0.788243	0.866733	0.0878977	0.800315
SKP2 (pp) CDK9	0.741703	0.763953	0.719453	0.987804	0.823785	0	0.869785	0.800479
MKNK1 (pp) MAPK1	0.707421	0.728641	0.686201	0.985728	0.941816	0.291382	0.386075	0.804509
BAD (pp) BCL2L2	0.574144	0.591364	0.556924	0.317311	0.898084	0.582123	0.332025	0.806125
UBQLN4 (pp) UROS	0.360404	0.371214	0.349594	-0.935793	0.702236	0.933453	0.234078	0.806831
JUN (pp) ETS1	0.18206	0.18752	0.1766	-0.501369	0.883047	0.697682	0.0343026	0.807746
UBQLN4 (pp) EPDR1	0.431177	0.444117	0.418237	0.516058	0.563959	0.856903	0	0.811354
INADL (pp) GRIN2B	0.787681	0.811311	0.764051	0.988781	0.934594	0.987425	0.406128	0.814413
NCF4 (pp) NCF2	0.836448	0.861538	0.811358	0.999472	0.995224	0.972796	0.516336	0.815818
HIST2H2BE (pp) SAP30	0.716425	0.737915	0.694935	0.985614	0.98042	0.944104	-0.452159	0.818293
FOS (pp) ATF2	0.511871	0.527231	0.496511	0.119351	0.618504	0.960592	0.546242	0.819131
UBQLN4 (pp) PLUNC	0.606292	0.624482	0.588102	0.492864	0.741555	0.956784	0	0.819767
ARHGDIG (pp) RAC1	0.810554	0.834874	0.786234	0.990026	0.944926	0.961482	0.100261	0.820333
INADL (pp) SCN5A	0.583724	0.601234	0.566214	0.999633	0.349366	0.967867	0.241546	0.822822
UBQLN4 (pp) VIP	0.431485	0.444425	0.418545	-0.274435	0.872567	0.906862	0.526498	0.823454
JUNB (pp) MAPK8	0.379551	0.390941	0.368161	0.974658	-0.656498	0.717875	0.0819219	0.825538
JUN (pp) POU1F1	0.129158	0.133028	0.125288	-0.41759	0.876604	0.736489	-0.30649	0.825824
KRT19 (pp) DGCR6L	0.112691	0.116071	0.109311	-0.448911	0.436399	0.982466	-0.172053	0.827711
CYBA (pp) RAC1	0.77053	0.79365	0.74741	0.999576	0.993817	0	0.83497	0.831341
MKNK1 (pp) MBP	0.633163	0.652153	0.614173	0.377017	0.892894	1	0.430748	0.831869
TNPO1 (pp) RAN	0.788898	0.812568	0.765228	1	0.673211	0.956418	0.626902	0.833151
LIMK2 (pp) HIPK3	0.722965	0.744655	0.701275	0.991531	0.99584	0.968868	0.151393	0.835773
FOS (pp) EPHB2	0.344819	0.355159	0.334479	0.983368	-0.456643	0.955762	0.24567	0.837828
UBQLN4 (pp) STAM2	0.293868	0.302688	0.285048	0.381201	-0.695269	0.933711	0.218771	0.841547
FCGR2B (pp) LYN	0.60788	0.62612	0.58964	0.934503	0.998296	0	0.726	0.842305
SKP2 (pp) CUL4A	0.410326	0.422636	0.398016	-0.96417	0.99994	0.409504	0.761691	0.842691
CCL8 (pp) CCR5	0.43781	0.45094	0.42468	-0.489825	0.90803	0.860982	0.795357	0.847353
SFN (pp) TSC2	0.370159	0.381259	0.359059	-0.68495	0.924231	0.662218	0.948263	0.848586
PRKCA (pp) GNA12	0.131921	0.135881	0.127961	-0.674372	0.999817	0	0.535084	0.852828
ARPC5 (pp) ACTR3	0.851995	0.877555	0.826435	0.99345	0.986779	0.562535	0.962051	0.853572
CCR1 (pp) CCR1	1	1.03	0.97	1	1	0.988604	1	0.855679
IRS2 (pp) PIK3R3	0.501489	0.516529	0.486449	0.819619	-0.354275	0.945881	0.330972	0.857514
PRMT2 (pp) NCOA1	0.81628	0.84077	0.79179	0.980896	0.597978	0.776247	0.838593	0.857808
ARHGDIG (pp) RHOH	0.34169	0.35194	0.33144	-0.0830226	-0.201657	0.681223	0.749096	0.858622
RRN3 (pp) POLR1B	0.666938	0.686948	0.646928	0.317624	0.95969	0.98715	0.227797	0.862475
PRKCA (pp) ITPKA	0.558581	0.575341	0.541821	0.727044	0.654258	0.938288	-0.328179	0.8627
PRKCA (pp) HMGN1	0.508734	0.523994	0.493474	0.527536	0.997043	0.644484	0.0348617	0.864636
TNPO1 (pp) RPS7	0.357479	0.368199	0.346759	0.00947146	0.497679	0.788618	-0.0295421	0.86812
ARPC5 (pp) MAPKAPK2	0.482659	0.468179	0.497139	0.824724	0.996752	0.94654	-0.536954	0.869374
RANBP2 (pp) TNPO1	0.825388	0.850148	0.800628	0.984177	0.983541	0.902199	0.295404	0.869709
PRKCA (pp) GNB2L1	0.208599	0.214859	0.202339	-0.0754962	0.923004	0.944552	-0.663028	0.880891
PRKCA (pp) NRGN	0.48912	0.50379	0.47445	-0.998364	0.996674	0.708679	0.908469	0.884471
JUN (pp) JDP2	0.56498	0.58193	0.54803	0.998982	0.0593563	1	0	0.885169
FOS (pp) EEF1D	0.000355035	0.000365686	0.000344384	0.35938	-0.421151	0	0.18261	0.886073
FOS (pp) MAP3K7	0.638844	0.658014	0.619674	0.542218	0.451833	0.937727	0.547278	0.887678
CCL2 (pp) CCR1	0.748962	0.771432	0.726492	0.997961	0.832779	0.70849	0.526869	0.887692
BAD (pp) SFN	0.788624	0.812284	0.764964	0.979356	0.934659	0.466602	0.690428	0.888161
PRKCA (pp) GJA1	0.66219	0.68206	0.64232	0.859204	0.822929	0.946283	-0.155751	0.891546
JUN (pp) MYOD1	0.374878	0.386128	0.363628	0.971976	0.00629502	0.900475	-0.640509	0.891707
PNKP (pp) MAGEA11	0.408964	0.421234	0.396694	0.814398	0.986623	0	0.00907872	0.893363
SFN (pp) KCNK3	0.882036	0.908496	0.855576	0.998669	0.99536	0.935432	0.653844	0.893387
LIMK2 (pp) CFL1	0.676658	0.696958	0.656358	0.855059	0.853969	0.969673	-0.141748	0.895793
PRKCA (pp) MYLK	0.355393	0.366053	0.344733	-0.919745	0.997342	0.969187	0.667834	0.897208
JUN (pp) HOXA9	0.677407	0.697727	0.657087	0.999922	0.948865	0	0.615126	0.898828
JUN (pp) ATF2	0.44993	0.46343	0.43643	0.408087	0.728042	0.821357	-0.0353356	0.89885
CCL2 (pp) MMP3	0.892781	0.919561	0.866001	0.850821	0.966403	0.984676	0.79762	0.902306
PRKCA (pp) PPP1R14A	0.277888	0.286228	0.269548	-0.88487	0.754729	1	0	0.908955
SKP2 (pp) DUSP1	0.350975	0.361505	0.340445	0.971909	-0.0922882	0.252818	0.141429	0.909338
UBQLN4 (pp) SFRS2	0.237741	0.244871	0.230611	0.786345	0.056868	0	0	0.910384
SFN (pp) ING1	0.616213	0.634703	0.597723	0.975368	0.999981	0.454776	-0.0913891	0.921799
INADL (pp) SCN4A	0.772223	0.795393	0.749053	0.980477	0.942304	0.97379	0.0952462	0.928673
PRKCA (pp) TNNT2	0.653363	0.672963	0.633763	0.869506	0.967695	0.350482	0.488789	0.931967
SCAP (pp) SCAP	1	1.03	0.97	1	1	0.994838	1	0.93287
PRKCA (pp) PEBP1	0.0768077	0.0791077	0.0745077	-0.00443847	0.729399	0.274	-0.577936	0.933331
CCL18 (pp) EEF1A1	0.17301	0.1782	0.16782	-0.833695	0.653279	0.961584	-0.260894	0.933389
CD3E (pp) CD3EAP	0.838128	0.863268	0.812988	0.616657	0.999477	0.826611	0.878242	0.937297
TCEB3B (pp) DVL2	0.229339	0.236219	0.222459	-0.7826	0.525745	0.98669	0.0499087	0.941644
UBQLN4 (pp) MIF4GD	0.140202	0.144412	0.135992	-0.596817	0.229668	0.821731	0	0.941978
SFN (pp) EGFR	0.902055	0.929115	0.874995	0.971522	0.885389	0.951343	0.813155	0.943623
HIST2H2BE (pp) NAP1L4	0.139181	0.143361	0.135001	-0.872345	0.563485	0.952197	0.0483947	0.945166
INADL (pp) CACNG2	0.603318	0.621418	0.585218	0.991189	0.575111	0.955661	-0.0306911	0.947353
JUN (pp) RFWD2	0.485393	0.499953	0.470833	0.991484	0.0775789	0.790411	0	0.947366
UBQLN4 (pp) SPINT1	0.60352	0.62163	0.58541	0.622594	0.971014	0.866055	-0.124122	0.949067
MTA2 (pp) TP53	0.785294	0.808854	0.761734	0.996954	0.960851	0.657467	0.5605	0.949261
JUN (pp) NCOA1	0.457128	0.470838	0.443418	0.998452	0.111652	0.440055	0.337784	0.949468
PRKCA (pp) PDLIM7	0.45598	0.46966	0.4423	0.736966	0.129965	0.954438	0.0684825	0.952061
CUL4A (pp) SKP2	0.410326	0.422636	0.398016	-0.96417	0.99994	0.717039	0.761691	0.955021
PVRL3 (pp) PARD3	0.650719	0.670239	0.631199	0.924294	0.979433	-0.0592933	0.695908	0.958156
NEK9 (pp) NEK6	0.504134	0.519254	0.489014	0.944081	0.999968	0	0	0.958628
INADL (pp) NRXN2	0.615216	0.633676	0.596756	0.98147	0.904166	0.545121	0.0823593	0.959225
FOS (pp) RUNX2	0.0656097	0.0675797	0.0636397	-0.99937	0.279407	0.886607	0.194499	0.959893
SFN (pp) MARK3	0.394362	0.406192	0.382532	-0.994394	0.735207	0.932499	0.799088	0.963067
JUN (pp) RUNX1	0.590756	0.608476	0.573036	0.993001	0.6361	0.866498	-0.0887199	0.970916
JUN (pp) GATA2	0.26861	0.27667	0.26055	0.978313	-0.299366	0.900864	-0.441062	0.972828
RRN3 (pp) POLR1A	0.468361	0.482411	0.454311	-0.138536	0.975727	0.986126	0	0.973603
TNPO1 (pp) SRP19	0.781433	0.804873	0.757993	0.828396	0.990983	1	0.329578	0.976405
SCAP (pp) INSIG2	0.636727	0.655827	0.617627	0.949161	0.996803	0	0.568067	0.977129
SFN (pp) BCR	0.312936	0.322326	0.303546	0.535547	0.957982	0.143246	-0.423786	0.978856
JUN (pp) BCL6	0.607593	0.625823	0.589363	0.998716	0.143725	0.876202	0.437749	0.978903
UBQLN4 (pp) COPB1	0.241884	0.249144	0.234624	0.279536	-0.571835	0.967588	0.256368	0.981727
UBQLN4 (pp) ATXN1	0.418598	0.431158	0.406038	0.806798	-0.487845	0.908737	0.411254	0.982114
CD36 (pp) LYN	0.118828	0.122388	0.115268	-0.610338	0.313951	0	0.799677	0.984808
CCR1 (pp) TPST2	0.644663	0.664003	0.625323	0.999984	0.773743	0.604016	0.215088	0.986283
ARHGDIG (pp) RHOA	0.685004	0.705554	0.664454	0.985178	0.994476	0.950371	-0.205218	0.991752
ARPC5 (pp) ARPC1B	0.951408	0.979948	0.922868	0.99682	0.999858	0.844422	0.966501	0.991783
FOS (pp) NFATC3	-0.16519	-0.17015	-0.16023	-0.857445	-0.541045	0.966929	-0.213088	0.993512
PVRL3 (pp) PVRL1	0.661259	0.681099	0.641419	0.300849	0.871416	0.608727	0.861776	0.997301
NEK9 (pp) NEK9	1	1.03	0.97	1	1	1	1	1

## Sheet: Sheet3
	Salmonella 1	Salmonella 2	Salmonella 3	Bacterium	Ecoli	Maningitis	Cancer	Pvalue
FGFBP1 (pp) FGF2	-0.257237	-0.264957	-0.249517	0.972379	0.956473	1	0.956454	2.24526e-09
PRKCA (pp) TRIM29	-0.923673	-0.951383	-0.895963	0.91709	0.961534	0.963408	0.927879	2.24633e-09
INHBB (pp) ACVR1B	-0.980896	-1.01033	-0.951466	0.998804	0.995354	0.943796	0.936816	5.48996e-09
ATP2A2 (pp) PLN	0.315575	0.306105	0.325045	0.85061	0.83832	0.883747	0.858039	1.10682e-07
PRKCA (pp) NOS1	-0.999657	-1.02965	-0.969667	0.908189	0.974873	0.778398	0.955284	3.54148e-07
PRKCA (pp) CHAT	-0.398798	-0.410758	-0.386838	0.919076	0.918558	0.979431	0.816452	5.31025e-07
DUSP1 (pp) MAPK3	-0.965368	-0.994328	-0.936408	0.995161	0.962256	0.966067	0.780302	5.91304e-07
PRKCA (pp) ADRBK1	-0.0938862	-0.0967062	-0.0910662	0.999829	0.894388	0.881554	0.96573	6.94183e-07
IRS2 (pp) GRB2	0.0211076	0.0217409	0.0204744	0.986325	0.972266	0.874503	0.980613	8.01851e-07
PRKCA (pp) CISH	-0.998579	-1.02854	-0.968619	0.977336	0.941959	0.741814	0.864948	8.15769e-07
GCM1 (pp) HDAC4	-0.500206	-0.515216	-0.485196	0.977274	0.968667	0.838687	0.830475	8.67226e-07
FOS (pp) PRKACA	-0.589795	-0.607485	-0.572105	0.944323	0.93806	0.952153	0.772828	9.38058e-07
RARG (pp) NCOR2	-0.966393	-0.995383	-0.937403	0.741461	0.995136	0.86908	0.937884	1.08437e-06
NOTCH3 (pp) CHUK	-0.748225	-0.770675	-0.725775	0.998837	0.992247	0.786583	0.963001	1.10459e-06
UBE2B (pp) UNC119	-0.448633	-0.462093	-0.435173	0.968691	0.958708	0.937543	0.788714	1.27242e-06
PRKCA (pp) SCTR	0.3966	0.4085	0.3847	0.919316	0.995182	0.98934	0.97213	1.31066e-06
NEK9 (pp) NEK7	-0.421532	-0.434182	-0.408882	0.879888	0.79917	1	0.918246	1.41837e-06
S100P (pp) AGER	-0.974013	-1.00323	-0.944793	0.985421	0.92941	0.733483	0.803484	1.45077e-06
PRKCA (pp) RHO	-0.993541	-1.02335	-0.963731	0.923189	0.978146	0.918829	0.707009	1.58152e-06
PRKCA (pp) TIAM1	-0.927686	-0.955516	-0.899856	0.969123	0.926104	0.944511	0.716115	1.61675e-06
FCGR2B (pp) APCS	-0.467972	-0.482012	-0.453932	0.868302	0.663518	0.82558	0.829226	2.68366e-06
SLC9A3R2 (pp) SLCO3A1	-0.678699	-0.699059	-0.658339	0.99603	0.714112	0.898101	0.857038	3.52776e-06
SLC9A3R2 (pp) SIAH1	-0.960471	-0.989281	-0.931661	0.758498	0.514405	0.718447	0.523418	4.91722e-06
RARG (pp) RXRB	-0.972255	-1.00143	-0.943085	0.919671	0.633845	0.909506	0.702122	5.40833e-06
RALBP1 (pp) HOOK2	-0.916344	-0.943834	-0.888854	0.632145	0.987212	0.801411	0.865446	6.32938e-06
NOTCH3 (pp) MAML1	-0.653972	-0.673592	-0.634352	0.966101	0.969119	0.915816	0.690788	6.44655e-06
S100P (pp) S100A4	-0.744308	-0.766638	-0.721978	0.999482	0.953189	1	0.697695	7.11767e-06
KCNK15 (pp) SFN	-0.982363	-1.01183	-0.952893	0.994121	0.99536	0.833061	0.653844	7.34193e-06
SLC9A3R2 (pp) ATP2B2	-0.987828	-1.01746	-0.958198	0.613559	0.827296	0.986492	0.739289	7.50707e-06
SFN (pp) KCNK15	-0.982363	-1.01183	-0.952893	0.994121	0.737475	0.904412	0.630038	8.74795e-06
SFN (pp) GPRIN2	-0.895412	-0.922272	-0.868552	0.999032	0.718196	0.643196	0.76768	8.98034e-06
IRS2 (pp) PIK3CD	-0.288855	-0.297525	-0.280185	0.961018	0.842015	0.97973	0.748324	9.13408e-06
PRMT2 (pp) ESR1	-0.545131	-0.561481	-0.528781	0.90901	0.948347	0.762761	0.676161	9.35448e-06
PRKCA (pp) KCNQ2	0.418963	0.431533	0.406393	0.892027	0.949763	0.868081	0.972733	1.28598e-05
ATG7 (pp) GABARAP	-0.165314	-0.160354	-0.170274	0.881809	0.934031	0.953389	0.720388	1.46024e-05
SERPINC1 (pp) PLG	0.310542	0.319862	0.301222	0.991789	0.902345	1	0.86723	1.70085e-05
CCR1 (pp) TPST1	-0.81836	-0.84291	-0.79381	0.995906	0.988474	0.618711	0.847744	1.73218e-05
FOS (pp) SUMO1	0.214393	0.220823	0.207963	0.981708	0.852601	0.938192	0.82526	1.82939e-05
PRKCA (pp) PLD2	-0.999928	-1.02993	-0.969928	0.940055	0.968485	0.654233	0.601394	1.84911e-05
SLC9A3R2 (pp) P2RY1	-0.865469	-0.891429	-0.839509	0.989508	0.603902	0.941851	0.7387	1.88787e-05
CD36 (pp) COL1A2	0.0805961	0.0830161	0.0781761	0.921484	0.792593	0.950214	0.786975	2.01743e-05
BAD (pp) RPS6KA2	-0.911147	-0.938477	-0.883817	0.521029	0.889774	0.896588	0.907089	2.18615e-05
SLC9A3R2 (pp) PTEN	-0.815614	-0.840084	-0.791144	0.991915	0.714763	0.939982	0.613748	2.23497e-05
FGFBP1 (pp) HSPG2	-0.517329	-0.532849	-0.501809	0.965119	0.942676	0.886556	0.632803	2.28151e-05
PRKCA (pp) RRAD	-0.464231	-0.478161	-0.450301	0.935839	0.944248	0.919644	0.637532	2.34523e-05
BMP7 (pp) ACVR2B	-0.779581	-0.756191	-0.802971	0.558229	0.830418	0.966163	0.705851	2.46162e-05
INHBB (pp) INHBC	-0.934629	-0.962669	-0.906589	0.996823	0.994727	0.571028	0.812006	2.51845e-05
CCL2 (pp) MMP8	-0.363915	-0.374835	-0.352995	0.956283	0.960737	0.896778	0.65959	2.70444e-05
PRMT2 (pp) DMRTB1	-0.804317	-0.828447	-0.780187	0.952686	0.921674	0.581687	0.663233	2.93257e-05
PVRL3 (pp) PVR	-0.870108	-0.896208	-0.844008	0.87296	0.961076	0.530442	0.695972	2.95919e-05
NOTCH3 (pp) JAG1	-0.246407	-0.253797	-0.239017	0.782306	0.538022	0.765116	0.700185	3.02375e-05
PLEKHB1 (pp) SMAD1	-0.966266	-0.995256	-0.937276	0.886617	0.852708	0.985262	0.505396	3.06866e-05
UBQLN4 (pp) PTPRN	-0.96028	-0.98909	-0.93147	0.458143	0.579185	0.907723	0.621157	3.21683e-05
UBQLN4 (pp) MOAP1	-0.754586	-0.777226	-0.731946	0.594613	0.435023	0.793776	0.483535	3.31295e-05
RALB (pp) RALBP1	-0.641456	-0.660696	-0.622216	0.975383	0.999697	0.982099	0.615849	3.39617e-05
PRKCA (pp) HAND1	-0.9981	-1.02804	-0.96816	0.902127	0.582486	0.838991	0.464708	3.70838e-05
CCL8 (pp) CCR1	-0.0485878	-0.0500478	-0.0471278	0.767104	0.997355	0.785051	0.786044	3.79318e-05
FOS (pp) JUNB	0.593293	0.611093	0.575493	0.992038	0.999243	0.902947	0.964764	3.84323e-05
RALBP1 (pp) RALB	-0.641456	-0.660696	-0.622216	0.975383	0.999697	0.755146	0.615849	3.92172e-05
ATG7 (pp) ATG3	0.609874	0.591574	0.628174	0.920635	0.854434	0.921079	0.928	4.30645e-05
PRKCA (pp) DLG4	-0.245982	-0.253362	-0.238602	0.988328	0.970982	0.987953	0.688659	4.35976e-05
IRS2 (pp) YWHAB	0.0107074	0.0110286	0.0103862	0.796779	0.931543	0.7351	0.706795	4.42885e-05
ATG12 (pp) ATG7	0.749635	0.727145	0.772125	0.939761	0.985623	0.967698	0.947962	4.96822e-05
SLC9A3R2 (pp) WWTR1	-0.413657	-0.426067	-0.401247	0.9786	0.606499	0.919198	0.827547	5.02045e-05
IRS2 (pp) SHC1	-0.22812	-0.23496	-0.22128	0.979793	0.805992	0.988672	0.691553	5.06679e-05
INHBB (pp) INHA	-0.925428	-0.953188	-0.897668	0.997312	0.889741	1	0.508828	5.10288e-05
UBQLN4 (pp) UBQLN1	-0.99414	-1.02396	-0.96432	0.197281	0.130783	0	0.369952	5.43197e-05
ATG7 (pp) ATG10	-0.867576	-0.841546	-0.893606	0.859861	0.656349	0.866697	0.425029	5.50988e-05
JUN (pp) TOP2A	-0.562966	-0.579856	-0.546076	0.410991	0.675934	0.599651	0.377083	5.72919e-05
SLC9A3R2 (pp) SLC9A3	-0.946309	-0.974699	-0.917919	0.947549	0.469572	0.994783	0.770834	6.23093e-05
CCR1 (pp) CCL8	-0.0485878	-0.0500478	-0.0471278	0.767104	0.997355	1	0.786044	6.24444e-05
S100P (pp) S100A2	-0.261426	-0.269266	-0.253586	0.997673	0.854078	0.63842	0.911578	6.38967e-05
UBQLN4 (pp) CCL21	-0.976197	-1.00549	-0.946907	0.532928	0.667344	0.786892	0.290181	6.58247e-05
UBQLN4 (pp) PDIA5	-0.393688	-0.405498	-0.381878	0.998832	0.932839	0.913242	0.60144	7.22682e-05
FCGR2B (pp) MAPK3	-0.476321	-0.490611	-0.462031	0.837622	0.99886	0.562482	0.857239	7.29257e-05
SLC9A3R2 (pp) ADORA2B	-0.804656	-0.828796	-0.780516	0.993549	0.950971	0.812947	0.488687	7.3681e-05
SLC9A3R2 (pp) SLCO1A2	-0.995565	-1.02544	-0.965695	0.814118	0.316834	0.803066	0.74824	7.71623e-05
CCL2 (pp) DARC	0.324053	0.333773	0.314333	0.994984	0.977994	0.963308	0.805779	7.78802e-05
INADL (pp) NLGN2	-0.869758	-0.895848	-0.843668	0.717116	0.946936	0.472421	0.508317	7.80391e-05
RHOB (pp) PDE6D	-0.660502	-0.680322	-0.640682	0.896963	0.832699	0.742347	0.444922	7.96738e-05
RARG (pp) NCOA3	-0.992863	-1.02265	-0.963073	0.96955	0.420382	0.965795	0.834058	8.26618e-05
GCM1 (pp) HDAC1	-0.326732	-0.336532	-0.316932	0.624089	0.436454	0.608342	0.378424	8.72064e-05
PRKCA (pp) DGKD	0.0923956	0.0951656	0.0896256	0.733783	0.651161	0.819444	0.883511	9.31239e-05
HIST2H2BE (pp) RCC1	-0.996586	-1.02649	-0.966686	0.766343	0.946471	0.914787	0.373809	9.99598e-05
KCNK15 (pp) YWHAB	-0.559488	-0.576268	-0.542708	0.797895	0.875368	0.695146	0.438524	0.000100345
IRS2 (pp) PTPN6	0.0624152	0.0642852	0.0605452	0.974907	0.785545	0.794243	0.701305	0.000106642
S100P (pp) S100A1	-0.58908	-0.60675	-0.57141	0.718985	0.984484	0.684245	0.494421	0.000110749
IRS2 (pp) JAK3	-0.429969	-0.442869	-0.417069	0.999991	0.874882	0.965711	0.562685	0.000115331
PRKCA (pp) ANXA7	-0.749822	-0.772312	-0.727332	0.621044	0.680471	0.934562	0.402334	0.000115624
LIMK2 (pp) PARD3	-0.998958	-1.02893	-0.968988	0.841683	0.329488	0.426149	0.756606	0.000121814
RALBP1 (pp) FADD	-0.925582	-0.953352	-0.897812	0.92543	0.980602	0.698842	0.377658	0.000149947
SLC9A3R2 (pp) PRKACA	0.16046	0.16527	0.15565	0.99879	0.756067	0.978975	0.816948	0.000151031
GCM1 (pp) CREBBP	-0.915982	-0.943462	-0.888502	0.372219	0.975685	0.582107	0.841516	0.000165111
KCNK15 (pp) YWHAH	-0.858933	-0.884703	-0.833163	0.917765	0.999107	0.587631	0.431023	0.000173096
SLC9A3R2 (pp) PDPK1	-0.461357	-0.475197	-0.447517	0.345928	0.725846	0.732157	0.62167	0.000174411
UBQLN4 (pp) CEND1	-0.996678	-1.02658	-0.966778	0.537616	0.984921	0.853594	0.356894	0.000184148
IRS2 (pp) IL4R	-0.0350759	-0.0361259	-0.0340259	0.999269	0.999989	0.960886	0.6611	0.000197569
DTNA (pp) KCNJ12	-0.543018	-0.559308	-0.526728	0.796565	0.835022	0.787842	0.376483	0.000197588
FOS (pp) MAPK1	0.380448	0.391858	0.369038	0.958281	0.978163	0.988987	0.782903	0.000220041
PRKCA (pp) GFAP	-0.987461	-1.01708	-0.957841	0.996639	0.968151	0.315355	0.951062	0.000254191
PRKCA (pp) GFPT1	-0.100861	-0.103891	-0.097831	0.942343	0.954619	0.936174	0.592557	0.000256105
HIST2H2BE (pp) HIRA	-0.773271	-0.796471	-0.750071	0.551511	0.95293	0.956057	0.424117	0.00025683
PRMT2 (pp) PGR	-0.74063	-0.76285	-0.71841	0.471139	0.859671	1	0.487116	0.000262179
JUNB (pp) NFE2L1	-0.779319	-0.802699	-0.755939	0.913639	0.499084	0.951671	0.427067	0.000265553
CCL18 (pp) CRMP1	-0.99996	-1.02996	-0.96996	0.998036	0.999931	0.814658	0.302262	0.000267577
UBQLN4 (pp) TNRC6B	-0.523657	-0.539367	-0.507947	0.981557	0.422716	0.676629	0.695732	0.000283291
RALBP1 (pp) REPS1	-0.863016	-0.888906	-0.837126	0.45413	0.0561547	0.504522	0.603084	0.000301114
FOS (pp) RPS6KA1	-0.152976	-0.157566	-0.148386	0.942295	0.956615	0.964534	0.569962	0.000301354
NOTCH3 (pp) PSEN1	-0.349554	-0.360044	-0.339064	0.950119	0.778394	0.689379	0.451367	0.000336647
RALBP1 (pp) CCNB1	-0.66306	-0.68295	-0.64317	0.977209	0.378084	0.786673	0.552911	0.000352863
GLS2 (pp) DLG2	-0.983363	-1.01286	-0.953863	0.991557	0.570318	0.240988	0.793536	0.000360912
FGFBP1 (pp) FGF1	-0.33066	-0.34058	-0.32074	0.826094	0.831292	0.960409	0.455094	0.000366012
GLS2 (pp) DLG4	-0.618678	-0.637238	-0.600118	0.995835	0.999963	0.583553	0.462908	0.000400696
SERPINC1 (pp) F2	-0.623405	-0.642105	-0.604705	0.973075	0.344418	0.827181	0.865047	0.000408851
FOS (pp) NFKB1	-0.178956	-0.184326	-0.173586	0.844531	0.582227	0.952341	0.572065	0.000458588
MUC7 (pp) HTN3	-0.998519	-1.02848	-0.968559	0.237856	0.182931	0.83256	0.572111	0.000475719
JUN (pp) FOSL1	0.0895198	0.0922098	0.0868298	0.995236	0.630571	0.880528	0.788127	0.000477965
S100P (pp) CACYBP	-0.193949	-0.199769	-0.188129	0.611886	0.323197	0.638706	0.450028	0.000489973
CD36 (pp) FYN	0.588234	0.605884	0.570584	0.985462	0.98586	0.887121	0.848209	0.000490195
SLC9A3R2 (pp) KCNJ1	-0.95161	-0.98016	-0.92306	0.994244	0.717147	0.202223	0.86559	0.000494698
PRKCA (pp) ARHGEF1	-0.851894	-0.877454	-0.826334	0.92146	0.999294	0.967617	0.269178	0.000507166
PRKCA (pp) HES1	-0.29249	-0.30126	-0.28372	0.452795	0.774085	0.901999	0.533782	0.000566304
SLC9A3R2 (pp) SRY	-0.98287	-1.01236	-0.95338	0.702171	0.481957	0	0.222183	0.000728545
UBQLN4 (pp) TFF1	-0.988979	-1.01865	-0.959309	0.420557	0.611282	0.967141	0.133262	0.000737497
SLC9A3R2 (pp) SLC22A5	-0.37169	-0.38284	-0.36054	0.73516	0.473396	0.918759	0.421741	0.000740793
PRKCA (pp) PTGIR	-0.998613	-1.02857	-0.968653	0.943749	0.998769	0.191099	0.506639	0.000747173
MUC7 (pp) LTF	-0.456082	-0.469762	-0.442402	0.377721	0.981816	1	0.853754	0.000751722
RARG (pp) SMAD3	-0.96512	-0.99407	-0.93617	0.147435	0.999173	0.693115	0.974429	0.000851954
NEK9 (pp) MBP	0.247564	0.254994	0.240134	0.877089	0.651896	0.979272	0.939978	0.000862122
ATG12 (pp) MDFI	-0.998333	-0.968383	-1.02828	0.52433	0.161631	0.859577	0.146629	0.00088101
HOXC8 (pp) SMAD1	-0.97106	-1.00019	-0.94193	0.582505	0.997213	0.773873	0.0915843	0.000965578
FOS (pp) BATF	0.132378	0.136348	0.128408	0.961578	0.842656	0.977144	0.595423	0.00103329
UBQLN4 (pp) C11orf49	-0.253169	-0.260769	-0.245569	0.283147	0.676896	0.553724	0.743522	0.00105098
TFF1 (pp) UBQLN4	-0.988979	-1.01865	-0.959309	0.420557	0.611282	0.862907	0	0.00106433
PRKCA (pp) MBP	-0.800348	-0.824358	-0.776338	0.762324	0.0248735	0.475567	0.396761	0.00108473
PRKCA (pp) CORO1B	-0.138892	-0.143062	-0.134722	0.979103	0.993277	0.954469	0.474945	0.00114709
SLC9A3R2 (pp) CFTR	-0.582449	-0.599919	-0.564979	0.825889	0.384116	0.24247	0.785695	0.00117258
PRKCA (pp) MYOD1	-0.985673	-1.01524	-0.956103	0.85893	0.0345568	0.909436	0.853731	0.00118286
CIT (pp) GRIN2D	-0.383854	-0.395374	-0.372334	0.466124	0.910767	0.328558	0.595413	0.0012773
UBQLN4 (pp) GKAP1	0.855141	0.880791	0.829491	-0.176844	0.329443	0	0	0.00128423
PRKCA (pp) GRIN2B	0.254954	0.262604	0.247304	0.894035	0.988906	0.977659	0.638634	0.00135945
SFN (pp) RFFL	-0.959636	-0.988426	-0.930846	0.422307	0.522423	0.924361	0	0.00143923
ZFP36 (pp) MAPKAPK2	-0.375329	-0.386589	-0.364069	0.756758	0.934361	0.662218	0.28151	0.00144252
BMP7 (pp) ENG	-0.591432	-0.573692	-0.609172	0.962293	0.769275	0.356957	0.309972	0.00145373
BMP7 (pp) NOG	-0.995778	-0.965908	-1.02565	0.747927	0.785274	1	0	0.0014849
PRKCA (pp) DNM1	-0.990835	-1.02056	-0.961105	0.467837	0.833367	0	0.177063	0.0014866
INADL (pp) PARD3	-0.999906	-1.02991	-0.969906	0.899655	0.791496	0.979881	0	0.00155928
CYBA (pp) NCF2	0.190721	0.196441	0.185001	0.997012	0.999591	0.604757	0.869334	0.00163366
JUN (pp) FOSL2	-0.783627	-0.807137	-0.760117	0.984872	0.127826	0.938036	0.581751	0.00166997
ZFP36 (pp) NUP214	-0.93432	-0.96235	-0.90629	0.622869	0.994363	0	0.546765	0.00175404
PRMT2 (pp) RXRA	-0.999095	-1.02907	-0.969125	0.992196	0.81978	0	0.981426	0.00175508
NOTCH3 (pp) SNW1	-0.558127	-0.574867	-0.541387	0.911963	0.983228	0.521661	0.250857	0.00181783
KRT19 (pp) USHBP1	-0.999298	-1.02928	-0.969318	0.720036	0.999667	0.992621	0	0.00182033
PPP2R3A (pp) ATXN7L2	-0.978178	-1.00753	-0.948828	0.99847	0.990187	0.751115	0	0.00189766
JUN (pp) EN1	-0.976032	-1.00531	-0.946752	0.999088	0.780778	0.924059	-0.0172833	0.0019287
CAPN3 (pp) FLNC	-0.646106	-0.626726	-0.665486	0.0820329	0.638474	0.870818	0.781196	0.00197093
UBQLN4 (pp) DMPK	-0.186835	-0.192445	-0.181225	0.928271	0.36764	0.919283	0.706439	0.00198786
HOXC8 (pp) BMPR1A	0.960715	0.989535	0.931895	0.347623	0.366373	0.661005	0.427215	0.00199637
JUN (pp) ITCH	-0.758155	-0.780895	-0.735415	0.765741	0.251916	0.87878	0.148896	0.00201928
GLS2 (pp) TAX1BP3	-0.991419	-1.02116	-0.961679	0.28616	0.600676	0.963283	-0.00745242	0.00202773
SERPINB6 (pp) KLK2	-0.717288	-0.738808	-0.695768	0.878414	0.711283	0.13618	0.280262	0.00203419
DNAJA3 (pp) HSPA1A	-0.4595	-0.47328	-0.44572	0.100814	0.267795	0	-0.0892685	0.00210257
SFN (pp) NR3C1	0.135586	0.139656	0.131516	0.994681	0.54186	0.928141	0.82878	0.00211214
CCL2 (pp) MMP1	-0.366195	-0.377185	-0.355205	0.989239	0.944552	0.884549	0.28033	0.0021467
PRKCA (pp) SHC1	0.166752	0.171752	0.161752	0.993813	0.704822	0.721618	0.5906	0.00216026
PRMT2 (pp) ESR2	-0.660239	-0.680049	-0.640429	0.872832	0.933305	0.643016	0.0996459	0.00219292
MUC7 (pp) GALNT14	-0.884801	-0.911341	-0.858261	0.729182	-0.00826269	0.942804	0.96014	0.00229079
PRKCA (pp) TERT	-0.968153	-0.997193	-0.939113	0.904186	0.943205	-0.0502147	0.93894	0.00232871
IRS2 (pp) FES	0.301961	0.311021	0.292901	0.974639	0.995614	0.850095	0.63104	0.00239382
SFN (pp) KCNK9	-0.843135	-0.868425	-0.817845	0.999919	0.884796	0	0.679697	0.00250633
UBQLN4 (pp) CDSN	-0.657161	-0.676871	-0.637451	0.405006	0.19353	0	0.688762	0.00251694
ATP2A2 (pp) S100A1	-0.552702	-0.569282	-0.536122	0.50301	0.915229	0.379113	0.165122	0.00254289
RALBP1 (pp) IKBKG	-0.975041	-1.00429	-0.945791	0.946361	0.993222	0	0.377644	0.0027103
NOTCH3 (pp) DLL1	-0.822299	-0.846969	-0.797629	0.998974	0.938497	0.818786	0	0.00275087
SKP2 (pp) CDK2	-0.289398	-0.298078	-0.280718	0.619418	0.24871	0.222485	0.615976	0.00276533
RHOB (pp) PGGT1B	-0.474098	-0.488318	-0.459878	0.988599	0.934637	0.948672	0.19262	0.00277945
TNPO1 (pp) NUP214	-0.752786	-0.775366	-0.730206	0.971676	0.704622	0	0.647189	0.00279712
USP4 (pp) TP53BP2	0.284784	0.293324	0.276244	0.9827	0.954446	0.821676	0.604616	0.00283375
ATG12 (pp) ATG10	-0.321223	-0.311583	-0.330863	0.982579	0.774385	0.840014	0.245095	0.00291703
RASGRP2 (pp) PTCHD2	-0.604895	-0.623045	-0.586745	0.648244	0.585149	0.785764	0	0.00293324
RARG (pp) ITGB1BP2	-0.817135	-0.841645	-0.792625	0.989681	0.997825	0	0.858528	0.00295671
PRKCA (pp) CBL	-0.537704	-0.553834	-0.521574	0.997087	0.159944	0.920955	0.597036	0.00306533
KCNK3 (pp) YWHAB	0.287128	0.295738	0.278518	0.691603	0.993253	0.825139	0.639473	0.00307038
IRS2 (pp) ATP2A2	0.236529	0.243629	0.229429	0.953136	0.733627	0.78593	0.550733	0.00320871
INADL (pp) PAX6	-0.240844	-0.248074	-0.233614	0.998274	0.331363	0.963116	0.637887	0.0033034
TNPO1 (pp) HIST2H2BE	-0.154782	-0.159422	-0.150142	0.722665	0.993122	0.943205	0.350115	0.00336163
PYCARD (pp) MEFV	-0.161746	-0.166596	-0.156896	0.977903	0.932153	0.748339	0.326704	0.00355176
DTNA (pp) DTNBP1	-0.711614	-0.732964	-0.690264	0.684119	-0.0582013	0.589437	0.180085	0.00365635
FCGR2B (pp) PTPN6	0.998648	1.02861	0.968688	0.665278	0.806458	0.551681	0.675338	0.00372166
PGF (pp) NRP2	0.335282	0.345342	0.325222	0.659377	0.981529	1	0.75046	0.00373764
CCR1 (pp) CCL26	-0.733916	-0.755936	-0.711896	0.878674	0.430974	0.892951	0	0.00376262
BAD (pp) HRK	-0.64984	-0.63034	-0.66934	0.753947	0.0573973	0.95977	0.405097	0.0038405
HOXC8 (pp) BTG2	-0.215982	-0.222462	-0.209502	0.298031	0.94279	0.945012	0.6358	0.00391285
PRKCA (pp) OGG1	0.256753	0.264453	0.249053	0.559667	0.984933	0.978392	0.8869	0.00401609
SLC9A3R2 (pp) SLC22A9	-0.622396	-0.641066	-0.603726	0.880458	0.865537	0.708315	0	0.00405619
INADL (pp) GRIN2D	-0.626285	-0.645075	-0.607495	0.985388	0.30122	0.970209	0.208606	0.00407569
INHBB (pp) ACVR2B	-0.90053	-0.92755	-0.87351	0.551832	-0.156821	0.982055	0.621	0.00424352
RARG (pp) PNRC2	-0.740653	-0.762873	-0.718433	-0.0354047	0.971812	0.975256	0.750404	0.00425244
ATP2A2 (pp) IRS2	0.236529	0.229429	0.243629	0.953136	0.733627	0.93545	0.550733	0.00427124
PRKCA (pp) SPAG1	0.99201	1.02177	0.96225	0.419787	0.194431	0	-0.326402	0.00445645
PRKCA (pp) DGKZ	-0.513844	-0.529264	-0.498424	0.720244	0.528772	0.366921	-0.029881	0.00478832
IRS2 (pp) TYK2	-0.414575	-0.427015	-0.402135	0.647853	0.772521	0.0734513	0.849585	0.00484949
IRS2 (pp) EPOR	0.396363	0.408253	0.384473	0.980373	0.950433	0.89786	0.622166	0.0048853
MKNK1 (pp) MAPK14	0.108377	0.111627	0.105127	0.988564	0.950985	0.703816	0.478742	0.00496016
INADL (pp) CRB3	-0.992245	-1.02201	-0.962475	0.979399	0.278668	0	0	0.00500944
UBQLN4 (pp) SMCR7	-0.614881	-0.633331	-0.596431	0.991877	0.824858	0.907658	0	0.00502207
SERPINC1 (pp) KLK2	-0.501673	-0.516723	-0.486623	0.975257	0.0792951	0.990701	0.879796	0.00504735
KRT19 (pp) KRT6B	-0.992574	-1.02235	-0.962794	0.851499	0.380534	0.9864	-0.195685	0.00519632
GLS2 (pp) INADL	0.482086	0.496546	0.467626	0.93225	0.722872	0.809136	0.686362	0.00534135
FOS (pp) COBRA1	-0.348173	-0.358623	-0.337723	0.565526	0.499825	0	0.547274	0.00534708
BAD (pp) YWHAH	0.181845	0.176385	0.187305	0.951316	0.974827	0.48131	0.854655	0.00543071
MUC7 (pp) GALNT10	0.0153238	0.0157835	0.0148641	0.833223	0.965664	0.844597	0.362612	0.00545189
RHOB (pp) FNTA	-0.554849	-0.571499	-0.538199	0.649931	0.576257	0	0.127035	0.00547694
BAD (pp) BCL2A1	0.515483	0.530943	0.500023	0.985067	0.813884	0.736663	0.764682	0.00548098
S100P (pp) S100Z	-0.999756	-1.02975	-0.969766	0.923716	-0.114885	0.522586	0	0.00548627
UBQLN4 (pp) MDK	-0.983293	-1.01279	-0.953793	0.428524	0.430818	0.563308	-0.410797	0.00549053
SKP2 (pp) MYB	0.971287	1.00043	0.942147	-0.409115	-0.0703547	0.409491	0.143296	0.00561146
INADL (pp) CNKSR2	-0.900973	-0.928003	-0.873943	0.899282	0.987241	0	0.129802	0.00562227
RARG (pp) PNRC1	-0.669506	-0.689596	-0.649416	0.83319	0.0238619	0.782843	0.188003	0.00570918
DTNA (pp) SNTB1	-0.574236	-0.591466	-0.557006	0.469047	0.893747	0	0.840424	0.00582701
JUN (pp) ABL1	-0.968114	-0.997154	-0.939074	0.909137	0.989195	0.915197	-0.24647	0.00593082
UBQLN4 (pp) SCMH1	-0.0486897	-0.0501497	-0.0472297	0.646948	0.73971	0.919094	0.303017	0.00595497
FOS (pp) JUND	-0.937591	-0.965721	-0.909461	-0.125257	0.883848	0.780693	0.0977941	0.00605231
JUN (pp) TSC22D3	-0.780778	-0.804198	-0.757358	0.865423	0.0298359	0	0.297402	0.00616017
RALBP1 (pp) CASP8	-0.434273	-0.447303	-0.421243	0.960225	0.975679	0.53501	0.125453	0.00624601
KRT19 (pp) ZNF638	-0.483074	-0.497564	-0.468584	0.314398	0.995706	0.98035	0.228127	0.00624673
UBE2B (pp) MED31	-0.145608	-0.149978	-0.141238	0.71666	0.996141	0.950478	0.277226	0.00624767
BMP7 (pp) NCOA3	-0.0987709	-0.0958109	-0.101731	0.908433	0.799209	0.258577	0.855141	0.0063233
CNOT8 (pp) CNOT3	-0.827402	-0.852222	-0.802582	0.501621	0.945993	0.0313147	-0.00409276	0.00638619
DTNA (pp) SNTG2	0.326618	0.336418	0.316818	0.571698	0.807705	0.53874	0.689895	0.00649801
ATG12 (pp) KRTAP4-12	-0.610464	-0.592154	-0.628774	0.999377	0.516789	0.934353	0	0.0065055
DNAJA3 (pp) NTRK1	0.00159772	0.00164565	0.00154979	0.380243	0.925957	0.914552	0.593433	0.00653215
JUN (pp) ESR1	-0.870749	-0.896869	-0.844629	0.958314	0.9788	0.891051	-0.207008	0.00655176
JUNB (pp) FOSL2	0.296865	0.305775	0.287955	1	0.967515	0.704018	0.599142	0.00659942
UBQLN4 (pp) TRIB2	-0.460046	-0.473846	-0.446246	0.0494538	0.897193	1	0.686351	0.00681472
TCEB3B (pp) TCEB2	-0.939825	-0.968015	-0.911635	-0.0667755	0.999538	0	0.472797	0.00695571
FOS (pp) USF2	-0.148871	-0.153341	-0.144401	0.979903	0.49767	0.950993	0.335079	0.0071576
UBQLN4 (pp) MLLT6	-0.51671	-0.53221	-0.50121	0.977831	0.697781	0.928347	0	0.00717873
UBE2B (pp) CNOT4	-0.425679	-0.438449	-0.412909	0.647672	0.250216	0	0.626062	0.00730838
KRT19 (pp) EXOC8	-0.462965	-0.476855	-0.449075	0.90201	0.725023	0.880952	0	0.00750278
KRT19 (pp) FAM107A	-0.939248	-0.967428	-0.911068	0.992243	0.854949	0.89284	-0.292845	0.00754099
UBQLN4 (pp) RAI2	0.995011	1.02486	0.965161	0.449578	0.593245	0	0.120469	0.00786448
KCNK15 (pp) YWHAZ	-0.445247	-0.458607	-0.431887	0.878679	0.776683	0	0.530176	0.00795068
HIST2H2BE (pp) TNPO1	-0.154782	-0.159422	-0.150142	0.722665	0.314847	0.911268	0.350115	0.00813325
UBQLN4 (pp) NME3	-0.357528	-0.368258	-0.346798	0.623091	0.999511	0.709717	0.0743026	0.00855516
UBQLN4 (pp) NOTCH2NL	-0.999737	-1.02973	-0.969747	0.951917	-0.367328	0.931385	0.863297	0.00855816
IRS2 (pp) PTPN11	0.233921	0.240941	0.226901	0.696391	0.60594	0.379093	0.568776	0.00885713
PRKCA (pp) EWSR1	-0.64877	-0.66823	-0.62931	0.916751	0.992425	0.170324	0.0754356	0.00885999
KRT19 (pp) DMD	-0.843997	-0.869317	-0.818677	0.97902	0.805087	0	-0.0118477	0.00887545
INADL (pp) GLS2	0.482086	0.496546	0.467626	0.93225	0.722872	0.953382	0.686362	0.00889796
KRT19 (pp) HGS	-0.109283	-0.112563	-0.106003	0.838475	0.249843	0.946436	0.574748	0.00893896
DNAJA3 (pp) JAK2	0.840237	0.865447	0.815027	0.0118423	0.0435868	0	0.57405	0.00904255
JUN (pp) MAFB	-0.0368784	-0.0379884	-0.0357684	0.996969	0.367322	0.83825	0.497721	0.00920734
JUN (pp) MAPK10	-0.521766	-0.537416	-0.506116	0.485282	0.430471	0.698058	-0.156217	0.00942135
PRKCA (pp) PLD1	0.226704	0.233504	0.219904	0.990077	0.653843	0.521238	0.665906	0.00955324
FOS (pp) JUN	-0.536891	-0.553001	-0.520781	0.955123	-0.0883817	0.763409	0.565265	0.00988657
JUN (pp) CREBBP	-0.644254	-0.663584	-0.624924	0.444006	0.383902	0.870876	-0.173276	0.00990487
SLC9A3R2 (pp) RDX	-0.406554	-0.418754	-0.394354	0.79144	0.978383	0.635205	0.000358673	0.0101998
BAD (pp) MAP2K5	0.99623	0.96634	1.02612	-0.283397	0.467884	0.380539	0.227094	0.0102765
CCR1 (pp) CCL15	-0.820222	-0.844832	-0.795612	0.999999	0.0201844	0.964902	0	0.010747
JUN (pp) FOS	-0.536891	-0.553001	-0.520781	0.955123	-0.0883817	0.885631	0.565265	0.0107576
RARG (pp) NCOA1	-0.571119	-0.588249	-0.553989	0.998887	-0.130131	0.674432	0.672159	0.0108439
PRKCA (pp) HLA-A	-0.204414	-0.210544	-0.198284	0.861115	0.123072	0.799369	0.533585	0.0108984
CCL18 (pp) UNC119	0.267759	0.275789	0.259729	0.566114	0.566589	0.957382	0.858036	0.0109591
SFN (pp) TRIM25	0.551157	0.567687	0.534627	0.998587	0.698263	0.813485	0.857608	0.0109973
IRS2 (pp) NTRK1	-0.992823	-1.0226	-0.963043	0.934132	-0.296586	0.914185	0.126463	0.0111282
SLC9A3R2 (pp) PODXL	-0.534433	-0.550463	-0.518403	0.443368	0.916711	0	0.174482	0.0116077
PRKCA (pp) THOC5	-0.553952	-0.570572	-0.537332	0.720167	0.527013	0.650397	-0.210043	0.0120636
DTNA (pp) DRP2	-0.337162	-0.347272	-0.327052	0.823619	0.942408	0	0.767298	0.0122757
SFN (pp) MDM4	0.463092	0.476982	0.449202	0.951165	0.990936	0.9205	0.60201	0.0124952
DTNA (pp) SNTB2	-0.980387	-1.0098	-0.950977	0.167111	-0.0822261	0.620575	-0.477585	0.0125468
ATP2A2 (pp) BCL2	0.832643	0.807663	0.857623	-0.27674	0.384854	0.302627	0.233899	0.012693
SLC9A3R2 (pp) ACTN4	0.015684	0.0161546	0.0152135	0.97462	0.779975	0.989494	0.280405	0.0129044
IRS2 (pp) YWHAE	0.100344	0.103354	0.0973344	0.97144	0.473641	0.87878	0.461872	0.0129368
UBQLN4 (pp) KLHL26	-0.969621	-0.998711	-0.940531	0.307061	-0.339523	0.910305	-0.00715757	0.013032
KCNK15 (pp) YWHAE	-0.631568	-0.650518	-0.612618	0.971877	0.979944	0.51792	-0.171986	0.0132049
SFN (pp) PLEKHF2	0.97745	1.00677	0.94813	0.525082	0.558877	0	-0.0336415	0.0135938
PRKCA (pp) KRT18	-0.682427	-0.702897	-0.661957	0.997505	0.981428	0.946149	-0.250623	0.0136722
KCNK15 (pp) YWHAG	-0.734016	-0.756036	-0.711996	0.954009	0.95112	0	0	0.0137427
UBE2B (pp) UBR1	-0.272554	-0.280734	-0.264374	0.548996	0.819327	0.663713	0	0.0139694
PRKCA (pp) NFATC1	0.0631893	0.0650893	0.0612893	0.311719	0.9924	0.972706	0.746876	0.0139872
SFN (pp) BAX	-0.125062	-0.128812	-0.121312	0.984661	0.964155	0.878308	0.152196	0.0140504
FCGR2B (pp) BLK	0.99208	1.02184	0.96232	-0.95093	-0.266689	0	0.3564	0.0141775
GCM1 (pp) HDAC3	0.13666	0.14076	0.13256	0.396329	0.613623	0.525068	0.910005	0.0143607
BAD (pp) PIM1	-0.184657	-0.179117	-0.190197	0.998898	0.965442	0.609625	0.138855	0.0148657
HIST2H2BE (pp) BRD7	0.383079	0.394569	0.371589	0.658696	0.962074	0.95257	0.599123	0.0152108
UBQLN4 (pp) PBXIP1	-0.856597	-0.882297	-0.830897	-0.180238	-0.132774	0.898229	0.619817	0.0153024
PRKCA (pp) AKAP5	0.996186	1.02608	0.966296	0.348352	-0.0608766	0.289768	0.710263	0.0155569
BAD (pp) S100A10	0.932054	0.960014	0.904094	0.692021	0.230761	0.297561	0.599431	0.0161587
CCL8 (pp) CCR3	-0.99711	-1.02702	-0.9672	0.75501	-0.607097	0.587158	0.465531	0.0163044
PRKCA (pp) ITGB4	0.897084	0.923994	0.870174	0.736564	0.535469	0.539358	0.752854	0.0163726
SNAPC5 (pp) NMI	0.895588	0.922458	0.868718	0.628334	0.0498974	0.460651	0.416077	0.0172539
SMG5 (pp) SMG6	0.903579	0.930689	0.876469	0.726461	0.742843	0.469065	0.613178	0.0173161
RHOB (pp) PPP2CA	-0.319008	-0.328578	-0.309438	0.994652	0.999988	0.301562	0.147059	0.0175379
SMG5 (pp) TERT	0.0886408	0.0913008	0.0859808	0.921865	0.578523	0.547227	0.327966	0.0176641
UBQLN4 (pp) FKBP2	-0.196627	-0.202527	-0.190727	0.982805	0.732083	0.934337	0.0595044	0.0178866
TNPO1 (pp) RPL5	0.937361	0.965481	0.909241	-0.225486	0.282145	0.639059	0.0873415	0.0181274
CD3E (pp) PTPN22	0.19873	0.20469	0.19277	0.807326	0.555811	0.563553	0.360909	0.0182577
CCR1 (pp) CCL23	0.127434	0.131254	0.123614	0.99258	0.998906	0.983216	0.300968	0.019584
FOS (pp) NCOR2	-0.639332	-0.658512	-0.620152	0.516697	-0.416466	0.378355	0.294408	0.0197802
PRKCA (pp) GSK3A	0.259581	0.267371	0.251791	0.983325	0.602997	0.476933	0.930873	0.0205016
RANBP2 (pp) KPNB1	0.979675	1.00907	0.950285	0.835647	0.75454	0.494056	0.570862	0.0206838
TCEB3B (pp) KRTAP4-12	-0.94247	-0.97074	-0.9142	0.996031	-0.351059	0.985724	0	0.0211769
JUN (pp) ELF3	-0.524106	-0.539826	-0.508386	0.813666	0.844689	0.880292	-0.271332	0.0215862
CIT (pp) RHOC	0.759529	0.782319	0.736739	-0.896306	-0.241607	0.40824	-0.545733	0.0217012
PYCARD (pp) PRKAR1A	0.666427	0.686417	0.646437	0.982324	0.979865	0.989867	0.726006	0.0217588
GLS2 (pp) PAG1	-0.54883	-0.56529	-0.53237	0.999553	0.567555	0	0	0.0221194
RALBP1 (pp) RALA	-0.84558	-0.87095	-0.82021	-0.335614	0.197247	0.776963	-0.183986	0.0222591
GLS2 (pp) SNTA1	-0.643039	-0.662329	-0.623749	-0.215842	0.904815	0.927647	0.166326	0.0225904
HIST2H2BE (pp) KPNA1	-0.970438	-0.999548	-0.941328	-0.549819	0.926845	0.959904	0.245295	0.0228193
NEK9 (pp) SSRP1	0.99534	1.0252	0.96548	0.536214	0.466877	0.863265	0.30329	0.0229862
BAD (pp) PRKACA	0.686638	0.707238	0.666038	0.998749	0.893921	0.757329	0.864431	0.0234125
KRT19 (pp) C10orf10	-0.516712	-0.532212	-0.501212	0.142623	0.713977	0.785985	-0.179635	0.0235844
JUN (pp) NR5A1	-0.511354	-0.526694	-0.496014	0.995985	0.998115	0	0.110493	0.0236415
JUN (pp) EP300	-0.658972	-0.678742	-0.639202	0.989386	0.146763	0.900597	-0.229376	0.0246372
SOCS7 (pp) TUBB2C	0.993961	1.02378	0.964141	0.757495	-0.408973	0	0	0.025512
CYBA (pp) NOX1	-0.320681	-0.330301	-0.311061	0.999701	0.641585	0	0.294117	0.0255512
UBQLN4 (pp) RAD23A	-0.984867	-1.01442	-0.955317	-0.592375	0.830661	0.560845	-0.0327612	0.0259769
CIT (pp) RHOA	0.998002	1.02794	0.968062	0.60948	0.583512	0.363561	-0.14326	0.0263964
CD27 (pp) SIVA1	0.896612	0.923512	0.869712	0.116293	0.737216	0.476046	0.355007	0.0268604
BAD (pp) PAK7	0.416645	0.404145	0.429145	0.63237	0.788517	0.582542	0.516035	0.0270113
PRKCA (pp) ENTPD5	-0.910631	-0.937951	-0.883311	-0.619776	0.718318	0.911188	0.324715	0.0272394
PVRL3 (pp) MLLT4	0.958169	0.986919	0.929419	0.925037	0.798847	0.850285	0.836373	0.0274464
DNAJA3 (pp) ATXN1	0.932838	0.960828	0.904848	0.330083	0.378493	0.723594	0.728791	0.0280924
KRT19 (pp) PNN	-0.403675	-0.415785	-0.391565	-0.0289971	0.770393	0.496194	-0.0104941	0.0283654
HIST2H2BE (pp) TGM2	-0.971001	-1.00013	-0.941871	-0.678223	0.993122	0.982254	0.416926	0.0297305
IRS2 (pp) PLCG1	-0.807442	-0.831662	-0.783222	-0.645863	-0.275812	0.0999838	0.0506367	0.0298799
INHBB (pp) ACVR1C	-0.997715	-1.02765	-0.967785	-0.58568	-0.303466	0.64065	0	0.0299904
SERPINB6 (pp) F2	-0.388239	-0.399889	-0.376589	0.578621	0.874091	0.603842	-0.228863	0.0301538
SNAPC5 (pp) BATF	0.999772	1.02976	0.969782	0.738716	0.420187	0.842926	0.707411	0.0306171
PVRL3 (pp) PVRL2	-0.817823	-0.842353	-0.793293	0.971358	-0.156942	0.98318	-0.248627	0.0306622
JUN (pp) MAPK9	-0.701733	-0.722783	-0.680683	-0.474705	0.999608	0.849764	0.48678	0.0309422
IRS2 (pp) YWHAZ	-0.12131	-0.12495	-0.11767	0.877795	0.98098	0	0.912295	0.0312788
RARG (pp) RXRG	0.427745	0.440575	0.414915	0.509287	0.996038	0.874092	0.782704	0.0314972
NOTCH3 (pp) JAG2	-0.999498	-1.02948	-0.969518	0.114463	-0.382899	0.820782	-0.453101	0.0321292
FCGR2B (pp) INPP5D	0.929887	0.957787	0.901987	0.262011	0.771303	0.636174	0.303349	0.03218
RASGRP2 (pp) RAP1A	0.0889328	0.0916028	0.0862628	0.604997	0.702321	0.950371	0.212764	0.0332133
JUN (pp) AR	-0.870667	-0.896787	-0.844547	0.890371	0.544466	0	-0.553871	0.0333393
PRKCA (pp) ANXA2	0.503997	0.519117	0.488877	0.976501	0.991459	0.890093	0.557162	0.0333615
RALB (pp) REPS2	-0.10242	-0.10549	-0.0993502	0.961793	0.982633	0	0.962299	0.0340993
ATP2A2 (pp) IRS1	0.990706	0.960986	1.02043	0.842183	0.962399	0.860992	0.801366	0.034387
PRKCA (pp) ITPKB	-0.471058	-0.485188	-0.456928	-0.312181	0.999913	0.957748	0.605448	0.0351391
FCGR2B (pp) C14orf1	0.999477	1.02946	0.969497	0.549065	0.0498902	0.82402	0.397955	0.0361337
CCR1 (pp) STAT1	0.973118	1.00231	0.943928	-0.265434	0.716889	0.458819	0.103975	0.0362473
FOS (pp) SUMO2	-0.0321704	-0.0331356	-0.0312053	0.285161	0.801927	0.973725	0.254683	0.0362827
SKP2 (pp) CDT1	0.999962	1.02996	0.969962	0.0797261	0.182895	0.593574	-0.804042	0.0365174
RALBP1 (pp) RAC1	-0.546787	-0.563187	-0.530387	0.952222	0.961207	0	-0.130852	0.0366638
IRS2 (pp) SOCS1	0.199021	0.204991	0.193051	0.99546	0.361153	0.934931	0.54806	0.0368364
CD5 (pp) CBL	0.987057	1.01667	0.957447	-0.446529	-0.432631	0.39593	0.654211	0.0374046
JUN (pp) PRKDC	0.760695	0.783515	0.737875	-0.608786	0.235885	0	0.429971	0.0382236
SCAP (pp) INSIG1	-0.148825	-0.153285	-0.144365	0.687907	0.899228	1	-0.0526904	0.0388837
FOS (pp) SCHIP1	0.767465	0.790485	0.744445	-0.559981	-0.362425	0.613135	0	0.0394287
SKP2 (pp) TAL1	-0.923473	-0.951173	-0.895773	-0.69924	0.955299	0.144815	0.442497	0.0395756
FOS (pp) NCOA1	0.504917	0.520067	0.489767	0.970118	0.97999	0.974867	0.534666	0.0398796
TCEB3B (pp) COIL	0.978123	1.00746	0.948783	0.501038	0.669048	0.921168	0.47766	0.0399956
JUN (pp) HOXC8	-0.545769	-0.562139	-0.529399	0.708434	0.945463	0.755889	-0.450162	0.0400167
BAD (pp) WASF1	-0.62033	-0.60172	-0.63894	0.989734	0.558139	0.80069	-0.498073	0.0400943
JUNB (pp) FOS	0.593293	0.611093	0.575493	0.992038	0.999243	0.618146	0.964764	0.0404667
HOXC8 (pp) JUN	-0.545769	-0.562139	-0.529399	0.708434	0.945463	0.94094	-0.450162	0.0406907
SFN (pp) KIAA0408	0.929325	0.957205	0.901445	0.757059	-0.630159	0	-0.524291	0.0407416
INHBB (pp) ACVR2A	0.983332	1.01283	0.953832	0.879908	-0.142233	0.274937	0.0716242	0.0412302
PYCARD (pp) NLRP1	0.906279	0.933469	0.879089	0.299631	0.43546	0.866283	0.318052	0.0420226
ZFP36 (pp) EXOSC6	-0.637217	-0.656337	-0.618097	0.120847	-0.275731	0.935557	0	0.0427512
KCNK15 (pp) YWHAQ	-0.720549	-0.742169	-0.698929	0.117766	0.995935	0.977679	-0.455289	0.0428036
DNAJA3 (pp) SMAD9	-0.814292	-0.838722	-0.789862	-0.0110907	-0.584779	0.87182	0.581448	0.0435372
SLC9A3R2 (pp) SGK3	-0.518824	-0.534384	-0.503264	0.865713	-0.246565	0	0.37368	0.0440035
UBQLN4 (pp) CCDC107	-0.356783	-0.367483	-0.346083	0.747892	0.940373	0	0	0.0445394
UBQLN4 (pp) CYB5R1	0.988609	1.01827	0.958949	0.0110197	-0.277074	0.925562	-0.0449098	0.0447448
ATG7 (pp) MAP1LC3B	-0.865717	-0.839747	-0.891687	-0.518807	0.701078	1	-0.166134	0.0454779
DTNA (pp) SNTA1	-0.984649	-1.01419	-0.955109	-0.893115	0.404635	0.645008	0.889992	0.0454895
CD5 (pp) PRKCG	-0.969781	-0.998871	-0.940691	-0.852894	0.701909	0.206108	0.777311	0.0455037
DUSP1 (pp) MAPK1	0.446299	0.459689	0.432909	0.99015	0.981293	0.970947	0.463486	0.0457444
PRKCA (pp) PRKCZ	-0.031841	-0.0327962	-0.0308858	0.984539	0.539332	0.985737	0.0746346	0.0463252
PRKCA (pp) FSCN1	-0.984922	-1.01447	-0.955372	0.927238	0.116636	0.432833	-0.825171	0.0467435
FOS (pp) RB1	0.33292	0.34291	0.32293	0.87372	0.543289	0.426527	0.681216	0.0471309
PRMT2 (pp) THRB	0.634204	0.653234	0.615174	0.910434	0.996688	0.827757	0.669074	0.0476527
UBQLN4 (pp) NPPA	-0.984011	-1.01353	-0.954491	-0.945325	0.670629	0.739898	0.807284	0.0478821
ARHGDIG (pp) RHOB	0.241595	0.248845	0.234345	0.997611	0.977478	0.987162	0.25461	0.0485707
SMG5 (pp) SMG1	0.989714	1.0194	0.960024	0.331585	0.930711	0.464217	0.119768	0.048659
RHOB (pp) ARHGDIG	0.241595	0.248845	0.234345	0.997611	0.977478	0.950934	0.25461	0.0486882
SOCS7 (pp) PLCG1	-0.835219	-0.860279	-0.810159	-0.789734	0.966087	0.626104	0.752998	0.0487498
RALBP1 (pp) SYNJ2BP	-0.876167	-0.902457	-0.849877	-0.532086	-0.241176	0.966695	0.529199	0.0488125
CIT (pp) DISC1	0.868149	0.894189	0.842109	0.560466	0.627335	0.223312	0.723045	0.0488197
