# Supplementary material for: Dynamic Modularity of Host Protein Interaction Networks in Salmonella Typhi Infection
Source: PLoS One. 2014 Aug 21;9(8):e104911. doi: 10.1371/journal.pone.0104911 (PMC4140748; doi:10.1371/journal.pone.0104911)
Supplement: Table S7 — Pearson Correlation Coefficient (PCC) values of hubs IRS2 with its interactors. (XLSX) [file pone.0104911.s010.xlsx]

## Sheet: Sheet1
Table S8: Pearson Corelation Coeffcient (PCC) values of hubs IRS2 with its interactors
Interactions	Salmonella	Bacterium	Ecoli	Maningitis	Cancer	Control
IRS2 (pp) ATP2A1	0.856902	0.982825	0.753222	0.860992	0.458227	0.549538
IRS2 (pp) ATP2A2	0.236529	0.953136	0.733627	0.78593	0.550733	0.00109409
IRS2 (pp) BCL2L1	-0.885957	-0.956512	0.898556	0.549274	0.0148954	0.15588
IRS2 (pp) CRK	0.301132	-0.235938	0.999958	0.960713	0.692998	0.647312
IRS2 (pp) EPOR	0.396363	0.980373	0.950433	0.89786	0.622166	0.601403
IRS2 (pp) FES	0.301961	0.974639	0.995614	0.850095	0.63104	0.533979
IRS2 (pp) GRB2	0.0211076	0.986325	0.972266	0.874503	0.980613	0.720001
IRS2 (pp) IGF1R	0.922402	0.962705	0.999307	0.943408	-0.651841	0.567724
IRS2 (pp) IL4R	-0.0350759	0.999269	0.999989	0.960886	0.6611	0.112385
IRS2 (pp) INSR	0.925951	-0.282042	0.956278	0.922771	0.462192	0.326897
IRS2 (pp) JAK1	-0.209874	-0.145151	0.937597	0.947789	0.526932	0.468993
IRS2 (pp) JAK2	0.436407	0.999912	0.999096	0	0.898093	0.251153
IRS2 (pp) JAK3	-0.429969	0.999991	0.874882	0.965711	0.562685	0.0982791
IRS2 (pp) MPL	0.657795	0.988781	0.403043	0.682276	-0.484227	0.569064
IRS2 (pp) NTRK1	-0.992823	0.934132	-0.296586	0.914185	0.126463	0.213029
IRS2 (pp) PIK3CA	0.140685	0.99823	0.947444	0.199493	0.638104	0.396705
IRS2 (pp) PIK3CD	-0.288855	0.961018	0.842015	0.97973	0.748324	0.103935
IRS2 (pp) PIK3R1	-0.745273	-0.64583	-0.313371	0.940173	-0.0175084	0.350331
IRS2 (pp) PIK3R2	0.850658	0.349945	0.00602444	0.964636	0.517252	-0.674755
IRS2 (pp) PIK3R3	0.501489	0.819619	-0.354275	0.945881	0.330972	0.253465
IRS2 (pp) PLCG1	-0.807442	-0.645863	-0.275812	0.0999838	0.0506367	-0.944706
IRS2 (pp) PTPN11	0.233921	0.696391	0.60594	0.379093	0.568776	0.145279
IRS2 (pp) PTPN6	0.0624152	0.974907	0.785545	0.794243	0.701305	0.418663
IRS2 (pp) PTPRF	-0.94592	-0.843476	-0.222141	0.973556	0.535423	0.138158
IRS2 (pp) SHC1	-0.22812	0.979793	0.805992	0.988672	0.691553	0.264262
IRS2 (pp) SOCS1	0.199021	0.99546	0.361153	0.934931	0.54806	-0.732636
IRS2 (pp) SOCS3	0.99196	0.991507	0.985736	0.524821	0.0911005	0.973267
IRS2 (pp) SOCS6	0.500966	-0.401051	0.81483	0.543837	-0.0706582	0.42918
IRS2 (pp) SOCS7	0.998813	0.9784	-0.51466	0.60762	0.043051	0.399298
IRS2 (pp) TYK2	-0.414575	0.647853	0.772521	0.0734513	0.849585	0.214778
IRS2 (pp) UBTF	-0.422904	-0.746549	0.061197	0.269799	0.00660884	0.202122
IRS2 (pp) YWHAB	0.0107074	0.796779	0.931543	0.7351	0.706795	0.643919
IRS2 (pp) YWHAE	0.100344	0.97144	0.473641	0.87878	0.461872	0.321737
IRS2 (pp) YWHAG	0.238826	0.953453	0.370994	0	0	-0.0170344
IRS2 (pp) YWHAZ	-0.12131	0.877795	0.98098	0	0.912295	-0.192205
