# Supplementary material for: Dynamic Modularity of Host Protein Interaction Networks in Salmonella Typhi Infection
Source: PLoS One. 2014 Aug 21;9(8):e104911. doi: 10.1371/journal.pone.0104911 (PMC4140748; doi:10.1371/journal.pone.0104911)
Supplement: Table S8 — Degree of Salmonella Typhi infection specific. (XLSX) [file pone.0104911.s011.xlsx]

## Sheet: hubs of only salmonella
Name of the hubs	Degree
ARPC5	5
CD27	5
COPE	5
GCM1	5
PGF	5
PLEKHB1	5
PVRL3	5
RASGRP2	5
RND2	5
SCAP	5
SMG5	5
TFF1	5
USP4	5
ARCN1	6
ARHGDIG	6
ATG7	6
CAPN3	6
CCL18	6
CIT	6
CYBA	6
FGFBP1	6
RALB	6
RRN3	6
RRN3	6
SERPINB6	6
SERPINC1	6
ATP2A2	7
CNOT8	7
CUL4A	7
KCNK15	7
LIMK2	7
PNKP	7
PPP2R3A	7
RHOB	7
SNAPC5	7
UBE2B	7
ATG12	8
HOXC8	8
IL2RA	8
MTA2	8
MUC7	8
CCL8	9
DUSP1	9
KCNK3	9
NCF4	9
NEK9	9
S100P	9
GLS2	10
INHBB	10
PYCARD	10
FCGR2B	11
MKNK1	11
SOCS7	11
BMP7	12
CCL2	12
NOTCH3	12
CD36	13
PRMT2	13
RARG	13
DTNA	14
RALBP1	14
RANBP2	14
TCEB3B	14
ZFP36	14
DNAJA3	16
JUNB	16
KRT19	16
CD3E	17
HIST2H2BE	18
TNPO1	18
CCR1	21
CD5	21
INADL	27
SKP2	30
SLC9A3R2	31
BAD	34
IRS2	35
SFN	35
FOS	54
JUN	117
UBQLN4	149
PRKCA	173
