# Supplementary material for: Dynamic Modularity of Host Protein Interaction Networks in Salmonella Typhi Infection
Source: PLoS One. 2014 Aug 21;9(8):e104911. doi: 10.1371/journal.pone.0104911 (PMC4140748; doi:10.1371/journal.pone.0104911)
Supplement: Table S9 — Pearson Correlation Coefficient (PCC) values of hubs CCR1 with its interactors. (XLSX) [file pone.0104911.s012.xlsx]

## Sheet: Sheet1
Table S7: Pearson Corelation Coeffcient (PCC) values of hubs CCR1 with its interactors
Ineraction (Edges)	Salmonella	other Bacteremic	Ecoli	Maningitis	Cancer	Control
CCR1 (pp) CCL15	-0.820222	0.999999	0.0201844	0	0	0.0729263
CCR1 (pp) CCL16	-0.915544	0.988905	-0.999996	0.964902	0.0486992	-0.620947
CCR1 (pp) CCL2	0.748962	0.997961	0.832779	0.979031	0.526869	0.979826
CCR1 (pp) CCL23	0.127434	0.99258	0.998906	0.4702	0.300968	0.987633
CCR1 (pp) CCL26	-0.733916	0.878674	0.430974	0.983216	0	0.389745
CCR1 (pp) CCL3	0.861872	0.997868	0.985722	0.892951	0	0.984297
CCR1 (pp) CCL4	0.952282	0.997482	0	0.403653	0.149378	0.985798
CCR1 (pp) CCL5	0.896189	-0.822349	-0.99573	0.939456	0.128171	0.990434
CCR1 (pp) CCL7	0.47423	0.970119	0.937638	0.947626	0.367282	0.910537
CCR1 (pp) CCL8	-0.0485878	0.767104	0.997355	0.553215	0.786044	0.997591
CCR1 (pp) CREB3	0.911355	0.906087	0.0124342	0	0.929	0.999467
CCR1 (pp) GNA14	0.0138058	0.95681	0.0817045	0	0.605828	0.901856
CCR1 (pp) JAK1	0.978094	-0.271029	0.863882	0.988604	0.798189	0.992923
CCR1 (pp) PLP2	0.850936	0.951097	0.49451	0	-0.236019	0.99647
CCR1 (pp) STAT1	0.973118	-0.265434	0.716889	0.977841	0.103975	0.719241
CCR1 (pp) STAT3	0.820542	0.988118	0.992487	0.458819	0.739547	0.999888
CCR1 (pp) TPST1	-0.81836	0.995906	0.988474	0.731289	0.847744	0.432206
CCR1 (pp) TPST2	0.644663	0.999984	0.773743	0.618711	0.215088	0.995187
